# Supplementary material for: Rapid parallel evolution overcomes global honey bee parasite
Source: Sci Rep. 2018 May 16;8:7704. doi: 10.1038/s41598-018-26001-7 (PMC5955925; doi:10.1038/s41598-018-26001-7)
Supplement: Supplementary file 2 — Dataset 1 Avignon fecund [file 41598_2018_26001_MOESM2_ESM.xlsx]

## Sheet: Sheet1
Cell.number in line	Recap	Bee.stage	Foundress.no.in.cell	Foundress.dead	Found.entrapped	Eggs	Proto	Fem.deutonymph	Male.deuto	Fem.adult	Male.adult	Non.reproductive	Viable.female.offspring	Cell.non.reproductive.and.recapped
3	1	7	1	0	0	0	1	1	0	1	0	1	0	1
35	0	7	1	0	0	0	0	2	0	1	1	0	1	0
46	1	9	1	0	0	0	0	4	0	0	1	1	0	1
56	1	8	1	0	0	0	2	0	0	1	1	0	1	0
74	0	9	1	0	0	0	0	0	0	0	0	1	0	0
95	1	8	1	0	0	0	0	2	0	2	1	0	2	0
158	1	6	1	0	0	0	2	1	0	0	0	1	0	1
177	1	6	1	0	0	1	0	0	1	0	0	1	0	1
273	1	7	1	0	0	0	0	2	0	1	1	0	1	0
341	0	6	1	0	0	0	1	3	0	0	1	0	3	0
545	0	7	1	0	0	0	0	2	0	1	1	0	1	0
586	0	6	1	0	0	1	1	2	0	0	1	0	2	0
606	0	6	1	0	0	0	2	2	0	0	0	1	0	0
656	0	5	1	0	0	0	1	2	1	0	0	0	2	0
703	0	6	1	0	0	1	1	0	1	0	0	1	0	0
748	0	7	1	0	0	0	1	2	0	1	0	1	0	0
782	0	7	1	1	0	0	0	0	0	0	0	1	0	0
785	0	7	1	0	0	0	0	2	0	1	1	0	1	0
818	0	7	1	0	0	0	2	0	0	1	1	0	1	0
820	0	7	1	0	0	0	2	2	0	0	0	1	0	0
834	1	8	1	0	0	0	1	2	0	1	1	0	1	0
901	0	7	1	0	0	0	0	2	0	1	1	0	1	0
55	0	6	1	0	0	0	1	3	0	0	1	0	3	0
82	0	7	1	0	0	0	0	2	0	1	1	0	1	0
101	0	5	1	0	0	0	2	2	1	0	0	0	2	0
122	0	6	1	0	0	0	1	2	1	0	0	0	2	0
161	0	5	1	0	0	0	1	1	0	0	0	1	0	0
237	0	7	1	0	0	0	0	2	0	1	1	0	1	0
266	0	7	1	0	0	0	0	2	0	1	1	0	1	0
281	0	9	1	0	0	0	0	2	0	2	1	0	2	0
306	0	9	1	1	0	0	0	0	0	0	0	1	0	0
318	0	8	1	0	0	0	0	1	0	1	1	0	1	0
332	0	6	1	0	0	0	0	2	0	1	1	0	3	0
363	0	6	1	0	0	0	0	3	0	0	1	0	3	0
370	0	6	1	0	0	0	0	2	0	0	1	0	2	0
375	0	6	1	0	0	0	1	1	0	1	1	0	2	0
379	0	6	1	0	0	0	1	2	0	1	1	0	3	0
380	0	5	1	0	0	1	2	1	1	0	0	0	1	0
383	0	6	1	0	0	0	1	0	0	0	0	1	0	0
441	0	5	1	0	0	1	0	1	1	0	0	0	1	0
450	0	9	1	0	0	0	0	0	0	0	0	1	0	0
460	0	5	1	0	0	0	2	1	1	0	0	0	1	0
470	0	6	1	0	0	0	1	2	0	1	1	0	3	0
477	0	5	1	0	0	0	1	3	1	0	0	0	3	0
487	0	6	1	0	0	0	1	1	0	1	1	0	2	0
544	0	6	1	0	0	0	1	3	1	0	0	0	3	0
550	0	5	1	0	0	2	1	2	1	0	0	0	2	0
583	0	6	1	0	0	0	0	0	1	0	0	1	0	0
644	0	6	1	0	0	0	0	1	0	0	0	1	0	0
670	0	8	1	0	0	0	0	2	0	1	0	1	0	0
22	0	8	1	0	0	0	2	0	0	1	0	1	0	0
100	0	5	1	0	0	0	0	3	1	0	0	0	3	0
108	1	8	1	0	0	0	0	0	0	3	1	0	3	0
117	0	6	1	1	0	0	0	0	0	0	0	1	0	0
134	0	5	1	0	0	1	0	1	1	0	0	0	1	0
138	0	5	1	0	0	1	0	2	1	0	0	0	2	0
143	0	5	1	0	0	0	1	1	1	0	0	0	1	0
181	0	6	1	0	0	0	0	3	0	1	1	0	4	0
205	0	5	1	0	0	0	1	1	1	0	0	0	1	0
238	1	8	1	0	0	0	0	2	0	4	1	0	4	0
240	0	7	1	0	0	0	0	1	0	2	1	0	2	0
266	0	8	1	0	0	0	0	2	0	1	1	0	1	0
270	0	9	1	0	0	0	0	0	0	0	0	1	0	0
307	0	6	1	0	0	0	1	2	1	0	0	0	2	0
330	0	5	1	0	0	0	1	2	1	0	0	0	2	0
340	0	5	1	0	0	1	1	1	1	0	0	0	1	0
393	1	5	1	0	0	0	1	1	1	0	0	0	1	0
425	0	7	1	0	0	0	3	1	0	0	0	1	0	0
427	1	8	1	1	0	0	0	0	0	0	0	1	0	1
433	0	7	1	0	0	0	0	2	0	2	1	0	2	0
458	0	8	1	0	0	0	0	1	0	2	1	0	2	0
463	0	7	1	0	0	0	0	2	0	2	1	0	2	0
509	1	7	1	0	0	0	0	1	0	2	1	0	2	0
562	0	6	1	1	0	0	0	0	0	0	0	1	0	0
565	0	6	1	0	0	0	1	2	0	1	1	0	3	0
584	1	7	1	0	0	0	0	0	0	0	0	1	0	1
616	0	8	1	0	0	0	0	2	0	1	1	0	1	0
617	0	5	1	0	0	0	2	2	1	0	0	0	2	0
626	1	7	1	0	0	2	0	0	0	0	1	1	0	1
633	0	9	1	0	0	0	0	0	0	3	1	0	3	0
661	1	7	1	0	0	0	0	1	0	2	1	0	2	0
663	1	7	1	0	0	0	0	0	0	0	1	1	0	1
664	0	6	1	0	0	0	3	1	0	0	0	1	0	0
678	0	5	1	1	0	0	0	0	0	0	0	1	0	0
679	0	8	1	0	0	0	0	1	0	1	0	1	0	0
68	1	5	1	0	0	0	1	2	1	0	0	0	2	0
140	0	5	1	0	0	0	1	2	1	0	0	0	2	0
147	0	5	1	0	0	1	1	2	1	0	0	0	2	0
316	0	8	1	0	0	0	1	2	0	2	1	0	2	0
319	0	7	1	0	0	0	0	2	0	1	1	0	1	0
375	1	7	1	0	0	0	2	2	0	1	1	0	1	0
381	0	6	1	0	0	0	2	2	0	1	0	1	0	0
522	0	6	1	0	0	0	0	2	0	1	1	0	3	0
632	0	5	1	0	0	1	1	1	1	0	0	0	1	0
662	0	6	1	0	1	0	0	0	0	0	0	1	0	0
13	0	6	1	0	0	1	0	0	0	0	1	1	0	0
15	0	8	1	0	0	0	0	1	0	1	0	1	0	0
18	1	7	1	0	0	0	0	1	0	2	1	0	2	0
21	0	8	1	0	0	0	0	1	0	1	1	0	1	0
50	1	7	2	1	0	0	0	1	0	1	2	NA	1	0
51	0	7	1	0	0	0	0	3	0	1	1	0	1	0
52	1	7	1	0	0	0	0	3	0	2	1	0	2	0
56	0	7	1	0	0	0	0	3	0	1	1	0	1	0
60	0	7	1	0	0	0	0	1	0	2	1	0	2	0
62	0	7	1	0	0	0	0	1	0	1	1	0	1	0
65	1	7	1	0	0	0	0	2	0	2	0	1	0	1
78	0	6	1	0	0	0	0	3	0	1	1	0	4	0
83	0	7	1	0	0	0	0	3	0	1	1	0	1	0
98	0	7	1	0	0	0	0	2	1	1	0	0	1	0
103	0	6	1	0	0	0	2	1	0	1	0	1	0	0
106	1	7	1	0	0	0	0	3	0	1	1	0	4	0
108	0	6	1	0	0	0	1	3	0	1	1	0	1	0
113	0	7	1	0	0	0	0	1	0	2	1	0	3	0
121	1	7	2	0	0	0	0	4	0	2	2	NA	2	0
127	1	6	1	0	0	0	0	2	0	1	1	0	1	0
145	0	8	1	0	0	0	0	1	0	3	1	0	4	0
147	1	8	1	1	0	0	0	0	0	0	0	1	0	1
153	0	9	1	0	0	0	0	0	0	3	1	0	3	0
155	1	7	2	0	0	0	0	4	0	2	1	NA	2	0
167	0	7	1	0	0	0	0	1	0	2	1	0	2	0
176	0	7	1	1	0	0	0	0	0	0	0	1	0	0
184	0	7	1	0	0	0	0	0	0	0	0	1	0	0
208	1	7	1	0	0	0	0	0	0	1	0	1	0	1
210	0	9	1	0	0	0	0	3	0	1	0	1	0	0
221	0	9	1	0	0	0	0	0	0	1	1	0	1	0
225	0	7	1	0	0	0	0	3	0	1	1	0	1	0
228	1	8	1	0	0	0	0	2	0	2	1	0	2	0
231	0	9	1	0	0	0	0	0	0	0	1	1	0	0
232	0	6	1	0	0	0	0	3	0	0	1	0	0	0
235	1	7	1	0	0	0	0	3	0	1	1	0	4	0
236	0	6	1	0	0	0	0	2	0	1	1	0	1	0
237	0	5	1	0	0	0	1	2	1	0	0	0	2	0
241	0	6	2	0	0	0	0	5	0	0	1	NA	5	0
246	0	7	1	0	0	0	0	0	0	0	0	1	0	0
23	0	7	1	0	0	0	0	1	0	1	1	0	1	0
34	0	7	1	1	0	0	0	0	0	0	1	1	0	0
41	0	7	1	0	0	1	0	0	0	0	0	1	0	0
47	0	7	1	0	0	0	0	2	0	1	1	0	1	0
53	0	7	1	0	0	0	0	2	0	2	1	0	2	0
55	0	7	1	0	0	1	0	0	0	0	1	1	0	0
81	0	8	1	0	0	0	0	1	0	2	1	0	2	0
85	0	9	1	0	0	0	0	1	0	1	1	0	1	0
89	0	8	1	0	0	0	0	1	0	3	1	0	3	0
92	0	8	1	0	0	0	0	0	0	2	1	0	2	0
95	0	8	1	0	0	0	0	0	0	1	0	1	0	0
101	1	8	1	1	0	0	0	0	0	0	0	1	0	1
119	1	6	1	0	0	0	0	3	0	0	0	1	0	1
121	1	8	1	0	0	0	0	1	0	2	1	0	2	0
132	1	6	1	0	0	0	1	1	0	1	1	0	2	0
135	0	7	1	0	0	0	0	1	0	1	1	0	1	0
141	1	8	1	0	0	0	0	1	0	3	1	0	3	0
142	1	7	1	0	0	0	0	1	0	2	1	0	2	0
153	0	7	1	0	0	0	2	1	0	0	0	1	0	0
167	1	7	1	0	0	0	0	1	0	1	0	1	0	1
170	0	7	1	0	0	0	0	3	0	1	1	0	1	0
175	1	6	1	0	0	1	0	0	0	0	1	1	0	1
177	0	6	1	0	0	0	1	1	0	1	1	0	2	0
178	0	6	1	0	0	2	0	1	0	0	1	1	1	0
181	1	5	1	0	0	0	1	2	1	0	0	0	2	0
188	1	6	1	0	0	0	1	2	0	1	1	0	3	0
191	0	6	1	0	0	0	1	1	0	1	1	0	2	0
198	1	6	1	0	0	0	0	3	0	0	1	0	3	0
201	0	7	1	0	0	0	0	3	0	1	1	0	1	0
243	1	5	1	0	0	0	1	2	1	0	0	0	2	0
253	1	5	1	0	0	0	2	1	1	0	0	0	1	0
254	1	7	1	0	0	1	0	0	0	0	1	1	0	1
257	0	7	1	0	0	0	0	2	0	1	1	1	1	0
258	0	6	1	0	0	0	0	1	0	2	1	0	3	0
265	1	8	1	0	0	0	0	3	0	1	1	0	1	0
5	1	8	1	0	0	0	0	3	0	1	1	0	1	0
7	1	8	1	0	0	0	2	0	0	1	0	1	1	1
11	0	9	1	0	0	0	0	2	0	1	0	1	0	0
13	1	9	1	0	0	0	0	0	0	0	0	1	0	1
18	1	7	1	0	0	0	0	2	0	2	1	0	2	0
19	1	6	1	0	0	0	0	0	0	0	0	1	0	1
23	1	7	1	0	0	0	0	2	0	2	1	0	2	0
25	1	8	1	0	0	0	0	0	0	0	0	1	0	1
32	1	7	1	0	0	0	1	1	0	2	1	0	2	0
33	1	8	1	0	0	0	0	0	0	0	0	1	0	1
38	1	7	1	0	0	0	0	1	0	2	1	0	2	0
40	1	9	2	0	0	0	0	0	0	4	2	NA	4	0
43	1	8	1	0	0	0	0	1	0	2	1	0	2	0
45	1	9	1	0	0	0	0	0	0	4	1	0	4	0
47	1	8	1	0	0	1	0	0	0	0	1	1	0	1
49	1	8	1	0	0	0	0	0	0	0	0	1	0	1
50	1	8	1	0	0	0	0	3	0	1	1	0	1	0
52	1	9	1	0	0	0	0	3	0	2	1	0	2	0
61	1	8	1	0	0	0	0	1	0	1	1	0	1	0
64	1	9	1	0	0	1	0	0	0	0	0	1	0	1
69	1	8	1	0	0	0	0	0	0	0	0	1	0	1
72	1	8	1	0	0	0	0	1	0	2	0	1	0	1
76	1	8	1	0	0	0	0	0	0	1	0	1	1	1
78	1	9	2	0	0	0	0	2	0	4	0	NA	4	0
85	1	7	1	0	0	0	0	3	0	1	1	0	1	0
94	1	8	1	0	0	0	0	0	0	0	0	1	0	1
103	1	9	1	0	0	0	0	0	0	0	0	1	0	1
118	1	8	1	0	0	0	0	1	0	3	1	0	3	0
126	1	9	1	0	0	0	0	1	0	2	1	0	2	0
134	1	9	1	0	0	0	0	0	0	0	0	1	0	1
151	1	6	1	0	0	0	0	4	0	0	1	0	4	0
154	1	6	1	0	0	0	0	2	0	3	1	0	5	0
157	1	7	1	0	0	0	0	1	0	2	1	0	2	0
161	1	6	1	0	0	0	0	0	0	0	0	1	0	1
167	1	6	1	0	0	0	1	2	0	1	1	0	3	0
170	1	7	1	0	0	0	0	2	0	2	1	0	2	0
173	1	8	1	0	0	0	0	2	0	1	1	0	1	0
196	1	6	1	0	0	0	0	2	0	1	1	0	3	0
197	1	6	1	0	0	0	0	2	0	1	1	0	3	0
201	1	7	1	1	0	0	0	0	0	0	0	1	0	1
4	0	8	1	0	0	0	2	2	0	0	0	1	0	0
6	0	9	1	0	0	0	0	1	0	2	1	0	2	0
7	1	8	1	0	0	0	0	0	0	0	0	1	0	0
9	1	8	1	0	0	0	0	2	0	3	1	0	3	0
13	1	9	1	0	0	0	0	1	0	2	1	0	2	0
14	1	8	1	0	0	0	0	2	0	2	1	0	2	0
18	1	8	1	0	0	0	0	2	0	1	0	1	0	1
19	1	9	1	0	0	0	0	0	0	1	1	0	1	1
32	0	8	1	0	0	0	0	1	0	2	1	0	2	0
36	0	9	1	0	0	0	0	1	0	1	1	0	1	0
45	1	8	1	0	0	0	0	1	0	1	1	0	1	0
52	0	8	1	0	0	0	0	1	0	2	1	0	2	0
77	1	8	1	0	0	0	0	1	0	1	1	0	1	0
81	1	7	1	0	0	0	1	1	0	1	0	1	0	1
86	1	5	1	0	0	0	0	0	0	0	0	1	0	0
112	0	6	1	0	0	0	0	3	0	1	1	0	4	0
122	1	6	1	0	0	2	0	0	0	0	1	1	0	0
127	1	6	1	0	0	0	1	2	0	0	1	0	2	0
135	1	8	1	0	0	0	0	0	0	3	1	0	3	0
136	1	6	1	0	0	0	0	2	0	0	0	1	0	0
147	0	8	1	0	0	0	0	1	0	3	1	0	3	0
159	1	6	1	0	0	0	0	2	0	1	1	0	3	1
163	0	7	1	0	0	0	1	0	0	0	1	1	0	0
164	0	8	1	0	0	0	1	0	0	0	0	1	0	0
166	0	7	1	0	0	0	0	3	0	1	1	0	1	0
174	1	7	1	0	0	0	1	2	0	0	0	1	0	0
176	1	5	1	0	0	0	0	2	1	0	0	0	2	1
180	1	6	1	0	0	0	0	1	0	1	0	1	0	0
183	1	6	1	0	0	0	1	2	0	0	1	0	2	0
196	0	5	1	0	0	0	1	1	1	0	0	0	1	0
202	0	5	2	0	0	1	1	1	1	0	0	NA	1	0
204	0	6	1	0	0	1	1	2	0	0	0	1	0	0
206	0	5	1	0	0	0	1	2	1	0	0	0	2	0
210	1	6	1	0	0	0	1	1	0	1	1	0	2	0
213	1	6	1	0	0	0	1	3	0	0	0	1	0	1
223	1	6	1	0	0	0	0	1	0	0	0	1	0	0
6	1	7	1	0	0	0	0	0	0	0	2	1	0	1
8	1	7	1	0	0	0	0	2	0	2	1	0	2	0
20	1	8	1	0	0	0	0	0	0	0	1	1	0	1
37	0	7	1	0	0	0	0	1	0	2	1	0	2	0
85	1	7	1	0	0	0	0	1	0	2	1	0	2	0
137	1	7	1	0	0	0	0	1	0	2	0	1	0	1
146	1	6	1	0	0	0	0	3	0	0	1	0	3	0
172	1	9	1	0	0	0	0	0	0	0	1	1	0	1
174	1	7	2	1	0	0	1	1	0	2	1	NA	2	0
190	1	8	1	0	0	0	0	1	0	2	0	1	0	1
218	1	5	1	0	0	0	1	2	1	0	0	0	2	0
221	1	8	1	0	0	0	0	0	0	0	0	1	0	1
227	1	7	1	0	0	0	0	1	0	2	1	0	2	0
230	1	6	1	0	0	0	1	1	0	1	1	0	2	0
291	1	7	1	0	0	0	0	2	0	2	1	0	2	0
293	1	9	1	0	0	0	0	0	0	2	1	0	2	0
342	1	7	1	0	0	0	0	0	0	2	1	0	2	0
360	0	5	1	0	0	1	0	2	1	0	0	0	2	0
436	1	5	1	0	0	0	2	1	1	0	0	0	1	0
492	1	9	1	0	0	0	0	1	0	1	1	0	1	0
508	1	7	1	0	0	0	0	0	0	0	1	1	0	1
530	1	7	1	0	0	0	1	0	0	3	1	0	3	0
571	1	8	1	1	0	0	0	0	0	0	0	1	0	1
585	1	9	1	0	0	0	0	1	0	1	1	0	1	0
631	1	6	1	0	0	0	0	0	0	0	0	1	0	1
4	0	6	1	0	0	0	2	2	0	1	0	1	0	0
5	0	6	1	0	0	0	0	3	0	1	1	0	4	0
7	0	6	2	0	0	0	2	3	0	2	1	NA	5	0
12	0	7	1	0	0	0	1	1	0	1	1	0	1	0
13	0	7	1	0	0	0	0	1	0	2	1	0	2	0
14	0	7	1	0	0	0	0	1	0	2	1	0	2	0
15	0	8	1	0	0	0	0	0	0	3	1	0	3	0
17	0	8	2	0	0	0	0	0	0	6	2	NA	6	0
21	0	7	2	0	0	0	0	1	0	4	2	NA	4	0
26	0	9	1	0	0	0	0	0	0	0	1	1	0	0
28	0	8	1	0	0	0	0	1	0	2	1	0	2	0
29	0	6	2	0	0	0	1	3	0	0	2	NA	3	0
31	0	7	1	0	0	0	0	2	0	1	1	0	1	0
32	0	7	1	1	0	0	0	0	0	0	0	1	0	0
34	0	7	1	0	0	0	0	1	0	1	1	0	1	0
38	0	9	1	0	0	0	0	0	0	3	1	0	3	0
40	0	8	1	0	0	0	0	2	0	2	1	0	2	0
41	0	8	1	0	0	0	0	1	0	1	1	0	1	0
44	0	7	1	1	0	0	0	0	0	0	0	1	0	0
45	0	7	1	0	0	0	0	1	0	3	1	0	3	0
47	0	7	1	0	0	0	1	0	0	0	0	1	0	0
48	0	7	1	0	0	0	0	2	0	1	0	1	0	0
50	0	7	1	0	0	0	0	2	0	2	1	0	2	0
51	0	8	1	0	0	1	0	0	0	3	0	1	0	0
53	0	8	1	0	0	0	0	0	0	3	0	1	0	0
55	0	8	2	0	0	0	0	0	0	4	2	NA	4	0
58	0	8	1	0	0	0	0	1	0	3	1	0	3	0
59	0	7	1	0	0	0	0	2	0	2	1	0	2	0
60	0	7	1	0	0	0	2	2	0	1	0	1	0	0
63	0	8	1	0	0	0	0	1	0	2	1	0	2	0
64	0	6	1	0	0	0	1	3	0	0	1	0	3	0
65	0	5	1	1	0	0	0	0	0	0	0	1	0	0
67	0	6	1	0	0	0	0	1	0	1	1	0	2	0
68	0	6	1	0	0	0	1	1	0	1	1	0	2	0
72	0	5	1	0	0	0	0	3	1	0	0	0	3	0
73	0	5	2	0	0	0	2	4	2	0	0	NA	4	0
75	0	5	1	0	0	0	0	2	1	0	0	0	2	0
76	0	6	1	0	0	0	0	2	0	1	1	0	3	0
77	1	5	2	0	0	1	1	2	2	0	0	0	2	0
79	0	5	2	0	0	0	2	4	2	0	0	NA	4	0
82	0	5	1	0	0	0	0	4	1	0	0	0	4	0
83	0	6	2	0	0	0	0	4	0	2	2	NA	6	0
4	1	5	1	0	0	1	0	2	1	0	0	0	2	0
6	1	5	1	0	0	2	0	1	1	0	0	0	1	0
34	1	7	1	0	0	0	0	3	0	1	0	1	0	1
43	1	6	1	0	0	2	0	0	0	0	1	1	0	1
52	1	5	1	0	0	0	1	1	1	0	0	0	1	0
70	1	5	1	0	0	0	2	2	1	0	0	0	2	0
78	1	5	1	0	0	0	2	2	1	0	0	0	2	0
86	1	5	2	0	0	2	2	3	2	0	0	NA	3	0
87	0	5	1	0	0	0	2	1	1	0	0	0	1	0
132	0	7	1	0	0	0	1	2	0	1	1	0	1	0
134	0	7	1	1	0	0	0	0	0	0	0	1	0	0
151	1	7	2	0	0	0	0	4	0	2	1	NA	2	0
154	1	7	1	0	0	0	0	3	0	1	1	0	1	0
155	1	7	1	0	0	0	0	2	0	1	1	0	1	0
164	1	6	1	0	0	0	0	2	0	1	1	0	3	0
175	1	7	1	1	0	0	0	3	0	1	1	0	1	0
186	1	6	1	0	0	0	0	2	0	1	1	0	3	0
237	1	6	1	0	0	0	0	2	0	0	1	0	2	0
267	0	6	1	0	0	2	0	2	0	0	1	0	2	0
286	0	5	1	0	0	0	1	3	1	0	0	0	3	0
324	1	9	1	0	0	0	0	0	0	3	1	0	3	0
336	1	5	1	1	0	0	0	0	0	0	0	1	0	1
356	1	7	1	0	0	0	0	3	0	1	1	0	1	0
362	1	5	1	0	0	0	2	1	1	0	0	0	1	0
370	1	5	1	0	0	0	2	2	1	0	0	0	2	0
372	1	5	3	0	0	0	3	4	2	0	0	NA	4	0
381	0	5	1	0	0	0	2	0	1	0	0	1	0	0
396	1	7	1	0	0	0	0	2	0	2	1	0	2	0
405	1	8	1	0	0	0	0	1	0	1	1	0	1	0
407	1	5	1	0	0	0	0	0	0	0	0	1	0	1
425	1	7	1	0	0	0	0	2	0	1	1	0	1	0
429	1	6	1	0	0	0	0	2	0	1	1	0	3	0
446	1	7	1	0	0	0	0	0	0	0	1	1	0	1
450	1	6	1	0	0	0	0	3	1	0	0	0	0	0
452	1	8	1	0	0	0	0	1	0	0	1	1	1	1
505	1	6	1	0	0	0	1	3	1	0	0	0	0	0
519	1	7	1	0	0	0	1	2	0	1	1	0	1	0
534	1	9	1	0	0	0	2	0	0	0	0	1	0	1
10	0	5	1	0	0	1	1	2	1	0	0	0	2	0
17	0	7	1	0	0	0	0	2	0	1	1	0	1	0
20	0	5	1	0	0	0	1	2	1	0	0	0	2	0
21	0	7	3	0	0	0	0	3	0	2	2	NA	2	0
30	0	6	1	0	0	0	0	2	0	1	1	0	3	0
36	0	7	1	1	0	0	0	0	0	0	0	1	0	0
46	0	5	1	0	0	0	2	1	1	0	0	0	1	0
63	0	6	1	0	0	0	2	0	0	1	1	0	1	0
68	0	7	1	0	0	0	0	2	0	1	0	1	0	0
75	0	5	1	0	0	0	1	2	1	0	0	0	2	0
86	0	8	1	0	0	0	1	0	0	1	1	0	1	0
93	0	5	1	0	0	2	1	0	1	0	0	1	0	0
95	0	5	1	0	0	0	1	1	1	0	0	0	1	0
96	0	5	1	1	0	0	0	0	0	0	0	1	0	0
109	0	5	1	0	0	1	0	2	1	0	0	0	2	0
119	0	5	1	0	0	0	2	1	1	0	0	0	1	0
123	0	5	1	0	0	0	1	2	1	0	0	0	2	0
126	0	5	1	0	0	0	2	2	1	0	0	0	2	0
127	0	5	1	0	0	0	1	1	1	0	0	0	1	0
128	0	8	1	0	0	0	0	0	0	0	0	1	0	0
131	0	5	1	0	0	0	1	2	1	0	0	0	2	0
135	0	7	1	0	0	0	2	0	0	0	1	1	0	0
147	0	9	2	1	0	0	0	0	0	2	0	NA	2	0
148	0	7	2	0	0	0	0	0	0	1	0	NA	1	0
150	0	7	1	1	0	0	0	0	0	0	0	1	0	0
156	0	7	4	1	0	0	0	2	0	2	2	NA	2	0
158	0	7	1	0	0	0	0	2	0	1	1	0	1	0
163	0	7	1	0	0	0	0	1	0	1	1	0	1	0
167	0	7	2	0	0	0	0	2	0	2	2	0	2	0
172	0	7	1	0	0	3	0	0	0	0	0	1	0	0
174	0	7	1	0	0	0	0	2	0	1	1	0	1	0
177	0	7	3	0	0	0	0	2	0	4	1	NA	4	0
180	0	6	1	0	0	3	0	0	0	0	0	1	0	0
181	0	6	1	0	0	0	0	2	0	1	1	0	3	0
187	0	7	1	0	0	1	0	0	0	0	0	1	0	0
190	0	6	1	0	0	0	0	2	0	1	1	0	3	0
192	0	7	1	0	0	0	0	2	0	1	1	0	1	0
203	0	6	1	0	0	0	1	2	0	1	1	0	3	0
204	0	7	1	0	0	0	2	0	0	0	1	1	0	0
205	0	5	2	0	0	0	1	4	2	0	0	NA	4	0
209	0	5	1	0	0	0	2	2	1	0	0	0	2	0
214	0	5	1	0	0	0	1	2	1	0	0	0	2	0
1	1	6	1	0	0	0	0	1	0	1	1	0	2	0
3	0	5	1	0	0	0	1	3	1	0	0	0	3	0
14	0	5	1	0	0	0	3	0	1	0	0	1	0	0
16	0	5	1	0	0	0	1	1	0	0	0	1	0	0
17	0	5	1	0	0	2	1	0	1	0	0	1	0	0
21	0	5	2	0	0	0	1	2	1	0	0	NA	2	0
23	0	6	1	0	0	0	1	3	0	0	1	0	3	0
26	0	6	1	0	0	0	1	2	0	0	0	1	0	0
27	0	6	1	0	0	0	1	2	0	0	1	0	2	0
31	0	5	1	0	0	2	0	1	1	0	0	0	1	0
32	0	5	2	0	0	1	1	2	2	0	0	NA	2	0
37	0	7	1	0	0	0	0	2	0	1	1	0	1	0
39	0	5	2	0	0	0	2	4	2	0	0	0	4	0
40	1	5	2	0	0	0	2	2	2	0	0	NA	2	0
44	0	5	1	0	0	0	1	1	1	0	0	0	1	0
45	0	5	2	0	0	0	1	3	2	0	0	NA	3	0
50	1	6	1	0	0	0	1	2	0	0	0	1	0	1
52	0	6	2	1	0	0	0	3	1	0	0	NA	3	0
57	0	6	1	0	0	0	0	1	0	0	0	1	0	0
58	0	6	1	0	0	0	1	0	0	0	1	1	0	0
60	0	5	1	0	0	0	1	1	0	0	0	1	0	0
61	1	7	1	1	0	0	0	0	0	0	0	1	0	1
65	0	7	1	0	0	0	0	2	0	1	1	0	1	0
69	1	5	1	0	0	0	1	2	0	0	0	1	0	1
74	0	7	2	0	0	0	0	2	0	2	1	NA	2	0
75	0	6	1	0	0	0	0	1	0	0	0	1	0	0
78	0	6	1	0	0	0	1	1	0	0	0	1	0	0
88	0	7	1	0	0	1	1	0	0	0	1	1	0	0
92	0	6	1	0	0	0	1	3	0	0	0	1	0	0
94	0	6	1	0	0	0	1	2	0	0	1	0	2	0
95	0	6	2	0	0	0	0	4	0	1	2	NA	5	0
96	0	6	1	0	0	0	0	2	0	0	0	1	0	0
115	0	7	1	0	0	0	0	0	0	1	0	1	0	0
117	0	6	1	0	0	0	0	3	0	0	0	1	0	0
120	1	7	1	0	0	0	1	1	0	1	1	0	1	0
124	0	6	2	0	0	0	0	2	0	1	0	NA	3	0
125	1	7	1	0	0	0	0	0	0	0	0	1	0	1
127	0	7	1	0	0	0	0	2	0	1	1	0	1	0
128	0	8	2	0	0	0	0	2	0	2	2	NA	2	0
133	0	6	2	0	0	0	0	0	0	2	2	NA	2	0
134	0	5	1	1	0	0	0	0	0	0	0	1	0	0
135	1	6	1	0	0	0	1	3	0	0	1	0	3	0
142	0	5	1	0	0	0	0	3	1	0	0	0	3	0
147	1	6	1	0	0	0	1	2	0	0	0	1	0	1
149	1	7	1	0	0	0	0	2	0	1	1	0	1	0
153	0	7	3	0	0	0	0	3	0	3	3	NA	3	0
156	0	7	1	0	0	0	0	2	0	1	1	0	1	0
67	1	7	2	0	0	0	0	1	0	1	1	NA	1	0
71	1	5	1	0	0	0	2	2	1	0	0	0	2	0
86	1	5	1	0	0	0	1	2	1	0	0	0	2	0
95	1	7	1	0	0	0	0	1	0	1	1	0	1	0
110	1	7	1	1	0	0	0	0	0	0	0	1	0	1
121	1	7	1	0	0	0	1	1	0	1	1	0	1	0
146	1	7	2	0	0	0	0	2	0	1	1	NA	1	0
224	1	7	1	0	0	0	0	2	0	2	1	0	2	0
230	1	5	1	0	0	2	0	1	0	0	0	1	0	1
256	1	5	1	0	0	0	2	2	1	0	0	0	2	0
298	1	5	1	0	0	0	1	1	0	0	0	1	0	1
308	1	5	1	0	0	0	2	2	0	0	0	1	0	1
313	1	5	1	0	0	0	1	2	1	0	0	0	2	0
317	0	7	1	0	0	1	0	0	0	0	0	1	0	0
375	0	7	1	0	0	0	0	1	0	2	1	0	2	0
437	1	8	1	0	0	0	3	1	0	0	0	1	0	1
438	1	7	2	0	0	0	1	2	0	0	1	1	0	1
456	1	5	1	0	0	1	0	2	1	0	0	0	2	0
467	1	5	1	0	0	0	1	1	1	0	0	0	1	0
474	1	5	1	0	0	0	1	2	0	0	0	1	0	1
487	1	7	1	0	0	0	0	2	0	0	1	1	0	1
488	1	9	1	1	0	0	0	0	0	0	0	1	0	1
510	1	6	1	0	0	0	0	0	0	0	0	1	0	1
536	1	5	1	0	0	0	1	1	1	0	0	0	1	0
577	1	8	1	0	0	0	0	0	0	0	1	1	0	1
584	1	9	1	0	0	0	0	2	0	0	1	1	0	1
599	1	6	1	0	0	0	0	2	0	1	0	1	0	1
658	1	5	1	0	0	0	1	1	1	0	0	0	1	0
673	1	5	1	0	0	0	1	1	1	0	0	0	1	0
676	1	5	1	0	0	0	1	0	0	0	0	1	0	1
75	0	6	1	0	0	0	0	0	0	0	1	1	0	0
150	1	7	1	0	0	0	0	1	0	1	0	1	0	1
204	1	6	2	0	0	0	0	4	0	1	2	NA	5	0
205	1	6	1	1	0	0	0	0	0	0	0	1	0	1
211	0	5	1	0	0	1	0	2	1	0	0	0	2	0
213	1	6	1	0	0	1	0	3	1	0	0	0	3	0
256	1	5	1	0	0	1	1	2	1	0	0	0	2	0
270	1	5	2	0	0	0	0	3	2	0	2	NA	3	0
276	1	5	1	0	0	1	1	1	1	0	0	0	1	0
302	1	5	1	0	0	0	1	1	1	0	0	0	1	0
359	1	7	2	0	0	1	1	0	0	1	1	0	1	0
362	1	7	2	0	0	0	0	2	0	1	1	NA	1	0
427	1	5	1	0	0	0	1	1	1	0	0	0	1	0
451	1	6	1	0	0	0	0	2	0	1	0	1	0	1
26	1	7	1	0	0	0	0	3	0	0	1	1	0	1
29	1	7	1	0	0	0	0	1	0	2	0	1	0	1
41	1	5	1	0	0	0	1	2	0	0	0	1	0	1
64	0	5	1	0	0	1	1	1	1	0	0	0	1	0
76	1	5	1	1	0	0	0	1	0	0	0	1	0	1
88	0	5	1	0	0	0	1	1	1	0	0	0	1	0
94	0	6	1	0	0	0	1	2	0	0	1	0	2	0
104	1	7	2	0	0	0	1	3	0	0	1	NA	0	0
119	0	5	1	0	0	1	0	0	0	0	0	1	0	0
145	0	6	1	1	0	0	0	0	0	0	0	1	0	0
150	1	6	1	0	0	0	1	1	0	1	1	0	2	0
157	1	6	1	0	0	0	1	2	0	0	0	1	0	1
160	1	7	2	0	0	0	0	1	0	1	1	NA	1	0
177	1	7	1	0	0	0	2	1	0	0	1	1	0	1
180	1	7	1	0	0	0	2	2	0	1	1	0	1	0
199	1	6	2	0	0	0	1	2	0	0	0	1	0	1
201	1	5	1	0	0	0	3	2	0	0	0	1	0	1
211	0	5	1	0	0	0	0	3	1	0	0	0	3	0
220	0	6	1	0	0	3	0	0	0	0	1	1	0	0
223	1	6	0	0	0	0	0	0	0	1	1	0	1	0
235	0	6	1	0	0	0	0	1	0	1	1	0	2	0
239	0	6	1	0	0	0	0	2	0	1	1	0	3	0
249	1	8	1	1	0	0	0	0	0	0	0	1	0	1
268	1	7	1	0	0	0	0	1	0	1	1	0	1	0
278	1	7	1	0	0	0	0	2	0	2	1	0	2	0
284	1	7	1	0	0	0	0	2	0	1	1	0	1	0
299	0	7	2	0	0	0	0	3	0	2	0	1	0	0
317	1	7	1	0	0	0	0	2	0	1	1	0	1	0
333	1	8	1	1	0	0	0	0	0	0	0	1	0	1
336	0	7	1	0	0	0	0	1	0	1	1	1	1	0
354	1	7	2	0	0	0	0	2	0	1	1	0	1	0
359	1	7	1	0	0	0	0	1	0	2	1	0	2	0
361	1	8	2	0	0	0	0	2	0	1	0	1	0	1
362	1	8	2	0	0	0	0	1	0	2	1	NA	2	0
387	1	7	1	0	0	0	0	2	0	0	1	1	0	1
411	0	7	2	0	0	0	0	2	0	1	1	NA	1	0
418	0	9	1	0	0	0	0	0	0	0	1	1	0	0
424	1	7	1	1	0	0	0	0	0	0	0	1	0	1
466	1	7	2	0	0	0	0	1	0	2	1	NA	2	0
481	1	7	2	0	0	0	0	1	0	0	0	1	0	1
7	1	6	1	0	0	0	1	2	0	0	1	0	2	0
9	1	6	1	0	0	2	0	0	1	0	0	1	0	1
12	1	6	1	0	0	0	1	2	0	0	1	0	2	0
15	1	6	1	0	0	0	1	1	0	0	1	0	1	0
18	1	5	1	0	0	3	0	0	0	0	1	1	0	1
20	1	7	1	0	0	0	1	2	0	1	1	0	1	0
31	0	5	1	0	0	1	0	2	0	0	1	0	2	0
37	1	5	1	0	0	2	0	0	1	0	0	1	0	1
40	1	6	1	0	0	0	1	2	0	1	1	0	3	0
41	1	5	1	0	0	0	2	2	0	0	1	0	2	0
43	1	6	1	0	0	0	0	2	0	1	1	0	3	0
46	1	6	1	0	0	1	1	0	0	0	0	1	0	1
49	1	5	1	0	0	0	1	2	1	0	0	0	2	0
54	1	5	2	0	0	1	1	4	0	0	1	NA	4	0
57	1	5	2	0	0	2	0	0	0	0	0	1	0	1
60	1	6	1	0	0	0	0	3	0	1	1	0	4	0
64	1	6	1	0	0	0	0	2	0	1	1	0	3	0
66	1	7	1	0	0	0	2	2	0	0	0	1	0	1
76	1	7	2	0	0	0	0	4	0	2	1	NA	2	0
81	1	7	2	0	0	0	0	1	0	1	0	1	0	1
90	1	6	1	0	0	0	0	2	0	0	0	1	0	1
92	1	5	1	0	0	0	1	3	1	0	0	0	3	0
100	1	6	1	1	0	0	0	0	0	0	0	1	0	1
102	1	7	2	0	0	0	1	0	0	0	1	1	0	1
108	1	7	2	0	0	0	0	2	0	1	1	NA	1	0
118	1	8	1	0	0	0	0	0	0	1	1	0	1	0
132	1	6	1	0	0	0	1	3	0	0	0	1	0	1
140	1	6	1	0	0	0	1	3	0	0	1	0	3	0
156	0	6	1	0	0	0	1	3	0	0	1	0	3	0
157	0	6	1	0	0	0	1	2	0	0	1	0	2	0
161	0	7	1	1	0	1	0	0	0	0	0	1	0	0
165	1	6	1	0	0	0	0	2	0	1	1	0	3	0
167	1	6	1	0	0	0	2	2	0	0	0	1	0	1
170	1	6	1	0	0	0	3	1	0	0	0	1	0	1
171	1	7	1	0	0	0	0	2	0	1	1	0	1	0
173	1	6	1	0	0	0	0	2	0	0	1	0	2	0
174	1	6	1	0	0	0	1	4	0	0	1	0	4	0
186	1	7	1	0	0	0	1	2	0	0	0	1	0	1
1	1	7	1	0	0	0	1	2	0	1	1	0	1	0
2	1	7	1	0	0	0	0	2	0	1	1	0	1	0
4	1	5	1	0	0	0	0	3	1	0	0	0	3	0
6	0	7	1	0	0	1	0	0	0	0	0	1	0	0
7	1	6	1	0	0	0	0	3	0	0	1	0	3	0
8	1	5	2	0	0	2	1	4	2	0	0	NA	4	0
10	1	5	1	0	0	0	1	1	1	0	0	0	1	0
14	1	7	1	0	0	0	0	0	0	0	2	1	0	1
15	1	6	1	0	0	0	0	2	0	1	1	0	3	0
17	1	5	1	0	0	0	0	0	0	0	0	1	0	1
18	1	7	1	0	0	0	0	0	0	0	1	1	0	1
20	1	7	1	0	0	0	0	1	0	2	1	0	2	0
21	1	7	1	0	0	0	0	0	1	0	0	1	0	1
23	1	6	1	0	0	0	0	0	0	0	0	1	0	1
24	1	7	1	0	0	0	1	1	0	1	1	0	1	0
25	1	8	1	0	0	0	0	0	0	1	1	0	1	0
34	1	6	2	0	0	0	0	4	2	0	0	NA	4	0
35	1	6	1	0	0	2	0	0	0	0	1	1	0	1
37	1	7	1	0	0	0	0	1	0	2	1	0	2	0
39	1	6	1	0	0	1	0	0	0	0	0	1	0	1
43	1	6	2	0	0	0	1	3	0	1	1	NA	4	0
44	1	6	1	0	0	0	0	3	0	0	1	0	3	0
45	1	6	3	0	0	0	0	1	0	1	1	NA	2	0
46	1	6	1	0	0	1	0	0	0	0	1	1	0	1
47	1	7	1	0	0	0	0	2	0	1	1	0	1	0
48	1	6	1	0	0	3	0	0	1	0	0	1	0	1
50	1	6	1	0	0	0	0	2	0	1	0	1	0	1
51	1	6	1	0	0	0	1	2	0	1	1	0	3	0
52	1	6	1	0	0	0	1	2	0	0	1	0	2	0
53	1	7	1	0	0	1	0	0	0	0	0	1	0	1
54	1	7	2	0	0	0	0	0	0	0	0	NA	0	0
58	1	6	1	0	0	2	1	0	0	0	0	1	0	1
59	1	6	2	0	0	0	1	5	1	0	1	NA	5	0
60	1	6	2	0	0	2	2	5	2	0	0	NA	5	0
61	1	6	2	0	0	0	2	4	2	0	0	NA	4	0
62	1	6	1	0	0	0	1	1	1	0	0	0	1	0
69	1	5	1	0	0	0	2	2	1	0	0	0	2	0
71	1	6	1	0	0	0	0	0	0	0	0	1	0	1
72	1	5	1	0	0	0	1	2	1	0	0	0	2	0
73	1	5	1	0	0	1	0	1	1	0	0	0	1	0
74	1	5	1	0	0	0	0	1	1	0	0	0	1	0
75	1	5	1	1	0	0	0	0	0	0	0	1	0	1
1	1	7	1	0	0	0	0	1	0	1	1	0	1	0
5	0	6	3	0	0	0	0	4	0	1	2	NA	5	0
7	0	6	1	0	0	0	1	2	0	1	1	0	3	0
9	0	7	1	0	0	0	0	3	0	1	0	1	0	0
10	0	7	1	0	0	0	1	3	0	1	1	0	1	0
12	0	7	3	2	0	0	0	0	0	5	1	NA	5	0
15	0	7	1	0	0	0	0	1	0	1	1	0	1	0
18	0	7	1	0	0	0	0	2	0	1	1	0	1	0
19	0	6	3	0	0	0	0	6	0	3	2	NA	9	0
20	0	7	2	1	0	0	0	1	0	1	1	0	1	0
21	0	7	1	0	0	0	0	1	0	1	1	0	1	0
22	0	7	3	0	0	0	0	5	0	3	2	NA	3	0
23	0	6	1	0	0	0	1	3	0	0	1	0	3	0
24	0	6	1	0	0	0	1	3	0	0	1	0	3	0
25	0	6	1	0	0	0	1	3	0	0	1	0	3	0
26	0	5	1	0	0	1	1	2	1	0	0	0	2	0
27	0	7	1	0	0	0	0	1	0	1	1	0	1	0
31	0	7	2	0	0	0	0	2	0	3	2	NA	3	0
37	0	5	1	0	0	0	1	2	1	0	0	0	2	0
39	0	7	1	0	0	0	0	3	0	1	0	1	0	0
40	0	6	1	0	0	0	0	2	0	1	1	0	3	0
41	0	6	3	0	0	0	1	2	0	2	2	NA	4	0
42	0	5	2	0	0	0	3	2	0	0	1	NA	2	0
44	0	7	2	0	0	0	0	2	0	3	2	NA	3	0
46	0	5	2	0	0	1	1	2	2	0	0	NA	2	0
47	0	5	2	0	0	2	5	3	2	0	0	NA	3	0
48	0	5	2	0	0	0	1	4	2	0	0	NA	4	0
50	0	7	2	0	0	0	0	5	0	2	1	NA	2	0
53	0	7	3	0	0	0	0	4	0	3	1	NA	3	0
55	0	7	2	0	0	0	0	2	0	1	1	NA	1	0
56	1	8	1	0	0	0	0	0	0	0	0	1	0	1
60	0	7	2	0	0	0	0	1	0	0	1	1	0	0
61	0	6	2	0	0	0	0	4	0	0	0	1	0	0
63	0	5	2	0	0	0	0	5	0	2	0	0	5	0
64	0	5	1	0	0	0	2	2	1	0	0	0	2	0
65	0	6	1	0	0	0	0	4	0	0	1	0	4	0
67	0	7	2	0	0	0	0	2	0	2	2	NA	2	0
68	0	7	1	0	0	0	0	1	0	2	1	0	2	0
71	0	6	1	0	0	0	0	2	0	0	0	1	0	0
75	0	6	1	0	0	0	0	2	0	1	1	0	3	0
77	0	6	1	0	0	0	0	3	0	1	0	1	0	0
78	0	5	1	0	0	0	1	1	0	0	0	1	0	0
80	0	5	1	0	0	0	1	2	1	0	0	0	2	0
82	0	5	1	0	0	1	1	2	1	0	0	0	2	0
84	0	7	1	0	0	0	0	3	0	1	1	0	1	0
88	0	7	1	0	0	1	0	0	0	0	0	1	0	0
93	0	7	1	0	0	0	0	2	0	1	0	1	0	0
94	0	7	1	0	0	0	0	3	0	1	1	0	1	0
95	0	7	1	0	0	0	0	3	0	1	1	0	1	0
101	0	7	1	0	0	0	0	2	0	1	0	1	0	0
102	0	7	1	0	0	0	0	3	0	1	1	0	1	0
104	0	5	3	0	0	0	2	6	3	0	0	NA	6	0
105	0	7	1	0	0	0	0	3	0	1	1	0	1	0
2	1	6	1	0	0	0	0	2	0	1	1	0	3	0
8	1	6	1	0	0	0	0	1	1	0	0	0	1	0
9	1	6	2	0	0	0	0	4	0	0	1	NA	4	0
10	1	8	2	1	0	0	0	2	0	1	0	1	0	1
11	1	8	1	0	0	0	0	1	0	2	1	0	2	0
15	1	7	1	0	0	0	0	1	0	2	1	0	2	0
16	1	6	1	0	0	0	0	2	0	1	1	0	3	0
17	1	8	1	0	0	0	0	1	0	2	1	0	2	0
18	1	7	1	0	0	0	0	0	0	1	0	1	0	1
26	1	5	1	0	0	0	1	3	1	0	0	0	3	0
27	1	5	1	0	0	0	0	3	1	0	0	0	3	0
28	1	7	1	0	0	0	0	0	0	0	1	1	0	1
31	1	7	1	0	0	0	0	2	0	1	1	0	1	0
32	1	4	1	0	0	2	0	0	1	0	0	1	NA	1
35	0	7	1	0	0	0	0	3	0	1	1	0	1	0
38	1	7	1	0	0	0	0	2	0	2	1	0	2	0
40	1	6	2	0	0	0	1	6	2	0	0	NA	6	0
41	1	6	1	0	0	0	0	3	0	0	0	1	0	1
44	1	6	1	0	0	0	0	2	0	1	1	0	3	0
45	0	6	1	0	0	0	0	0	0	0	0	1	0	0
47	1	7	1	0	0	0	0	2	0	2	0	1	0	1
53	1	8	1	0	0	0	0	1	0	2	1	0	2	0
55	1	6	1	0	0	0	0	3	0	0	1	0	3	0
58	1	5	2	0	0	0	2	4	1	0	0	NA	4	0
60	1	5	2	0	0	0	2	2	2	0	0	NA	2	0
61	1	6	1	0	0	0	1	0	0	0	0	1	0	1
62	1	5	1	0	0	0	1	2	1	0	0	0	2	0
64	1	5	2	0	0	1	1	4	2	0	0	NA	4	0
66	1	5	2	0	0	0	2	4	2	0	0	NA	4	0
67	1	5	1	0	0	0	0	3	1	0	0	0	3	0
72	0	7	2	0	0	0	0	0	0	0	2	NA	0	0
75	1	9	2	0	0	0	0	0	1	2	1	NA	2	0
77	1	7	1	0	0	0	0	0	0	2	1	0	2	0
79	1	7	1	0	0	0	0	1	0	2	0	1	0	1
89	1	7	1	0	0	0	0	2	0	1	0	1	0	1
90	1	7	1	0	0	0	0	1	0	0	0	1	0	1
94	1	7	1	0	0	0	0	3	0	1	0	1	0	1
95	1	6	2	0	0	0	0	5	0	2	2	NA	7	0
97	1	7	1	0	0	0	0	2	0	1	1	0	1	0
98	1	6	1	0	0	0	0	2	0	1	0	1	0	1
99	0	6	1	0	0	0	0	3	0	1	1	0	4	0
100	0	6	1	0	0	0	0	2	0	2	1	0	4	0
3	0	1	1	0	0	0	1	0	0	0	0	0	NA	0
4	0	3	2	0	0	2	2	0	0	0	0	NA	NA	0
7	0	4	1	0	0	0	1	1	1	0	0	0	NA	0
8	1	3	4	0	0	0	1	0	0	0	0	NA	NA	0
9	0	3	1	0	0	0	2	0	0	0	0	0	NA	0
1	0	1	2	0	0	0	1	0	0	0	0	NA	NA	0
11	0	3	3	0	0	0	3	0	0	0	0	NA	NA	0
13	1	1	2	0	0	0	2	0	0	0	0	NA	NA	0
14	0	7	2	0	0	0	0	0	0	1	0	1	0	0
16	1	4	6	0	0	2	0	0	0	0	0	1	NA	1
17	1	4	4	0	0	2	2	4	0	0	0	NA	NA	0
18	1	3	1	0	0	0	0	0	0	0	0	1	0	1
20	0	3	1	0	0	2	0	0	0	0	0	1	NA	0
21	0	4	1	0	0	1	2	0	0	0	0	1	NA	0
25	0	7	1	0	0	0	0	2	0	0	1	1	0	0
29	0	7	1	0	0	0	1	0	0	1	1	0	1	0
30	0	7	1	0	0	0	0	1	0	1	0	1	0	0
32	1	7	1	0	0	0	0	0	0	2	1	0	2	0
37	0	4	1	1	0	0	0	0	0	0	0	1	0	0
41	1	5	6	1	0	0	0	8	1	0	0	NA	8	0
45	1	4	2	0	0	2	2	2	2	0	0	NA	NA	0
52	0	5	1	0	0	1	2	1	1	0	0	NA	1	0
55	1	4	5	0	0	0	1	0	0	0	0	1	NA	1
56	0	3	3	0	0	1	1	0	1	0	0	NA	NA	0
57	0	3	4	0	0	2	0	0	0	0	0	1	NA	0
58	1	3	1	0	0	1	0	0	0	0	0	1	NA	1
59	1	4	3	0	0	1	0	0	0	0	0	1	NA	1
60	1	4	3	0	0	1	2	0	1	0	0	NA	NA	0
61	0	4	1	0	0	0	0	0	0	0	0	1	0	1
62	1	4	2	0	0	0	0	0	0	0	0	1	0	0
63	0	3	2	0	0	3	0	0	0	0	0	1	NA	0
65	0	3	1	0	0	1	1	0	1	0	0	0	NA	0
67	0	4	1	0	0	2	0	0	1	0	0	1	NA	0
68	0	5	1	0	0	0	0	1	1	0	0	0	1	0
3	0	7	1	0	0	2	1	0	0	0	0	1	0	0
5	0	7	1	0	0	0	0	2	0	2	1	0	2	0
8	1	6	2	0	0	0	0	4	0	1	2	NA	5	0
11	0	6	1	0	0	1	0	0	0	0	0	1	0	0
12	0	7	1	0	0	0	0	0	0	2	1	0	2	0
15	0	5	1	0	0	0	2	2	1	0	0	0	2	0
16	0	5	2	0	0	2	1	2	1	0	0	NA	2	0
22	0	8	1	0	0	0	0	0	0	0	0	1	0	0
26	1	6	1	0	0	0	1	2	1	0	1	0	2	0
29	0	5	1	0	0	0	1	2	1	0	0	0	2	0
30	0	6	1	0	0	1	1	2	0	0	1	0	2	0
33	0	6	2	0	0	0	2	5	0	1	2	NA	6	0
37	0	6	1	0	0	0	1	2	0	1	1	0	3	0
38	0	7	1	0	0	0	0	1	0	2	1	0	2	0
56	0	5	1	0	0	0	0	2	1	0	0	0	2	0
57	0	7	1	0	0	0	0	0	0	1	0	1	0	0
58	0	6	2	0	0	0	0	3	0	1	1	NA	4	0
62	0	5	1	0	0	0	0	0	0	0	0	1	0	0
66	0	5	1	0	0	0	1	2	1	0	0	0	2	0
68	0	6	1	0	0	0	0	2	0	1	1	0	3	0
69	0	6	2	0	0	0	2	3	0	1	2	NA	4	0
76	1	5	1	0	0	0	1	1	1	0	0	0	1	0
77	0	5	2	0	0	0	0	5	1	0	1	NA	5	0
82	1	6	1	0	0	0	0	1	0	1	1	0	2	0
83	0	7	1	0	0	0	0	0	0	3	1	0	3	0
85	1	6	1	0	0	0	0	2	0	1	1	0	3	0
92	0	6	1	0	0	0	0	3	0	1	1	0	4	0
93	0	7	1	0	0	0	0	0	0	1	0	1	0	0
96	0	7	1	0	0	0	0	0	0	3	1	0	3	0
97	0	6	1	0	0	0	1	2	0	1	1	0	3	0
99	0	7	2	0	0	0	0	2	0	3	2	NA	3	0
100	1	5	1	0	0	1	1	2	1	0	0	0	2	0
104	0	6	1	0	0	0	0	0	0	0	0	1	0	0
111	1	7	1	0	0	0	0	2	0	1	1	0	1	0
113	0	6	1	0	0	0	0	3	0	2	2	0	5	0
115	1	8	1	0	0	0	0	2	0	3	2	0	3	0
116	1	8	1	0	0	0	0	0	0	2	1	0	2	0
117	0	8	1	0	0	0	0	2	0	0	1	1	0	0
119	0	6	1	0	0	0	0	3	0	1	1	0	4	0
121	0	5	1	0	0	0	0	2	0	0	0	1	0	0
124	0	6	1	0	0	0	1	3	1	0	0	0	3	0
125	0	6	1	0	0	0	0	2	0	1	1	0	3	0
130	0	9	1	0	0	0	0	1	0	2	1	0	2	0
135	0	6	1	0	0	0	0	2	0	1	1	0	3	0
136	0	7	2	0	0	0	0	2	0	3	2	NA	3	0
138	0	7	1	0	0	0	0	1	0	1	1	0	1	0
139	1	7	1	0	0	0	0	3	0	1	0	1	0	1
142	1	8	1	0	0	0	0	1	0	2	1	0	2	0
8	1	7	1	0	0	0	0	2	0	1	1	0	1	0
18	1	6	1	0	0	0	1	3	0	1	0	1	0	1
20	1	6	1	1	0	0	0	0	0	0	0	1	0	1
53	1	7	1	0	0	0	0	3	0	1	1	0	1	0
62	1	6	1	0	0	0	1	3	0	0	1	0	3	0
64	0	6	1	0	1	0	0	0	0	0	0	1	0	0
84	0	6	1	0	0	0	1	1	0	0	0	1	0	0
97	1	7	1	0	0	0	1	1	0	1	1	0	1	0
100	1	7	1	0	0	0	2	1	0	1	0	1	0	1
104	1	7	1	0	0	0	0	3	0	1	1	0	1	0
105	0	7	1	0	0	0	0	2	0	2	1	0	2	0
113	1	6	1	0	0	0	1	1	0	0	1	0	1	0
117	1	7	1	0	0	0	1	0	0	0	0	1	0	1
118	1	7	1	0	0	0	0	3	0	0	1	1	0	1
121	1	8	1	0	0	0	0	2	0	2	1	0	2	0
132	0	8	1	1	0	0	0	0	0	0	0	1	0	0
136	1	7	1	1	0	0	0	0	0	0	0	1	0	1
142	1	8	1	0	0	0	0	2	0	1	0	1	0	1
143	1	7	1	0	0	0	1	1	0	0	0	1	0	1
144	1	7	1	0	0	0	0	2	0	2	1	0	2	0
146	1	7	1	0	0	0	0	3	0	1	1	0	1	0
160	1	7	1	0	0	0	0	2	0	2	1	0	2	0
161	0	8	1	0	0	0	0	1	0	2	1	0	2	0
166	1	9	1	0	1	0	0	0	0	0	0	1	0	1
170	1	6	1	0	0	0	0	2	0	1	1	0	3	0
192	1	6	1	0	0	0	0	2	0	0	1	0	2	0
218	1	8	3	0	0	0	0	0	0	0	0	NA	0	0
221	1	7	1	0	0	0	0	2	0	1	1	0	1	0
224	1	8	1	0	0	0	0	1	0	1	1	0	1	0
238	1	7	1	0	0	0	0	2	0	2	1	0	2	0
239	1	7	1	0	0	0	0	3	0	1	1	0	1	0
252	1	9	1	1	0	0	0	0	0	0	0	1	0	1
275	1	7	1	0	0	0	0	0	0	0	1	1	0	1
284	1	8	1	0	0	0	0	1	0	3	1	0	3	0
323	1	7	1	0	0	0	0	2	0	1	0	1	0	1
325	0	9	1	0	0	1	1	1	0	1	0	1	0	0
7	0	9	1	0	0	0	0	0	0	0	0	1	0	0
11	0	9	1	0	0	0	0	2	0	0	0	1	0	0
12	1	9	3	0	0	0	0	1	0	3	1	NA	3	0
13	0	7	1	0	0	0	0	0	0	0	0	1	0	0
20	0	8	1	0	0	0	0	1	0	1	0	1	0	0
21	1	9	1	0	0	0	0	1	0	2	1	0	2	0
24	0	7	1	0	0	0	0	2	0	1	1	0	1	0
25	1	8	1	0	0	0	0	1	0	3	1	0	3	0
31	1	9	1	0	0	0	0	0	0	0	1	1	0	1
32	1	9	1	0	0	0	0	0	0	0	0	1	0	1
33	1	7	1	0	0	0	1	0	0	0	0	1	0	1
36	1	5	2	0	0	0	1	2	1	0	0	NA	2	0
45	1	5	1	0	0	1	0	0	0	0	0	1	0	1
46	0	5	1	0	0	0	0	0	0	0	0	1	0	0
49	1	7	1	0	0	0	0	0	0	0	0	1	0	1
50	1	7	1	0	0	0	0	2	0	1	1	0	1	0
56	0	5	1	0	0	2	0	0	1	0	0	1	0	0
57	1	5	1	0	0	1	1	2	1	0	0	0	2	0
69	0	8	1	0	0	0	1	0	0	3	1	0	3	0
72	1	8	1	0	0	0	0	1	0	2	0	1	0	1
78	0	7	1	0	0	0	0	2	0	1	1	0	1	0
82	0	9	1	1	0	0	0	0	0	0	0	1	0	0
91	0	8	2	1	0	0	0	1	0	3	1	NA	3	0
97	1	5	1	0	0	0	1	2	1	0	0	0	2	0
99	1	5	1	0	0	1	1	2	1	0	0	0	2	0
104	1	8	1	0	0	0	0	4	0	0	0	1	0	1
109	1	8	1	0	0	0	0	2	0	1	1	0	1	0
123	0	8	1	0	0	0	0	0	0	0	0	1	0	0
127	0	6	1	1	0	0	0	1	0	2	1	0	3	0
130	1	9	1	0	0	0	0	0	0	0	0	1	0	1
134	0	8	1	0	0	0	0	1	0	2	1	0	2	0
137	0	9	1	0	0	0	0	2	0	1	1	0	1	0
141	1	8	1	1	0	0	0	0	0	0	0	1	0	1
144	0	9	1	0	0	0	0	1	0	2	1	0	2	0
154	0	8	1	0	0	0	0	2	0	1	1	0	1	0
162	0	9	1	0	0	0	0	2	0	1	1	0	1	0
165	0	8	1	0	0	0	0	1	0	3	1	0	3	0
166	0	9	1	0	0	0	0	1	0	2	1	0	2	0
196	1	5	1	0	0	0	2	0	0	0	0	0	0	0
203	1	5	1	0	0	0	0	1	1	0	0	0	1	0
20	0	8	1	0	0	0	0	0	0	2	1	0	2	0
22	0	8	1	0	0	1	1	1	0	0	1	1	0	0
33	0	8	1	0	0	0	0	0	0	2	1	0	2	0
44	0	8	1	0	0	2	0	0	0	1	1	0	1	0
47	0	8	1	0	0	0	0	2	0	1	1	0	1	0
51	0	7	1	0	0	0	0	1	0	3	1	0	3	0
67	0	7	1	0	0	0	0	0	1	1	0	1	1	0
80	0	5	1	0	0	0	1	2	1	0	0	0	2	0
97	0	5	1	0	0	0	2	1	1	0	0	0	1	0
165	0	7	1	0	0	0	0	2	0	2	1	0	2	0
181	0	7	1	0	0	0	1	2	0	1	1	0	1	0
183	0	6	1	0	0	0	2	2	0	1	0	1	0	0
184	0	6	1	0	0	0	1	3	1	0	0	0	3	0
193	0	7	1	0	0	0	1	2	0	1	1	0	1	0
195	0	6	1	0	0	0	0	2	1	0	0	0	2	0
201	0	8	1	0	0	0	1	1	0	1	1	0	1	0
205	0	6	1	0	0	0	1	2	0	1	1	0	3	0
209	0	6	1	0	0	0	0	2	0	1	1	0	3	0
211	0	6	1	0	0	0	0	2	0	1	1	0	3	0
212	0	6	1	0	0	0	0	1	0	1	1	0	2	0
213	0	6	1	0	0	0	0	2	0	0	1	0	2	0
221	0	6	2	0	0	0	0	0	0	0	0	NA	0	0
223	0	7	1	0	0	0	0	1	0	0	1	1	0	0
227	0	7	1	0	0	0	0	2	0	0	1	0	0	0
230	0	6	1	0	0	0	1	1	0	0	1	0	1	0
238	0	6	1	0	0	0	0	0	0	0	0	1	0	0
245	0	6	1	0	0	0	0	2	0	1	1	0	3	0
272	0	7	1	0	0	0	2	1	0	0	1	1	0	0
273	0	6	2	0	0	0	0	0	0	0	0	NA	0	0
275	0	6	1	0	0	0	0	2	0	0	1	0	2	0
278	0	6	1	0	0	0	1	1	0	0	1	0	1	0
295	0	6	1	0	0	0	0	0	0	0	0	1	0	0
302	0	7	1	0	0	0	0	2	0	2	1	0	2	0
305	0	8	1	0	0	0	0	0	0	2	1	0	2	0
310	0	6	1	0	0	0	0	1	0	1	1	0	2	0
319	0	7	1	0	0	0	0	2	0	1	0	1	0	0
320	0	7	2	0	0	0	0	0	0	0	0	NA	0	0
326	0	6	1	0	0	0	0	2	0	1	1	0	3	0
4	1	5	1	0	0	0	0	2	1	0	0	0	2	0
9	1	5	1	0	0	0	2	1	1	0	0	0	1	0
15	1	5	1	0	0	2	0	0	1	0	0	1	0	1
23	0	6	1	0	0	0	2	1	1	0	0	0	1	0
28	1	5	1	0	0	0	2	1	1	0	0	0	1	0
32	1	6	2	0	0	0	0	0	0	0	0	NA	0	0
42	0	5	1	0	0	0	1	2	1	0	0	0	2	0
50	0	6	1	0	0	0	0	2	0	0	0	1	0	0
53	1	7	1	0	0	0	0	1	0	1	1	0	1	0
54	1	7	1	0	0	0	0	3	0	1	1	0	1	0
63	1	7	1	0	0	0	0	0	0	0	1	1	0	1
67	1	7	1	0	0	0	1	2	0	1	1	0	1	0
73	1	7	2	0	0	0	0	0	0	0	0	NA	0	0
79	1	9	1	0	0	0	0	1	0	2	1	0	2	0
81	1	5	1	0	0	0	3	1	0	0	0	1	0	1
82	0	5	1	0	0	0	2	1	1	0	0	0	1	0
99	1	8	1	0	0	0	0	1	0	2	1	0	2	0
108	1	7	1	0	0	0	0	2	0	2	1	0	2	0
123	1	7	2	0	0	0	0	0	0	0	0	NA	0	0
135	1	5	1	0	0	4	0	0	0	0	0	1	0	1
136	1	6	1	0	0	0	1	3	1	0	0	0	3	0
142	1	5	1	0	0	0	2	1	1	0	0	0	1	0
144	1	6	1	0	0	0	2	1	0	0	0	1	0	1
148	1	6	1	0	0	0	0	0	0	1	1	0	1	0
161	1	6	1	0	0	0	0	2	0	1	1	0	3	0
163	1	6	1	0	0	0	1	1	0	1	1	0	2	0
172	1	6	1	0	0	1	2	0	0	1	1	0	1	0
175	1	8	2	0	0	0	0	0	0	0	0	NA	0	0
189	0	9	1	0	0	0	0	0	0	1	1	0	1	0
210	0	8	1	0	0	0	0	1	0	2	1	0	2	0
222	0	5	1	0	0	0	1	1	0	0	0	1	0	0
238	0	6	1	0	0	0	0	2	1	0	0	0	2	0
245	0	5	1	0	0	0	1	1	1	0	0	0	1	0
259	0	5	1	0	0	0	2	1	1	0	0	0	1	0
284	0	9	1	0	0	0	0	1	0	2	0	1	0	0
313	0	6	1	0	0	0	1	3	1	0	0	0	3	0
317	1	6	1	0	0	0	1	3	0	0	1	0	3	0
346	1	9	1	0	0	0	0	1	0	1	1	0	1	0
4	1	8	1	0	0	0	0	1	0	2	1	0	2	0
6	1	9	1	0	0	0	0	3	0	1	1	0	1	0
15	1	7	1	0	0	0	0	1	0	1	1	0	1	0
26	1	6	2	0	0	0	0	0	0	0	0	NA	0	0
29	1	6	1	0	0	0	0	0	0	0	0	1	0	1
30	1	6	1	0	0	0	0	3	1	0	0	0	3	0
36	1	6	1	0	0	2	0	2	0	2	1	0	4	0
39	1	6	1	0	0	1	1	0	1	0	0	1	0	1
59	1	8	1	0	0	0	0	1	0	2	1	0	2	0
61	1	6	1	0	0	1	0	3	0	0	1	0	3	0
62	1	6	1	0	0	0	0	3	1	0	0	0	3	0
65	1	5	1	0	0	2	0	0	0	0	0	1	0	1
66	1	6	2	0	0	0	0	0	0	0	0	NA	0	0
76	1	6	3	0	0	0	0	0	0	0	0	NA	0	0
87	1	6	2	0	0	0	0	0	0	0	0	0	0	0
89	0	6	1	0	0	0	0	2	0	1	1	0	3	0
92	0	6	1	0	0	0	1	1	1	1	0	0	2	0
94	0	8	1	0	0	0	0	3	0	2	1	0	2	0
95	0	8	1	0	0	0	0	2	0	2	1	0	2	0
97	0	6	1	0	0	0	1	1	0	1	1	0	2	0
100	0	6	1	0	0	0	0	3	1	0	0	0	3	0
104	1	6	1	0	0	0	1	2	1	0	0	0	2	0
111	0	5	1	0	0	1	0	0	1	0	0	1	0	0
122	0	6	1	0	0	0	1	2	0	1	1	0	3	0
123	0	6	1	0	0	0	1	3	1	0	0	0	3	0
126	0	6	1	0	0	0	1	2	0	1	1	0	3	0
130	0	6	1	0	0	2	0	1	0	0	0	1	1	0
135	1	6	1	0	0	0	0	2	0	1	1	0	3	0
144	0	6	1	0	0	0	1	3	0	1	1	0	4	0
145	0	9	1	0	0	0	0	0	0	2	0	1	0	0
146	0	9	3	0	0	0	0	0	0	0	0	NA	0	0
150	0	9	1	0	0	0	0	0	0	3	1	0	3	0
151	0	8	1	0	0	0	1	0	0	3	1	0	3	0
153	0	8	1	0	0	0	1	2	0	2	1	0	2	0
155	0	7	1	0	0	0	0	0	0	2	1	0	2	0
156	0	6	2	0	0	0	0	0	0	0	0	NA	0	0
162	1	6	1	0	0	0	0	2	0	0	0	1	0	1
158	1	8	1	0	0	0	0	0	0	5	1	0	5	0
171	1	8	1	0	0	0	0	2	0	5	1	0	5	0
177	1	7	1	0	0	0	1	2	1	2	0	1	2	1
189	1	9	1	0	0	0	0	0	0	3	1	0	3	0
1	0	5	1	0	0	1	0	1	1	0	0	0	1	0
2	0	5	1	0	0	0	1	1	1	0	0	0	1	0
7	0	5	1	0	0	0	1	1	1	0	0	0	1	0
10	0	5	1	0	0	1	1	1	1	0	0	0	1	0
11	0	5	1	0	0	1	0	2	1	0	0	0	2	0
13	0	5	1	0	0	1	1	1	1	0	0	0	1	0
14	0	6	1	0	0	1	1	0	0	0	1	1	0	0
18	0	6	1	0	0	1	1	0	0	0	0	1	0	0
19	0	6	1	0	0	0	0	4	0	0	1	0	4	0
20	0	6	2	0	0	0	0	0	0	0	0	NA	0	0
22	0	6	1	0	0	0	1	1	0	0	1	0	1	0
23	0	6	1	0	0	0	0	1	0	0	0	1	0	0
24	0	6	2	0	0	0	0	0	0	0	0	NA	0	0
25	0	5	1	0	0	1	1	0	0	0	0	1	0	0
27	0	5	1	0	0	0	0	1	1	0	0	0	1	0
28	0	5	1	0	0	0	0	1	1	0	0	0	1	0
31	0	5	1	0	0	0	1	2	1	0	0	0	2	0
35	0	5	2	0	0	0	0	0	0	0	0	0	0	0
39	1	7	2	0	0	0	0	0	0	0	0	NA	0	0
41	0	6	1	0	0	0	0	1	0	0	1	0	1	0
45	0	6	1	0	0	1	0	2	0	0	0	1	2	0
46	0	6	1	0	0	0	0	2	0	1	1	0	3	0
47	0	6	1	0	0	0	1	1	0	2	1	0	3	0
48	0	5	1	0	0	1	0	1	1	0	0	0	1	0
50	0	6	1	0	0	1	0	0	0	1	1	0	1	0
51	0	7	1	0	0	1	0	0	0	0	1	1	0	0
54	0	7	1	0	0	0	0	2	0	3	1	0	3	0
58	0	5	1	0	0	0	1	1	1	0	0	0	1	0
59	1	6	1	0	0	0	1	2	0	1	1	0	3	0
60	1	6	1	0	0	0	1	2	0	1	1	0	3	0
61	1	6	1	0	0	0	1	1	0	2	1	0	3	0
62	1	7	1	0	0	1	1	1	1	0	0	1	0	1
69	1	6	1	0	0	0	0	1	1	0	0	0	1	0
70	1	6	2	0	0	0	0	0	0	0	0	NA	0	0
79	1	6	2	0	0	0	0	0	0	0	0	NA	0	0
82	1	6	1	0	0	0	0	0	0	0	0	1	0	1
85	1	6	1	0	0	0	0	3	0	1	1	0	4	0
93	1	6	2	0	0	0	0	0	0	0	0	NA	0	0
98	1	8	1	0	0	0	0	1	0	1	1	0	1	0
99	1	9	1	0	0	0	0	2	0	0	1	1	0	1
102	0	9	1	0	0	0	0	1	0	1	1	0	1	0
106	0	8	1	0	0	0	0	1	0	1	1	0	1	0
19	0	6	1	0	0	0	0	2	0	1	1	0	3	0
23	1	6	1	0	0	0	0	2	1	1	0	0	3	0
30	1	6	1	0	0	0	0	2	0	0	1	0	2	0
44	0	8	1	0	0	0	0	1	0	2	1	0	2	0
51	0	6	1	0	0	0	1	2	0	1	1	0	3	0
73	0	6	1	0	0	0	0	2	0	2	1	0	4	0
77	0	6	1	0	0	1	0	2	0	0	1	0	2	0
80	0	6	1	0	0	0	0	1	0	2	1	0	3	0
88	0	8	2	0	0	0	0	0	0	0	0	NA	0	0
95	0	7	1	0	0	0	0	1	0	1	1	0	1	0
102	0	6	1	0	0	0	0	3	0	1	1	0	4	0
104	0	6	1	0	0	0	2	3	0	0	1	0	3	0
119	0	6	1	0	0	0	1	2	0	1	1	0	3	0
120	1	6	1	0	0	0	2	1	0	0	1	0	1	0
123	0	6	1	0	0	0	0	0	0	1	1	0	1	0
137	0	6	1	0	0	1	0	0	0	1	0	1	1	0
138	0	5	1	0	0	3	0	0	0	0	0	1	0	0
144	0	6	1	0	0	0	1	2	1	0	0	0	2	0
153	0	6	1	0	0	0	0	3	0	0	1	0	3	0
158	0	6	1	0	0	0	0	3	0	1	1	0	4	0
166	0	5	1	0	0	0	2	1	1	0	0	0	1	0
171	0	6	1	0	0	2	0	2	0	0	1	0	2	0
172	0	5	1	0	0	0	2	1	1	0	0	0	1	0
181	0	5	2	0	0	0	0	0	0	0	0	NA	0	0
182	0	5	1	0	0	0	1	2	1	0	0	0	2	0
184	0	6	1	0	0	0	1	1	0	1	1	0	2	0
185	0	6	1	0	0	0	0	2	1	1	0	0	3	0
187	0	6	1	0	0	0	1	2	0	1	1	0	3	0
192	1	6	1	0	0	0	2	1	0	0	1	0	1	0
195	0	6	1	0	0	0	0	0	0	0	0	1	0	0
196	0	6	1	0	0	0	0	2	0	1	1	0	3	0
197	0	6	2	0	0	0	0	0	0	0	0	NA	0	0
211	0	6	1	0	0	0	0	2	0	1	1	0	3	0
223	1	5	1	0	0	2	1	1	1	0	0	0	1	0
227	1	6	1	0	0	0	1	3	1	0	0	0	3	0
231	1	6	1	0	0	0	1	2	0	1	1	0	3	0
232	0	6	1	0	0	0	0	2	0	1	1	0	3	0
237	0	9	1	0	0	0	0	1	0	1	0	1	0	0
3	0	7	1	0	0	0	1	0	0	0	1	1	0	0
29	0	5	2	0	0	0	0	0	0	0	0	NA	0	0
32	0	7	1	0	0	0	0	0	0	0	1	1	0	0
45	0	7	1	0	0	0	0	1	0	1	1	0	1	0
53	0	6	1	0	0	0	0	2	0	1	1	0	3	0
59	0	8	1	0	0	2	0	0	0	1	1	0	1	0
64	0	6	1	0	0	0	0	1	0	0	1	0	1	0
75	0	7	1	0	0	0	0	0	0	0	0	1	0	0
78	0	8	1	0	0	0	0	2	0	0	1	1	0	0
101	0	6	1	0	0	0	2	1	0	0	0	1	0	0
102	0	7	1	0	0	0	0	0	0	1	1	0	1	0
104	1	6	1	0	0	0	3	2	0	0	0	1	0	1
108	0	6	1	0	0	0	0	2	0	1	1	0	3	0
113	0	5	1	0	0	0	4	0	0	0	0	1	0	0
117	0	5	1	0	0	1	1	1	1	0	0	0	1	0
118	0	7	1	0	0	0	0	1	0	1	1	0	1	0
127	0	7	1	0	0	0	1	0	0	0	1	1	0	0
141	0	5	2	0	0	0	0	0	0	0	0	NA	0	0
148	0	7	1	0	0	0	0	2	0	0	1	1	0	0
151	0	7	1	0	0	0	0	2	0	1	1	0	1	0
153	0	7	1	0	0	0	0	2	0	1	1	0	1	0
154	0	8	1	0	0	0	0	0	0	1	1	0	1	0
155	0	7	1	0	0	0	0	0	0	0	0	1	0	0
168	0	8	1	0	0	0	0	2	0	1	1	0	1	0
172	0	7	2	0	0	0	0	0	0	0	0	NA	0	0
197	0	7	1	0	0	0	0	0	0	1	1	0	1	0
200	0	7	1	0	0	0	1	1	0	2	1	0	2	0
222	0	6	1	0	0	0	0	2	0	1	1	0	3	0
225	0	6	1	0	0	0	0	1	0	0	1	0	1	0
230	0	7	1	0	0	0	0	2	0	0	1	1	0	0
231	0	6	2	0	0	0	0	0	0	0	0	NA	0	0
232	0	6	1	0	0	0	0	2	0	0	1	0	2	0
233	0	7	1	0	0	0	1	2	0	0	1	1	0	0
242	0	6	1	0	0	0	0	2	0	2	0	1	0	0
243	0	7	1	0	0	0	0	2	0	1	1	0	1	0
245	0	7	1	0	0	0	1	2	1	0	0	1	0	0
246	0	7	1	0	0	0	0	1	0	1	1	0	1	0
250	0	7	1	0	0	0	0	2	0	0	1	1	0	0
259	0	7	1	0	0	0	0	1	0	0	1	1	0	0
6	0	6	1	0	0	0	0	1	1	1	0	0	2	0
12	0	5	2	0	0	0	0	0	0	0	0	NA	0	0
23	0	5	1	0	0	2	0	2	1	0	0	0	2	0
27	1	6	2	0	0	0	0	0	0	0	0	NA	0	0
35	0	6	3	0	0	0	0	0	0	0	0	NA	0	0
41	0	6	2	0	0	0	0	0	0	0	0	NA	0	0
53	0	6	1	0	0	0	0	3	1	0	0	0	3	0
55	0	6	1	0	0	0	1	2	1	0	0	0	2	0
56	0	5	1	0	0	0	0	0	0	0	0	1	0	0
57	0	6	1	0	0	0	2	1	1	0	0	0	1	0
63	0	5	1	0	0	0	0	0	0	0	0	1	0	0
66	0	5	1	0	0	1	1	2	1	0	0	0	2	0
67	0	7	1	1	0	0	0	0	0	0	0	1	0	0
68	0	6	1	0	0	0	1	3	1	0	0	0	3	0
70	0	7	2	0	0	0	0	0	0	0	0	NA	0	0
79	0	6	2	0	0	0	0	0	0	0	0	0	0	0
86	0	6	1	0	0	0	1	2	1	0	0	0	2	0
87	0	6	1	0	0	0	0	3	1	0	0	0	3	0
91	0	5	1	0	0	0	2	1	1	0	0	0	1	0
93	0	6	1	0	0	0	1	2	1	0	0	0	2	0
97	0	6	1	0	0	0	1	2	1	0	0	0	2	0
106	0	5	3	0	0	0	0	0	0	0	0	NA	0	0
108	0	6	1	0	0	0	1	2	1	0	0	0	2	0
109	0	5	1	0	0	1	1	2	1	0	0	0	2	0
110	0	6	1	0	0	0	2	2	1	0	0	0	2	0
111	0	5	2	0	0	0	0	0	0	0	0	NA	0	0
114	0	5	1	0	0	0	2	1	1	0	0	0	1	0
115	1	5	1	0	0	0	1	1	1	0	0	0	1	0
117	0	5	1	0	0	0	2	1	1	0	0	0	1	0
119	0	5	1	0	0	1	1	1	0	0	0	1	1	0
120	0	5	1	0	0	2	0	2	0	0	0	1	2	0
123	1	5	1	0	0	0	2	1	1	0	0	0	1	0
127	0	6	1	0	0	0	1	2	1	0	0	0	2	0
131	0	6	1	0	0	0	2	1	1	0	0	0	1	0
132	0	6	1	0	0	0	2	2	1	0	0	0	2	0
134	0	5	2	0	0	0	0	0	0	0	0	NA	0	0
138	0	5	1	0	0	1	1	2	1	0	0	0	2	0
141	1	6	1	0	0	0	1	2	1	0	0	0	2	0
142	0	6	1	0	0	0	2	0	1	0	0	1	0	0
146	0	5	1	0	0	0	0	2	1	0	0	0	2	0
155	0	5	1	0	0	0	2	1	1	0	0	0	1	0
156	0	6	1	0	0	0	2	1	1	0	0	0	1	0
162	0	5	1	0	0	0	0	2	1	0	0	0	2	0
164	0	5	1	0	0	0	1	2	1	0	0	0	2	0
54	0	6	1	0	0	0	0	0	0	0	0	1	0	0
60	0	6	1	0	0	0	1	2	0	1	1	0	3	0
106	1	6	1	0	0	0	0	0	0	0	0	1	0	1
167	0	6	1	0	0	0	0	3	0	1	1	0	4	0
172	0	8	1	0	0	0	0	2	0	2	1	0	2	0
182	1	6	1	0	0	0	0	3	0	1	1	0	4	0
224	0	6	1	0	0	1	0	0	0	0	0	1	0	0
236	0	6	1	0	0	0	0	2	0	1	1	0	3	0
238	1	9	1	0	0	0	0	0	0	2	1	0	2	0
373	1	8	1	0	0	0	0	1	0	2	1	0	2	0
386	1	8	1	0	0	0	0	0	0	3	1	0	3	0
404	1	6	1	0	0	0	1	2	0	1	1	0	3	0
456	1	7	1	0	0	0	1	2	0	1	1	0	1	0
460	0	6	1	0	0	0	1	2	0	1	1	0	3	0
465	0	5	1	0	0	0	1	3	1	0	0	0	3	0
490	0	6	1	0	0	0	1	2	1	0	0	0	2	0
496	0	5	1	0	0	0	1	2	1	0	0	0	2	0
498	0	5	1	0	0	0	0	3	0	0	0	1	0	0
562	0	5	1	0	0	0	1	3	1	0	0	0	3	0
570	0	6	1	0	0	0	0	3	0	0	1	0	3	0
576	0	6	1	0	0	0	1	2	0	1	1	0	3	0
578	0	5	1	0	0	0	2	2	1	0	0	0	2	0
599	0	7	1	0	0	0	0	2	0	1	0	1	0	0
638	1	5	1	0	0	0	2	1	1	0	0	0	1	0
639	1	6	1	0	0	0	1	2	0	1	1	0	3	0
650	1	6	1	0	0	0	0	2	0	1	1	0	3	0
687	0	6	1	0	0	0	1	3	0	0	1	0	3	0
700	1	6	1	0	0	1	0	2	0	0	0	1	2	1
1	1	9	1	0	0	0	0	0	0	2	1	0	2	0
17	0	7	1	0	0	0	1	1	0	1	1	0	1	0
27	0	7	1	0	0	0	0	2	0	1	1	0	1	0
35	1	7	1	0	0	0	0	2	0	1	1	0	1	0
40	0	6	1	0	0	0	3	0	1	0	0	1	0	0
42	1	6	1	0	0	0	0	1	0	1	1	0	2	0
46	0	8	1	0	0	0	1	2	0	0	1	0	0	0
47	1	6	1	0	0	0	1	1	0	1	1	0	2	0
50	0	6	1	0	0	0	0	2	0	1	1	0	3	0
55	1	6	2	0	0	0	0	0	0	0	0	NA	0	0
57	0	6	1	0	0	0	0	2	0	1	1	0	3	0
58	0	6	1	0	0	0	0	3	0	0	1	0	3	0
59	0	6	1	0	0	0	1	0	0	0	0	1	0	0
76	0	6	1	0	0	0	1	2	0	1	1	0	3	0
78	0	6	2	0	0	0	0	0	0	0	0	NA	0	0
79	0	6	1	0	0	0	0	1	0	1	1	0	2	0
85	0	6	1	0	0	0	1	2	0	0	1	0	2	0
101	0	6	1	0	0	0	0	2	0	1	1	0	3	0
105	0	6	1	0	0	0	0	1	1	0	1	0	1	0
107	0	6	1	0	0	0	0	2	0	1	1	0	3	0
110	0	6	1	0	0	0	0	0	0	0	0	1	0	0
111	1	6	1	0	0	0	0	1	0	1	1	0	2	0
118	0	6	1	0	0	0	0	1	0	1	1	0	2	0
131	0	5	1	0	0	0	1	1	1	0	0	0	1	0
138	0	5	1	0	0	0	0	2	1	0	0	0	2	0
139	0	5	1	0	0	0	0	0	0	0	0	1	0	0
142	0	6	1	0	0	0	1	1	0	1	1	0	2	0
153	1	7	1	0	0	0	1	1	0	2	1	0	2	0
188	0	8	1	0	0	0	0	0	0	2	1	0	2	0
192	0	7	1	0	0	0	1	1	0	0	1	1	0	0
202	0	6	1	0	0	0	0	1	0	0	1	0	1	0
223	1	5	1	0	0	0	1	0	1	0	0	1	0	1
225	0	5	1	0	0	0	1	2	1	0	0	0	2	0
251	0	8	1	0	0	0	0	0	0	3	1	0	3	0
259	1	6	1	0	0	0	0	0	0	1	1	0	1	0
267	0	6	1	0	0	0	1	0	0	1	1	0	1	0
270	0	7	1	0	0	0	0	1	0	1	2	0	1	0
72	0	8	1	0	0	0	0	0	0	0	0	1	0	0
182	0	5	1	0	0	0	1	1	1	0	0	0	1	0
225	1	5	1	0	0	0	0	3	1	0	0	0	3	0
281	0	5	1	0	0	0	1	2	0	0	0	1	0	0
334	0	9	1	0	0	0	0	2	0	2	1	0	2	0
338	0	6	1	0	0	0	0	2	0	1	1	0	3	0
342	0	6	1	0	0	0	0	1	0	1	1	0	2	0
382	0	9	1	0	0	0	0	1	0	0	1	1	0	0
455	0	5	1	0	0	0	1	2	1	0	0	0	2	0
485	0	7	1	0	0	0	0	1	0	2	1	0	2	0
537	0	7	1	0	0	0	0	3	0	1	1	0	1	0
551	0	7	1	0	0	0	0	1	0	1	1	0	1	0
580	0	5	1	0	0	0	0	2	1	0	0	0	2	0
602	0	6	1	0	0	0	0	2	0	1	1	0	3	0
648	0	5	1	0	0	0	0	0	0	0	0	1	0	0
663	0	5	1	0	0	2	0	0	0	0	0	1	0	0
665	0	5	1	0	0	0	1	1	1	0	0	0	1	0
686	0	7	1	0	0	0	1	0	0	0	0	1	0	0
