# Supplementary material for: Rapid parallel evolution overcomes global honey bee parasite
Source: Sci Rep. 2018 May 16;8:7704. doi: 10.1038/s41598-018-26001-7 (PMC5955925; doi:10.1038/s41598-018-26001-7)
Supplement: Supplementary file 3 — Dataset 2 Avignon recap [file 41598_2018_26001_MOESM3_ESM.xlsx]

## Sheet: Sheet1
Collect.Date	Col.ID	Apiary	Pop.type	Observer	Cell.Obs	Cell.Recap	Cell.inf	Cell.single.inf	Cell.Recap.inf	Cell.Recap.Not.infested	Non.reproductive	Cell.Type	Recap	Not.recap	prop.recap
18.09.2015	INRA245	INRA	Survivant	Fanny	201	79	40	38	39	40	18	NI	40	121	0.199005
18.09.2015	INRA245	INRA	Survivant	Fanny	201	79	40	38	39	40	18	I	39	1	0.19403
07.09.2015	INRA245	INRA	Survivant	Fanny	223	59	36	35	22	37	14	NI	37	150	0.165919
07.09.2015	INRA245	INRA	Survivant	Fanny	223	59	36	35	22	37	14	I	22	14	0.0986547
24.09.2015	Bournissac63	Bournissac	Survivant	Fanny	156	28	47	35	10	18	20	NI	18	91	0.115385
24.09.2015	Bournissac63	Bournissac	Survivant	Fanny	156	28	47	35	10	18	20	I	10	37	0.0641026
20.08.2015	Bournissac84	Bournissac	Survivant	Fanny	676	391	30	26	28	363	15	NI	363	283	0.536982
20.08.2015	Bournissac84	Bournissac	Survivant	Fanny	676	391	30	26	28	363	15	I	28	2	0.0414201
20.08.2015	Bournissac127	Bournissac	Survivant	Fanny	451	201	14	10	12	189	4	NI	189	248	0.419069
20.08.2015	Bournissac127	Bournissac	Survivant	Fanny	451	201	14	10	12	189	4	I	12	2	0.0266075
21.08.2015	Tol240	Tol	Survivant	Fanny	481	71	40	29	27	44	20	NI	44	397	0.0914761
21.08.2015	Tol240	Tol	Survivant	Fanny	481	71	40	29	27	44	20	I	27	13	0.0561331
21.08.2015	Tol125	Tol	Survivant	Fanny	186	84	38	32	34	50	15	NI	50	98	0.268817
21.08.2015	Tol125	Tol	Survivant	Fanny	186	84	38	32	34	50	15	I	34	4	0.182796
28.08.2015	INRA123Tol	Tol	Survivant	Fanny	75	63	42	34	41	22	17	NI	22	11	0.293333
28.08.2015	INRA123Tol	Tol	Survivant	Fanny	75	63	42	34	41	22	17	I	41	1	0.546667
31.08.2015	JLB1	JL	Survivant	Fanny	100	63	42	32	37	26	15	NI	26	32	0.26
31.08.2015	JLB1	JL	Survivant	Fanny	100	63	42	32	37	26	15	I	37	5	0.37
31.08.2015	JLT9	JL	Survivant	Fanny	68	15	34	17	13	2	16	NI	2	32	0.0294118
31.08.2015	JLT9	JL	Survivant	Fanny	68	15	34	17	13	2	16	I	13	21	0.191176
7.09.2015	INRA78	INRA	Survivant	Fanny	142	20	48	40	11	9	10	NI	9	85	0.0633803
7.09.2015	INRA78	INRA	Survivant	Fanny	142	20	48	40	11	9	10	I	11	37	0.0774648
24.09.2015	Bournissac134	Bourn	Survivant	Fanny	325	105	36	35	30	75	15	NI	75	214	0.230769
24.09.2015	Bournissac134	Bourn	Survivant	Fanny	325	105	36	35	30	75	15	I	30	6	0.0923077
24.09.2015	Bournissac203	Bourn	Survivant	Fanny	203	50	40	36	20	30	17	NI	30	133	0.147783
24.09.2015	Bournissac203	Bourn	Survivant	Fanny	203	50	40	36	20	30	17	I	20	20	0.0985222
23.09.2015	ISA118	ISA	Susceptible	Fanny	901	113	22	22	8	105	10	NI	105	774	0.116537
23.09.2015	ISA118	ISA	Susceptible	Fanny	901	113	22	22	8	105	10	I	8	14	0.00887902
22.09.2015	ISA217	ISA	Susceptible	Fanny	675	11	28	28	0	11	7	NI	11	636	0.0162963
22.09.2015	ISA217	ISA	Susceptible	Fanny	675	11	28	28	0	11	7	I	0	28	0
22.09.2015	ISA100	ISA	Susceptible	Fanny	679	53	35	35	9	44	12	NI	44	600	0.0648012
22.09.2015	ISA100	ISA	Susceptible	Fanny	679	53	35	35	9	44	12	I	9	26	0.0132548
22.09.2015	ISA11	ISA	Susceptible	Fanny	736	149	10	10	2	147	2	NI	147	579	0.199728
22.09.2015	ISA11	ISA	Susceptible	Fanny	736	149	10	10	2	147	2	I	2	8	0.00271739
17.09.2015	INRA229	INRA	Susceptible	Fanny	246	27	39	35	12	15	11	NI	15	192	0.0609756
17.09.2015	INRA229	INRA	Susceptible	Fanny	246	27	39	35	12	15	11	I	12	27	0.0487805
17.09.2015	INRA135	INRA	Susceptible	Fanny	265	48	35	35	15	33	11	NI	33	197	0.124528
17.09.2015	INRA135	INRA	Susceptible	Fanny	265	48	35	35	15	33	11	I	15	20	0.0566038
16.09.2015	INRA262	INRA	Susceptible	Fanny	659	265	25	24	23	242	8	NI	242	392	0.367223
16.09.2015	INRA262	INRA	Susceptible	Fanny	659	265	25	24	23	242	8	I	23	2	0.0349014
02.09.2015	INRA204	INRA	Susceptible	Fanny	83	2	42	33	1	1	10	NI	1	40	0.0120482
02.09.2015	INRA204	INRA	Susceptible	Fanny	83	2	42	33	1	1	10	I	1	41	0.0120482
27.08.2015	INRA233	INRA	Susceptible	Fanny	534	113	38	35	32	81	9	NI	81	415	0.151685
27.08.2015	INRA233	INRA	Susceptible	Fanny	534	113	38	35	32	81	9	I	32	6	0.0599251
25.08.2015	INRA41	INRA	Susceptible	Fanny	214	0	42	35	0	0	11	NI	0	172	0
25.08.2015	INRA41	INRA	Susceptible	Fanny	214	0	42	35	0	0	11	I	0	42	0
28.08.2015	INRA212Tol	Tol	Susceptible	Fanny	105	4	53	33	2	2	11	NI	2	50	0.0190476
28.08.2015	INRA212Tol	Tol	Susceptible	Fanny	105	4	53	33	2	2	11	I	2	51	0.0190476
2016	187	INRA	Susceptible	PL	326	4	38	35	0	4	9	NI	4	284	0.0122699
2016	187	INRA	Susceptible	PL	326	4	38	35	0	4	9	I	0	38	0
2016	R3	INRA	Susceptible	PL	346	108	38	35	26	82	7	NI	82	226	0.236994
2016	R3	INRA	Susceptible	PL	346	108	38	35	26	82	7	I	26	12	0.0751445
2016	238	INRA	Susceptible	DB	189	70	41	35	22	48	6	NI	48	100	0.253968
2016	238	INRA	Susceptible	DB	189	70	41	35	22	48	6	I	22	19	0.116402
2016	77	INRA	Susceptible	DB	106	31	42	35	13	18	9	NI	18	46	0.169811
2016	77	INRA	Susceptible	DB	106	31	42	35	13	18	9	I	13	29	0.122642
2016	250	INRA	Susceptible	DB	237	28	38	35	7	21	3	NI	21	178	0.0886076
2016	250	INRA	Susceptible	DB	237	28	38	35	7	21	3	I	7	31	0.0295359
2016	INRA135	INRA	Susceptible	PL	259	40	39	35	1	39	15	NI	39	181	0.150579
2016	INRA135	INRA	Susceptible	PL	259	40	39	35	1	39	15	I	1	38	0.003861
2016	INRA155	INRA	Susceptible	YP	164	31	44	35	5	26	6	NI	26	94	0.158537
2016	INRA155	INRA	Susceptible	YP	164	31	44	35	5	26	6	I	5	39	0.0304878
2016	INRA198	INRA	Susceptible	DB	700	208	28	28	11	197	5	NI	197	475	0.281429
2016	INRA198	INRA	Susceptible	DB	700	208	28	28	11	197	5	I	11	17	0.0157143
2016	INRA3	INRA	Susceptible	PL	270	25	37	35	9	16	6	NI	16	217	0.0592593
2016	INRA3	INRA	Susceptible	PL	270	25	37	35	9	16	6	I	9	28	0.0333333
2016	INRA199	INRA	Susceptible	PL	700	6	18	18	1	5	6	NI	5	677	0.00714286
2016	INRA199	INRA	Susceptible	PL	700	6	18	18	1	5	6	I	1	17	0.00142857
