# Supplementary material for: Rapid parallel evolution overcomes global honey bee parasite
Source: Sci Rep. 2018 May 16;8:7704. doi: 10.1038/s41598-018-26001-7 (PMC5955925; doi:10.1038/s41598-018-26001-7)
Supplement: Supplementary file 4 — Dataset 3 Experiment recap [file 41598_2018_26001_MOESM4_ESM.xlsx]

## Sheet: Tabelle1
season	colony	date of egg laying	date of treatment	date of brood sampling	treated brood area						control brood area
					evaluated cells	infested cells	single infested cells	non-reprod. single inf. cells	rate of brood infestation	rate of non-reprod.	evaluated cells	infested cells	single infested cells	non-reprod. single inf. cells	rate of brood infestation	rate of non-reprod.
2013	77		2013-09-06	2013-09-16	20	9	7	6	0.45	0.857143	128	55	50	16	0.429688	0.32
2013	205		2013-09-10	2013-09-16	38	20	16	11	0.526316	0.6875	120	71	50	18	0.591667	0.36
2013	368		2013-09-10	2013-09-16	30	6	6	4	0.2	0.666667	113	45	38	15	0.39823	0.394737
2013	390		2013-09-06	2013-09-16	35	13	9	5	0.371429	0.555556	99	59	50	23	0.59596	0.46
2013	390		2013-09-10	2013-09-16	34	6	6	5	0.176471	0.833333	130	57	50	15	0.438462	0.3
2014	499	14.07.	30.07.	03.08.	110	63	50	10	0.572727	0.2	121	67	50	9	0.553719	0.18
2014	52	14.07.	30.07.	03.08.	135	69	33	9	0.511111	0.272727	136	75	50	9	0.551471	0.18
2014	16	14.07.	30.07.	03.08.	125	86	50	18	0.688	0.36	148	89	50	9	0.601351	0.18
2014	39	14.07.	30.07.	03.08.	48	34	14	9	0.708333	0.642857	81	58	29	6	0.716049	0.206897
2014	499	14.07.	28.07.	03.08.	148	90	50	16	0.608108	0.32	143	83	50	12	0.58042	0.24
2014	52	14.07.	28.07.	03.08.	146	82	50	29	0.561644	0.58	110	45	25	7	0.409091	0.28
2014	16	14.07.	28.07.	03.08.	137	105	48	21	0.766423	0.4375	132	77	50	13	0.583333	0.26
2014	39	14.07.	28.07.	03.08.	86	44	30	8	0.511628	0.266667	78	58	32	9	0.74359	0.28125
2014	499	16.07.	30.07.	05.08.	144	108	50	23	0.75	0.46	224	138	52	27	0.616071	0.519231
2014	52	16.07.	30.07.	05.08.	45	32	22	12	0.711111	0.545455	129	82	50	8	0.635659	0.16
2014	16	16.07.	30.07.	05.08.	108	69	39	20	0.638889	0.512821	110	69	42	9	0.627273	0.214286
2014	39	16.07.	30.07.	05.08.	19	12	5	1	0.631579	0.2	30	26	17	3	0.866667	0.176471
2014	499	18.07.	01.08.	07.08.	87	60	32	22	0.689655	0.6875	131	76	50	12	0.580153	0.24
2014	52	18.07.	01.08.	07.08.	70	49	23	9	0.7	0.391304	98	73	35	8	0.744898	0.228571
2014	16	18.07.	01.08.	07.08.	33	33	11	6	1	0.545455	89	53	24	10	0.595506	0.416667
2014	39	18.07.	01.08.	07.08.	34	25	7	3	0.735294	0.428571	43	30	14	9	0.697674	0.642857
2014	499	16.07.	28.07.	05.08.	126	90	39	14	0.714286	0.358974	165	115	50	16	0.69697	0.32
2014	52	16.07.	28.07.	05.08.	54	42	23	5	0.777778	0.217391	129	83	50	10	0.643411	0.2
2014	16	16.07.	28.07.	05.08.	85	60	41	22	0.705882	0.536585	99	68	37	16	0.686869	0.432432
2014	39	16.07.	28.07.	05.08.	65	53	24	14	0.815385	0.583333	99	77	33	10	0.777778	0.30303
2014	499	18.07.	28.07.	07.08.	99	70	42	19	0.707071	0.452381	137	90	50	18	0.656934	0.36
2014	52	18.07.	28.07.	07.08.	61	40	19	10	0.655738	0.526316	90	70	27	7	0.777778	0.259259
2014	16	18.07.	28.07.	07.08.	30	30	15	5	1	0.333333	55	41	13	2	0.745455	0.153846
2014	39	18.07.	28.07.	07.08.	30	23	8	1	0.766667	0.125	51	37	18	8	0.72549	0.444444
