# Supplementary material for: Rapid parallel evolution overcomes global honey bee parasite
Source: Sci Rep. 2018 May 16;8:7704. doi: 10.1038/s41598-018-26001-7 (PMC5955925; doi:10.1038/s41598-018-26001-7)
Supplement: Supplementary file 5 — Dataset 4 Norway fecund [file 41598_2018_26001_MOESM5_ESM.xlsx]

## Sheet: Sheet1
donor.colony	Frame.code	population.type	destination.colony	foundation.size	investig.cellno	brood.stage	number.foundresses	eggs	proto	deuto	adult.female	male	recapped	viable.females	viable.female.w.male	viable.per.found
C5	vR5	R	R9	small	44	10	0	0	1	0	1	1		1	1	1
C5	vR5	R	R9	small	53	10	1	0	1	2	1	1		3	3	3
C5	vR5	R	R9	small	75	7	1	0	0	2	0	1		2	2	2
C5	vR5	R	R9	small	98	7	0	0	0	3	0	0		3	0	0
C5	vR5	R	R9	small	99	7	1	0	0	1	1	0		2	0	0
C5	vR5	R	R9	small	104	7	1	0	1	2	0	0		3	0	0
C5	vR5	R	R9	small	105	7	1	0	0	0	0	0		0	0	0
C5	vR5	R	R9	small	107	7	1	0	0	0	0	1		0	0	0
C5	vR5	R	R9	small	115	7	1	0	2	1	0	1		3	3	3
C5	vR5	R	R9	small	133	7	1	0	2	1	0	1		3	3	3
C5	vR5	R	R9	small	135	7	1	0	1	1	0	0		2	0	0
C5	vR5	R	R9	small	137	7	1	0	2	1	0	0		3	0	0
C5	vR5	R	R9	small	138	7	1	0	1	0	0	1		1	1	1
C5	vR5	R	R9	small	145	7	1	0	0	0	0	0		0	0	0
C5	vR5	R	R9	small	151	7	1	0	2	1	1	1		4	4	4
C5	vR5	R	R9	small	167	7	1	0	2	2	0	1		4	4	4
C5	vR5	R	R9	small	169	7	1	0	0	0	0	0		0	0	0
C5	vR5	R	R9	small	175	7	1	0	3	1	0	1		4	4	4
C5	vR5	R	R9	small	178	7	1	0	0	0	0	1		0	0	0
C5	vR5	R	R9	small	185	7	1	0	0	0	0	0		0	0	0
C5	vR5	R	R9	small	187	7	1	0	2	1	0	1		3	3	3
C5	vR5	R	R9	small	190	7	1	0	1	2	0	1		3	3	3
C5	vR5	R	R9	small	193	7	1	0	0	0	0	0		0	0	0
C5	vR5	R	R9	small	219	9	1	0	0	0	0	0	n	0	0	0
C5	vR5	R	R9	small	238	8	1	0	0	0	0	0	n	0	0	0
C5	vR5	R	R9	small	239	7	2	0	3	3	0	0	y	6	0	0
C5	vR5	R	R9	small	250	8	1	0	1	1	1	0	y	3	0	0
C5	vR5	R	R9	small	252	8	1	0	0	0	0	0	y	0	0	0
C5	vR5	R	R9	small	255	8	0	0	3	3	0	0	y	6	0	0
C5	vR5	R	R9	small	264	7	1	0	2	2	0	0	n	4	0	0
C5	vR5	R	R9	small	292	7	1	0	2	2	0	0	n	4	0	0
C5	vR5	R	R9	small	297	8	1	0	0	0	0	0	n	0	0	0
C5	vS5	S	S5	large	23	7	1	0	0	0	0	0		0	0	0
C5	vS5	S	S5	large	32	7	1	0	1	2	0	1		3	3	3
C5	vS5	S	S5	large	35	7	1	0	1	1	1	1		3	3	3
C5	vS5	S	S5	large	37	7	1	0	1	0	0	0		1	0	0
C5	vS5	S	S5	large	40	7	1	0	0	0	0	0		0	0	0
C5	vS5	S	S5	large	49	7	1	0	0	2	1	1		3	3	3
C5	vS5	S	S5	large	50	7	1	0	1	0	2	1		3	3	3
C5	vS5	S	S5	large	65	7	1	0	3	0	1	0		4	0	0
C5	vS5	S	S5	large	66	7	1	0	0	0	0	0		0	0	0
C5	vS5	S	S5	large	83	7	1	0	0	0	1	0		1	0	0
C5	vS5	S	S5	large	84	7	1	0	0	0	3	1		3	3	3
C5	vS5	S	S5	large	85	7	1	0	0	0	0	0		0	0	0
C5	vS5	S	S5	large	86	10	1	0	2	0	2	0		2	0	0
C5	vS5	S	S5	large	87	7	1	0	0	0	0	0		0	0	0
C5	vS5	S	S5	large	89	7	1	0	1	0	2	0		3	0	0
C5	vS5	S	S5	large	108	7	1	0	1	0	3	0		4	0	0
C5	vS5	S	S5	large	111	7	2	0	0	1	1	0		2	0	0
C5	vS5	S	S5	large	129	7	1	0	0	0	1	0		1	0	0
C5	vS5	S	S5	large	131	7	1	0	0	0	0	0		0	0	0
C5	vS5	S	S5	large	133	7	1	0	1	1	4	0		6	0	0
C5	vS5	S	S5	large	134	7	1	0	0	0	0	0		0	0	0
C5	vS5	S	S5	large	142	7	1	0	1	0	2	0		3	0	0
C5	vS5	S	S5	large	145	7	1	0	0	0	3	1		3	3	3
C5	vS5	S	S5	large	152	7	1	0	0	0	3	0		3	0	0
C5	vS5	S	S5	large	154	7	1	0	0	0	0	0		0	0	0
C5	vS5	S	S5	large	155	7	1	0	1	0	1	0		2	0	0
C5	vS5	S	S5	large	181	7	1	0	2	0	3	0		5	0	0
C5	vS5	S	S5	large	185	7	1	0	0	0	0	0		0	0	0
C5	vS5	S	S5	large	190	7	1	0	0	2	2	0		4	0	0
C5	vS5	S	S5	large	196	7	1	0	0	0	0	0		0	0	0
C5	vS5	S	S5	large	197	7	1	0	2	0	2	0		4	0	0
C5	vS5	S	S5	large	200	7	1	0	3	0	0	0		3	0	0
C5	vS5	S	S5	large	206	8	1	0	2	0	1	0	n	3	0	0
C5	vS5	S	S5	large	211	8	1	1	0	0	0	1	n	0	0	0
C5	vS5	S	S5	large	212	8	2	0	1	0	1	1	n	2	2	1
C5	vS5	S	S5	large	214	9	1	0	1	0	0	0	n	0	0	0
C5	vS5	S	S5	large	216	8	2	0	2	0	0	0	y	2	0	0
C5	vS5	S	S5	large	217	9	1	0	0	1	2	1	n	3	3	3
C5	vS5	S	S5	large	218	9	1	0	1	1	0	0	n	1	0	0
C5	vS5	S	S5	large	233	8	1	0	2	0	1	0	n	3	0	0
C5	vS5	S	S5	large	251	8	2	0	3	0	0	0	n	3	0	0
C5	vS5	S	S5	large	265	8	1	0	1	2	1	1	y	4	4	4
C5	vS5	S	S5	large	278	9	1	0	1	1	2	0	n	3	0	0
C1	vS1	S	S1	large	3	7	1	0	1	0	2	1		3	3	3
C1	vS1	S	S1	large	4	7	1	0	0	1	2	1		3	3	3
C1	vS1	S	S1	large	10	10	2	0	0	1	3	0		4	0	0
C1	vS1	S	S1	large	13	10	1	0	0	0	0	0		0	0	0
C1	vS1	S	S1	large	14	10	1	0	0	2	3	0		5	0	0
C1	vS1	S	S1	large	23	10	1	0	0	2	1	0		3	0	0
C1	vS1	S	S1	large	32	10	1	0	0	0	0	0		0	0	0
C1	vS1	S	S1	large	40	10	1	0	0	2	0	0		2	0	0
C1	vS1	S	S1	large	50	10	1	0	1	1	1	1		2	2	2
C1	vS1	S	S1	large	52	7	2	0	0	0	0	1		0	0	0
C1	vS1	S	S1	large	53	7	1	0	2	1	0	1		3	3	3
C1	vS1	S	S1	large	54	7	2	0	2	1	2	2		5	5	2.5
C1	vS1	S	S1	large	55	7	1	0	0	0	0	0		0	0	0
C1	vS1	S	S1	large	66	10	1	0	0	0	0	0		0	0	0
C1	vS1	S	S1	large	70	10	1	0	0	0	0	0		0	0	0
C1	vS1	S	S1	large	74	10	1	0	1	2	1	1		3	3	3
C1	vS1	S	S1	large	83	10	1	0	2	1	1	1		2	2	2
C1	vS1	S	S1	large	84	10	1	0	2	0	0	1		0	0	0
C1	vS1	S	S1	large	88	10	3	0	1	1	3	2		4	4	1.33333
C1	vS1	S	S1	large	91	10	1	0	1	1	1	1		2	2	2
C1	vS1	S	S1	large	95	10	1	0	1	0	2	1		2	2	2
C1	vS1	S	S1	large	96	10	1	0	1	1	1	1		2	2	2
C1	vS1	S	S1	large	97	10	1	0	1	1	2	0		3	3	3
C1	vS1	S	S1	large	105	7	1	0	0	1	1	1	n	2	2	2
C1	vS1	S	S1	large	111	8	2	0	2	2	0	2	y	4	4	2
C1	vS1	S	S1	large	120	7	1	0	3	0	0	0	n	3	0	0
C1	vS1	S	S1	large	126	7	3	0	1	2	0	0	n	3	0	0
C1	vS1	S	S1	large	130	7	1	0	1	0	1	1	n	2	2	2
C1	vS1	S	S1	large	133	9	1	0	3	1	0	1	n	1	1	1
C1	vS1	S	S1	large	134	8	1	0	1	2	1	1	n	4	4	4
C1	vS1	S	S1	large	146	11	1	0	0	0	0	1	y	0	0	0
C1	vS1	S	S1	large	156	12	1	0	0	0	2	1	y	2	2	2
C1	vS1	S	S1	large	162	12	2	0	0	0	1	1	n	1	1	0.5
C1	vS1	S	S1	large	164	11	4	0	0	0	0	2	n	0	0	0
C1	vS1	S	S1	large	165	11	1	0	2	0	1	1	n	1	1	1
C1	vS1	S	S1	large	166	12	2	0	1	0	2	0	n	2	0	0
C1	vS1	S	S1	large	173	12	2	0	2	0	3	1	n	3	3	1.5
C1	vS1	S	S1	large	175	12	2	0	0	1	1	1	n	2	2	1
C1	vS1	S	S1	large	176	9	1	0	1	1	1	1	n	2	2	2
C1	vS1	S	S1	large	178	11	1	1	0	0	0	0	n	0	0	0
C1	vS1	S	S1	large	181	8	3	0	2	0	0	1	y	2	2	0.666667
C1	vS1	S	S1	large	189	12	2	0	1	0	0	1	n	0	0	0
C1	vS1	S	S1	large	190	9	3	0	1	2	5	3	n	7	7	2.33333
C1	vS1	S	S1	large	193	12	2	0	0	1	2	1	n	3	3	1.5
C1	vS1	S	S1	large	100	12	1	0	0	0	1	0	n	1	0	0
C1	vR1	R	R5	small	7	10	1	0	0	1	2	0		3	3	3
C1	vR1	R	R5	small	10	10	1	0	1	2	0	1		2	2	2
C1	vR1	R	R5	small	13	10	1	0	1	0	0	1		0	0	0
C1	vR1	R	R5	small	16	10	1	0	0	0	0	0		0	0	0
C1	vR1	R	R5	small	21	10	1	0	1	1	2	1		3	3	3
C1	vR1	R	R5	small	27	10	1	0	1	0	0	1		0	0	0
C1	vR1	R	R5	small	31	10	1	0	1	0	0	0		0	0	0
C1	vR1	R	R5	small	35	10	1	0	0	0	0	0		0	0	0
C1	vR1	R	R5	small	37	10	1	0	1	0	2	0		2	0	0
C1	vR1	R	R5	small	38	10	1	0	1	1	2	1		3	3	3
C1	vR1	R	R5	small	39	10	1	0	2	1	1	0		2	0	0
C1	vR1	R	R5	small	45	7	1	0	2	1	0	1		3	3	3
C1	vR1	R	R5	small	47	10	1	1	1	2	1	0		3	0	0
C1	vR1	R	R5	small	52	10	1	0	2	0	0	1		0	0	0
C1	vR1	R	R5	small	53	10	1	0	2	0	0	1		0	0	0
C1	vR1	R	R5	small	57	10	1	0	1	2	0	0		2	0	0
C1	vR1	R	R5	small	58	10	1	0	1	1	1	0		2	0	0
C1	vR1	R	R5	small	59	7	1	0	2	6	1	1		9	9	9
C1	vR1	R	R5	small	60	10	1	0	1	1	1	1		2	2	2
C1	vR1	R	R5	small	62	10	2	0	1	0	1	0		1	0	0
C1	vR1	R	R5	small	63	10	1	0	0	0	0	0		0	0	0
C1	vR1	R	R5	small	66	10	1	0	0	0	0	0		0	0	0
C1	vR1	R	R5	small	67	10	1	0	1	2	0	0		2	0	0
C1	vR1	R	R5	small	70	10	1	0	0	0	0	0		0	0	0
C1	vR1	R	R5	small	74	10	2	0	1	0	2	0		2	0	0
C1	vR1	R	R5	small	76	10	1	0	1	1	1	0		2	0	0
C1	vR1	R	R5	small	94	7	0	0	1	2	0	1		3	3	3
C1	vR1	R	R5	small	95	10	1	0	0	0	0	0		0	0	0
C1	vR1	R	R5	small	96	10	0	0	1	2	1	1		3	3	3
C1	vR1	R	R5	small	97	10	1	0	0	0	0	0		0	0	0
C1	vR1	R	R5	small	101	10	3	0	1	2	2	0	y	4	0	0
C1	vR1	R	R5	small	102	10	2	0	0	2	1	1	n	3	3	1.5
C1	vR1	R	R5	small	103	11	1	0	0	1	1	1	n	2	2	2
C1	vR1	R	R5	small	115	11	1	0	0	2	1	0	n	3	0	0
C1	vR1	R	R5	small	119	11	1	0	0	1	1	0	y	2	0	0
C1	vR1	R	R5	small	122	10	1	0	1	1	1	1	y	2	2	2
C1	vR1	R	R5	small	123	11	1	0	0	0	0	0	n	0	0	0
C1	vR1	R	R5	small	127	10	3	0	0	0	1	1	n	1	1	0.333333
C1	vR1	R	R5	small	144	8	1	0	1	1	1	0	y	3	0	0
C1	vR1	R	R5	small	146	7	1	0	1	0	0	0	y	1	0	0
C1	vR1	R	R5	small	149	8	1	0	1	0	0	0	y	1	0	0
C1	vR1	R	R5	small	151	8	1	0	0	1	1	1	y	2	2	2
C1	vR1	R	R5	small	162	12	1	0	0	0	0	0	y	0	0	0
C1	vR1	R	R5	small	163	9	2	0	0	1	2	1	n	3	3	1.5
C1	vR1	R	R5	small	171	11	2	0	0	2	2	1	y	4	4	2
C1	vR1	R	R5	small	173	10	2	0	1	2	1	2	y	3	3	1.5
C1	vR1	R	R5	small	175	9	2	0	0	2	1	1	n	3	3	1.5
C1	vR1	R	R5	small	177	8	1	0	1	0	0	1	n	1	1	1
C1	vR1	R	R5	small	178	11	2	0	1	2	1	2	y	3	3	1.5
C1	vR1	R	R5	small	179	7	1	3	0	0	0	0	n	0	0	0
C1	vR1	R	R5	small	183	8	1	0	1	1	1	1	y	3	3	3
C1	vR1	R	R5	small	186	7	1	0	1	2	1	1	y	4	4	4
C1	vR1	R	R5	small	192	10	1	0	0	0	0	0	n	0	0	0
C1	vR1	R	R5	small	194	10	1	0	0	0	0	0	n	0	0	0
C1	vR1	R	R5	small	195	11	2	0	0	1	2	1	y	3	3	1.5
C1	vR1	R	R5	small	196	11	1	0	0	2	1	1	n	3	3	3
C1	vR1	R	R5	small	198	10	1	0	3	1	0	0	n	1	0	0
C1	vR1	R	R5	small	200	8	1	0	0	1	1	1	y	2	2	2
C4	vR4	R	R8	small	1	9	2	0	1	2	2	0		4	0	0
C4	vR4	R	R8	small	3	9	2	0	2	2	2	0		4	0	0
C4	vR4	R	R8	small	5	9	1	0	1	0	0	0		0	0	0
C4	vR4	R	R8	small	6	9	2	1	1	1	2	1		3	3	1.5
C4	vR4	R	R8	small	9	10	1	1	3	0	0	1		0	0	0
C4	vR4	R	R8	small	12	10	1	2	1	0	0	1		0	0	0
C4	vR4	R	R8	small	14	8	1	1	2	1	0	1		3	3	3
C4	vR4	R	R8	small	15	9	3	1	2	0	0	0		0	0	0
C4	vR4	R	R8	small	17	8	1	0	2	1	1	0		4	0	0
C4	vR4	R	R8	small	18	9	2	0	1	1	1	1		2	2	1
C4	vR4	R	R8	small	19	8	2	0	4	2	2	1		8	8	4
C4	vR4	R	R8	small	20	8	2	0	3	1	1	0		5	0	0
C4	vR4	R	R8	small	21	9	1	0	2	2	1	1		3	3	3
C4	vR4	R	R8	small	22	9	1	1	1	0	0	0		0	0	0
C4	vR4	R	R8	small	25	9	2	1	1	1	0	1		1	1	0.5
C4	vR4	R	R8	small	27	12	1	0	0	0	0	0		0	0	0
C4	vR4	R	R8	small	28	10	1	1	1	0	0	0		0	0	0
C4	vR4	R	R8	small	31	9	1	0	3	0	0	0		0	0	0
C4	vR4	R	R8	small	33	7	1	1	0	0	0	1		0	0	0
C4	vR4	R	R8	small	34	9	1	0	2	1	1	0		2	0	0
C4	vR4	R	R8	small	35	9	1	0	0	1	1	1		2	2	2
C4	vR4	R	R8	small	39	9	3	0	4	2	2	1		4	4	1.33333
C4	vR4	R	R8	small	41	10	1	0	1	1	0	1		1	1	1
C4	vR4	R	R8	small	44	10	1	0	1	2	1	0		3	0	0
C4	vR4	R	R8	small	45	9	2	0	2	1	0	0		1	0	0
C4	vR4	R	R8	small	47	8	2	0	3	1	0	1		4	4	2
C4	vR4	R	R8	small	48	10	1	0	1	1	2	0		3	0	0
C4	vR4	R	R8	small	49	7	1	0	1	1	0	0		1	0	0
C4	vR4	R	R8	small	54	10	1	1	2	0	1	1		1	1	1
C4	vR4	R	R8	small	61	10	1	1	0	0	0	0		0	0	0
C4	vR4	R	R8	small	62	10	1	0	3	0	0	0		0	0	0
C4	vR4	R	R8	small	63	7	1	0	4	1	0	0		5	0	0
C4	vR4	R	R8	small	67	10	3	1	0	2	3	1		5	0	0
C4	vR4	R	R8	small	68	9	1	0	2	0	0	0		0	0	0
C4	vR4	R	R8	small	69	9	1	0	2	1	1	0		2	0	0
C4	vR4	R	R8	small	70	7	1	0	3	1	0	0		4	0	0
C4	vR4	R	R8	small	71	8	1	0	1	2	1	1		4	4	4
C4	vR4	R	R8	small	75	8	1	0	2	2	0	0		4	0	0
C4	vR4	R	R8	small	76	8	1	1	2	1	1	1		4	4	4
C4	vR4	R	R8	small	79	8	1	0	0	0	0	1		0	0	0
C4	vR4	R	R8	small	85	8	1	0	1	2	0	0		3	0	0
C4	vR4	R	R8	small	86	9	1	0	0	1	1	1		2	2	2
C4	vR4	R	R8	small	88	9	1	0	1	1	1	1		3	3	3
C4	vR4	R	R8	small	90	9	1	0	4	3	0	1		3	3	3
C4	vR4	R	R8	small	94	9	1	0	1	1	1	0		2	0	0
C4	vR4	R	R8	small	95	8	1	0	3	0	0	0		0	0	0
C4	vR4	R	R8	small	96	8	1	0	2	0	0	0		0	0	0
C4	vR4	R	R8	small	97	8	2	0	4	1	2	1		7	7	3.5
C4	vR4	R	R8	small	100	8	1	0	3	2	0	0		5	0	0
C4	vR4	R	R8	small	101	11	3	0	1	1	4	3	n	5	5	1.66667
C4	vR4	R	R8	small	102	7	1	0	2	0	0	0	n	2	0	0
C4	vR4	R	R8	small	103	7	1	0	1	2	1	0	n	4	0	0
C4	vR4	R	R8	small	107	10	1	0	3	0	0	0	n	0	0	0
C4	vR4	R	R8	small	108	8	1	0	0	0	0	0	n	0	0	0
C4	vR4	R	R8	small	112	7	1	0	2	1	0	0	n	3	0	0
C4	vR4	R	R8	small	114	9	1	0	2	0	1	0	y	1	0	0
C4	vR4	R	R8	small	116	9	2	0	3	0	1	1		1	1	0.5
C9	vS9	S	S4	small	9	10	3	0	3	2	1	1		3	0	0
C9	vS9	S	S4	small	13	9	2	0	1	2	1	0		3	0	0
C9	vS9	S	S4	small	14	9	1	0	2	0	1	0		1	0	0
C9	vS9	S	S4	small	18	9	1	0	1	2	1	1		3	3	3
C9	vS9	S	S4	small	22	10	1	0	2	0	1	1		1	1	1
C9	vS9	S	S4	small	32	9	2	0	1	3	2	2		5	5	2.5
C9	vS9	S	S4	small	33	9	1	0	2	1	1	0		2	0	0
C9	vS9	S	S4	small	39	9	1	0	0	1	2	1		3	3	3
C9	vS9	S	S4	small	40	9	1	0	1	0	0	0		0	0	0
C9	vS9	S	S4	small	43	9	1	0	4	0	1	0		1	0	0
C9	vS9	S	S4	small	45	9	1	0	1	2	1	0		3	0	0
C9	vS9	S	S4	small	48	9	1	0	1	2	1	1		3	3	3
C9	vS9	S	S4	small	50	10	1	0	0	2	1	1		3	3	3
C9	vS9	S	S4	small	57	10	1	1	1	0	1	1		1	1	1
C9	vS9	S	S4	small	60	9	1	0	0	2	2	1		4	4	4
C9	vS9	S	S4	small	67	9	1	0	4	0	0	1		0	0	0
C9	vS9	S	S4	small	76	10	1	0	1	1	2	2		3	3	3
C9	vS9	S	S4	small	82	10	2	0	0	3	0	1		3	3	1.5
C9	vS9	S	S4	small	89	10	1	0	2	1	1	1		2	2	2
C9	vS9	S	S4	small	90	10	1	0	1	1	2	1		3	3	3
C9	vS9	S	S4	small	91	10	1	0	2	0	1	1		1	1	1
C9	vS9	S	S4	small	93	10	1	0	1	1	1	0		2	0	0
C9	vS9	S	S4	small	99	9	1	0	2	0	1	0		1	0	0
C9	vS9	S	S4	small	100	9	1	0	1	2	1	1		3	3	3
C9	vS9	S	S4	small	102	7	2	0	1	1	2	2	n	4	4	2
C9	vS9	S	S4	small	106	7	1	0	1	2	0	1	y	3	3	3
C9	vS9	S	S4	small	114	7	1	0	0	0	0	0	n	0	0	0
C9	vS9	S	S4	small	147	7	1	0	1	0	0	0	n	1	0	0
C9	vS9	S	S4	small	167	8	3	0	0	1	1	2	y	2	2	0.666667
C9	vS9	S	S4	small	169	8	1	0	1	1	1	1	y	3	3	3
C9	vS9	S	S4	small	170	8	1	0	1	1	0	1	n	2	2	2
C9	vS9	S	S4	small	171	8	1	0	2	1	1	1	y	4	4	4
C9	vS9	S	S4	small	173	7	1	0	1	1	1	0	n	3	0	0
C9	vS9	S	S4	small	176	7	1	0	1	2	1	1	n	4	4	4
C9	vS9	S	S4	small	177	7	1	0	2	1	1	1	n	4	4	4
C9	vS9	S	S4	small	183	8	1	1	1	0	0	0	n	1	0	0
C9	vS9	S	S4	small	188	7	1	0	0	2	2	1	n	4	4	4
C9	vS9	S	S4	small	190	8	1	0	2	1	0	0	n	3	0	0
C9	vS9	S	S4	small	191	7	1	0	3	0	1	1	n	4	4	4
C8	vR8	R	R7	large	10	10	1	0	1	0	1	1		1	1	1
C8	vR8	R	R7	large	21	9	1	0	0	2	2	1		4	4	4
C8	vR8	R	R7	large	30	9	1	0	1	2	1	1		3	3	3
C8	vR8	R	R7	large	31	9	1	0	1	2	1	1		3	3	3
C8	vR8	R	R7	large	48	9	2	0	1	1	1	1		2	2	1
C8	vR8	R	R7	large	50	8	1	1	2	0	0	0		2	0	0
C8	vR8	R	R7	large	53	10	1	0	2	0	0	0		0	0	0
C8	vR8	R	R7	large	54	10	0	0	1	1	1	0		2	0	0
C8	vR8	R	R7	large	61	9	1	1	0	0	0	1		0	0	0
C8	vR8	R	R7	large	62	9	1	0	0	0	0	0		0	0	0
C8	vR8	R	R7	large	75	12	1	0	0	0	1	0		1	1	1
C8	vR8	R	R7	large	76	12	2	0	0	0	4	1		4	4	2
C8	vR8	R	R7	large	77	12	1	0	0	0	3	1		3	3	3
C8	vR8	R	R7	large	80	9	1	0	3	0	0	0		0	0	0
C8	vR8	R	R7	large	81	10	1	0	0	0	0	0		0	0	0
C8	vR8	R	R7	large	85	10	1	0	1	0	0	0		0	0	0
C8	vR8	R	R7	large	87	10	1	0	2	0	1	0		1	0	0
C8	vR8	R	R7	large	89	12	1	0	1	0	1	0		1	0	0
C8	vR8	R	R7	large	92	12	1	0	2	0	0	0		0	0	0
C8	vR8	R	R7	large	94	12	2	0	0	0	2	1		2	2	1
C8	vR8	R	R7	large	95	10	1	0	1	1	0	1		1	1	1
C8	vR8	R	R7	large	99	10	1	0	1	0	0	1		0	0	0
C8	vR8	R	R7	large	103	7	1	0	1	2	0	1	n	3	3	3
C8	vR8	R	R7	large	106	8	1	0	0	0	0	1	y	0	0	0
C8	vR8	R	R7	large	111	7	1	0	0	0	1	1	n	1	1	1
C8	vR8	R	R7	large	115	8	1	0	1	2	1	1	y	4	4	4
C8	vR8	R	R7	large	116	8	1	0	0	0	0	1	y	0	0	0
C8	vR8	R	R7	large	123	8	1	0	0	1	0	1	y	1	1	1
C8	vR8	R	R7	large	126	8	1	0	1	2	1	1	y	4	4	4
C8	vR8	R	R7	large	128	8	1	0	0	0	0	1	n	0	0	0
C8	vR8	R	R7	large	129	7	1	1	1	0	0	0	n	1	0	0
C8	vR8	R	R7	large	138	9	1	0	1	0	2	1	n	2	2	2
C8	vR8	R	R7	large	144	10	1	0	0	0	0	1	y	0	0	0
C8	vR8	R	R7	large	146	10	1	0	1	1	2	1	n	3	3	3
C8	vR8	R	R7	large	151	7	1	0	0	2	1	1	n	3	3	3
C8	vR8	R	R7	large	152	8	1	0	1	1	2	1	n	4	4	4
C8	vR8	R	R7	large	180	9	1	0	1	1	0	1	y	1	1	1
C8	vR8	R	R7	large	181	9	1	0	2	0	0	0	n	0	0	0
C8	vR8	R	R7	large	191	10	1	0	0	0	0	1	y	0	0	0
C8	vR8	R	R7	large	194	8	1	0	0	0	0	0	n	0	0	0
C8	vR8	R	R7	large	199	12	1	0	1	0	1	0	y	1	0	0
C4	vS4	S	S4	large	2	10	1	0	1	1	1	0		2	0	0
C4	vS4	S	S4	large	4	10	2	0	2	1	2	2		3	3	1.5
C4	vS4	S	S4	large	5	10	2	1	0	0	0	1		0	0	0
C4	vS4	S	S4	large	6	10	4	1	1	0	3	3		3	3	0.75
C4	vS4	S	S4	large	11	9	1	0	4	0	1	0		1	0	0
C4	vS4	S	S4	large	12	9	2	0	2	2	2	1		4	4	2
C4	vS4	S	S4	large	14	9	1	0	0	1	1	1		2	2	2
C4	vS4	S	S4	large	19	9	2	0	1	2	4	2		6	6	3
C4	vS4	S	S4	large	23	9	1	0	2	2	1	0		3	0	0
C4	vS4	S	S4	large	26	9	3	0	1	1	1	1		2	2	0.666667
C4	vS4	S	S4	large	28	10	3	0	2	1	0	3		1	1	0.333333
C4	vS4	S	S4	large	30	9	1	0	0	2	1	1		3	3	3
C4	vS4	S	S4	large	31	9	1	0	1	2	1	1		3	3	3
C4	vS4	S	S4	large	32	9	1	0	3	0	1	1		1	1	1
C4	vS4	S	S4	large	33	9	2	0	0	3	3	1		6	6	3
C4	vS4	S	S4	large	34	9	2	0	2	2	2	2		4	4	2
C4	vS4	S	S4	large	35	9	5	0	2	4	2	4		6	6	1.2
C4	vS4	S	S4	large	36	8	4	0	2	3	0	1		5	5	1.25
C4	vS4	S	S4	large	37	9	1	0	4	0	1	0		1	0	0
C4	vS4	S	S4	large	38	9	2	0	2	2	3	1		5	0	0
C4	vS4	S	S4	large	40	9	1	0	3	0	0	0		0	0	0
C4	vS4	S	S4	large	42	9	2	0	2	2	1	2		3	3	1.5
C4	vS4	S	S4	large	43	9	1	0	0	2	1	1		3	3	3
C4	vS4	S	S4	large	44	9	2	0	3	0	2	0		2	0	0
C4	vS4	S	S4	large	45	9	1	0	3	1	0	0		1	0	0
C4	vS4	S	S4	large	48	9	1	0	1	0	2	1		2	2	2
C4	vS4	S	S4	large	49	10	2	0	0	1	1	1		2	2	1
C4	vS4	S	S4	large	50	10	2	0	0	2	1	1		3	3	1.5
C4	vS4	S	S4	large	51	9	1	0	0	2	1	0		3	0	0
C4	vS4	S	S4	large	56	11	2	0	2	1	1	1		2	2	1
C4	vS4	S	S4	large	58	10	1	0	2	0	1	0		1	0	0
C4	vS4	S	S4	large	62	9	1	0	3	0	0	0		0	0	0
C4	vS4	S	S4	large	63	10	1	0	3	0	2	1		2	2	2
C4	vS4	S	S4	large	64	10	1	0	0	2	1	1		3	3	3
C4	vS4	S	S4	large	65	10	0	0	2	0	0	0		0	0	0
C4	vS4	S	S4	large	69	10	1	0	3	1	1	1		2	2	2
C4	vS4	S	S4	large	70	10	1	0	0	0	0	0		0	0	0
C4	vS4	S	S4	large	71	10	1	0	2	2	0	1		2	2	2
C4	vS4	S	S4	large	72	11	1	0	1	0	1	1		1	1	1
C4	vS4	S	S4	large	74	11	3	0	2	0	1	1		1	1	0.333333
C4	vS4	S	S4	large	75	11	1	0	0	0	0	0		0	0	0
C4	vS4	S	S4	large	104	9	1	0	1	0	0	0	n	0	0	0
C4	vS4	S	S4	large	105	9	1	0	1	1	1	0	n	2	0	0
C4	vS4	S	S4	large	108	9	2	0	0	2	1	0	n	3	0	0
C4	vS4	S	S4	large	109	8	2	0	1	1	2	1	n	4	4	2
C4	vS4	S	S4	large	114	8	1	0	0	2	1	1	n	3	3	3
C4	vS4	S	S4	large	116	8	1	0	0	0	0	0	n	0	0	0
C4	vS4	S	S4	large	117	8	1	0	1	1	1	1	n	3	3	3
C4	vS4	S	S4	large	124	8	2	0	1	2	1	1	n	4	4	2
C4	vS4	S	S4	large	126	8	1	0	0	0	0	0	n	0	0	0
C4	vS4	S	S4	large	128	7	2	0	4	0	1	1	y	5	5	2.5
C4	vS4	S	S4	large	133	9	2	0	2	0	3	2	n	3	3	1.5
C4	vS4	S	S4	large	135	8	2	0	0	1	3	2	n	4	4	2
C4	vS4	S	S4	large	137	8	1	0	1	1	1	0	n	3	0	0
C4	vS4	S	S4	large	138	9	3	1	0	1	3	1	n	4	4	1.33333
C4	vS4	S	S4	large	140	8	1	0	0	2	1	1	n	3	3	3
C4	vS4	S	S4	large	141	7	1	0	0	2	1	1	n	3	3	3
C4	vS4	S	S4	large	143	8	1	0	2	0	1	0	n	3	0	0
C4	vS4	S	S4	large	145	8	1	1	0	2	1	1	n	3	3	3
C4	vS4	S	S4	large	146	7	1	0	2	0	1	0	n	3	0	0
C4	vS4	S	S4	large	148	8	2	0	1	0	1	1	n	2	2	1
C4	vS4	S	S4	large	149	10	1	0	1	1	1	1	n	2	2	2
C4	vS4	S	S4	large	150	8	1	0	1	1	1	1	n	3	3	3
C4	vS4	S	S4	large	152	9	1	0	1	1	1	1	n	2	2	2
C4	vS4	S	S4	large	153	8	1	0	1	1	1	1	n	3	3	3
C4	vS4	S	S4	large	157	9	1	1	0	0	0	1	n	0	0	0
C4	vS4	S	S4	large	158	10	4	0	1	2	2	5	y	4	4	1
C4	vS4	S	S4	large	165	8	2	0	2	1	1	1	n	4	4	2
C4	vS4	S	S4	large	167	8	1	0	3	1	0	1	n	4	4	4
C4	vS4	S	S4	large	168	8	1	0	2	1	1	1	n	4	4	4
C4	vS4	S	S4	large	173	7	1	0	0	0	0	0	n	0	0	0
C4	vS4	S	S4	large	175	8	3	0	1	1	2	1	n	4	4	1.33333
C4	vS4	S	S4	large	180	10	2	0	0	1	1	1	n	2	2	1
C4	vS4	S	S4	large	181	10	1	0	1	1	1	0	n	2	0	0
C4	vS4	S	S4	large	183	10	4	1	0	1	1	3	n	2	2	0.5
C4	vS4	S	S4	large	187	10	1	0	1	1	1	1	n	2	2	2
C4	vS4	S	S4	large	189	9	2	0	0	1	1	1	n	2	2	1
C4	vS4	S	S4	large	190	10	2	0	0	2	2	2	n	4	4	2
C4	vS4	S	S4	large	191	10	1	0	0	0	0	0	n	0	0	0
C4	vS4	S	S4	large	192	10	1	0	0	1	2	1	n	3	3	3
C4	vS4	S	S4	large	193	9	1	0	1	1	2	1	n	3	3	3
C4	vS4	S	S4	large	196	9	1	0	2	1	1	0	n	2	0	0
C2	vS2	S	S2	large	11	10	1	0	1	2	1	0		4	0	0
C2	vS2	S	S2	large	13	10	1	0	0	0	2	1		2	2	2
C2	vS2	S	S2	large	17	10	0	0	1	0	1	0		0	0	0
C2	vS2	S	S2	large	19	11	1	0	3	0	1	1		0	0	0
C2	vS2	S	S2	large	28	12	2	0	0	0	2	1		2	2	1
C2	vS2	S	S2	large	29	11	3	0	0	1	4	1		5	5	1.66667
C2	vS2	S	S2	large	35	11	1	0	0	0	0	0		0	0	0
C2	vS2	S	S2	large	36	10	1	0	0	2	2	0		4	0	0
C2	vS2	S	S2	large	40	11	1	0	0	0	0	0		0	0	0
C2	vS2	S	S2	large	41	10	1	0	0	0	0	0		0	0	0
C2	vS2	S	S2	large	50	9	1	0	1	0	0	0		0	0	0
C2	vS2	S	S2	large	62	9	2	0	0	2	2	1		4	4	2
C2	vS2	S	S2	large	63	9	2	0	2	0	1	0		1	0	0
C2	vS2	S	S2	large	64	9	1	0	0	1	2	1		3	3	3
C2	vS2	S	S2	large	66	9	1	0	0	0	0	0		0	0	0
C2	vS2	S	S2	large	79	9	1	0	0	0	0	0		0	0	0
C2	vS2	S	S2	large	83	9	1	0	2	1	0	1		1	1	1
C2	vS2	S	S2	large	90	9	1	0	1	0	0	0		0	0	0
C2	vS2	S	S2	large	92	9	1	3	0	0	0	0		0	0	0
C2	vS2	S	S2	large	94	9	1	0	1	1	2	1		3	3	3
C2	vS2	S	S2	large	96	10	2	0	2	2	4	0		6	0	0
C2	vS2	S	S2	large	101	9	1	0	0	1	2	1	n	3	3	3
C2	vS2	S	S2	large	105	8	1	0	3	0	0	0	n	3	0	0
C2	vS2	S	S2	large	109	11	2	0	0	1	2	1	n	3	3	1.5
C2	vS2	S	S2	large	112	11	2	0	0	0	1	1	n	1	1	0.5
C2	vS2	S	S2	large	112	12	2	0	0	1	2	0	n	3	0	0
C2	vS2	S	S2	large	114	11	1	0	2	0	2	1	n	2	2	2
C2	vS2	S	S2	large	116	11	1	0	0	1	2	1	n	3	3	3
C2	vS2	S	S2	large	117	11	1	0	0	1	2	0	n	3	0	0
C2	vS2	S	S2	large	118	9	2	0	0	1	2	1	n	3	3	1.5
C2	vS2	S	S2	large	119	9	1	0	0	1	2	1	n	3	3	3
C2	vS2	S	S2	large	122	10	1	0	0	0	0	0	n	0	0	0
C2	vS2	S	S2	large	123	9	1	0	3	0	1	1	n	1	1	1
C2	vS2	S	S2	large	125	9	1	0	1	1	2	0	n	3	0	0
C2	vS2	S	S2	large	126	9	1	0	2	0	1	0	n	1	0	0
C2	vS2	S	S2	large	134	7	1	1	0	0	0	1	n	0	0	0
C2	vS2	S	S2	large	152	9	1	0	0	2	1	1	n	3	3	3
C2	vS2	S	S2	large	153	8	1	0	1	1	2	1	n	4	4	4
C2	vS2	S	S2	large	166	8	1	0	1	1	2	1	n	4	4	4
C2	vS2	S	S2	large	167	8	1	0	1	0	2	2	n	3	3	3
C2	vS2	S	S2	large	172	8	1	0	2	1	1	0	y	4	0	0
C2	vS2	S	S2	large	173	8	1	0	1	1	1	1	n	3	3	3
C2	vS2	S	S2	large	176	8	2	0	3	2	1	2	n	6	6	3
C2	vS2	S	S2	large	182	9	1	0	0	1	1	1	n	2	2	2
C2	vS2	S	S2	large	190	8	1	0	1	1	2	1	n	4	4	4
C2	vS2	S	S2	large	194	8	1	0	2	0	1	1	n	3	3	3
C2	vS2	S	S2	large	200	8	1	0	1	1	2	1	n	4	4	4
C7	vS7	S	S2	small	6	9	1	0	2	0	0	0		0	0	0
C7	vS7	S	S2	small	9	9	2	0	0	2	1	0		3	0	0
C7	vS7	S	S2	small	11	9	1	0	2	1	0	0		1	0	0
C7	vS7	S	S2	small	16	8	1	0	0	0	0	0		0	0	0
C7	vS7	S	S2	small	18	8	1	0	1	2	1	0		4	0	0
C7	vS7	S	S2	small	23	9	1	0	3	0	0	0		0	0	0
C7	vS7	S	S2	small	29	10	1	1	0	0	0	1		0	0	0
C7	vS7	S	S2	small	31	9	1	0	0	1	0	1		1	1	1
C7	vS7	S	S2	small	35	9	1	0	2	2	1	0		3	0	0
C7	vS7	S	S2	small	49	9	1	0	1	1	2	1		3	3	3
C7	vS7	S	S2	small	50	9	1	0	3	0	1	0		1	0	0
C7	vS7	S	S2	small	52	8	1	0	1	1	0	0		2	0	0
C7	vS7	S	S2	small	55	8	1	0	3	1	0	0		4	0	0
C7	vS7	S	S2	small	56	9	1	0	2	0	1	0		1	0	0
C7	vS7	S	S2	small	57	8	1	0	0	0	0	0		0	0	0
C7	vS7	S	S2	small	59	8	1	0	1	0	0	0		1	0	0
C7	vS7	S	S2	small	63	9	2	0	0	3	3	2		6	6	3
C7	vS7	S	S2	small	65	9	1	0	0	1	2	1		3	3	3
C7	vS7	S	S2	small	67	8	1	0	1	1	1	1		3	3	3
C7	vS7	S	S2	small	73	9	2	0	1	0	1	1		1	1	0.5
C7	vS7	S	S2	small	82	8	1	2	0	0	0	1		0	0	0
C7	vS7	S	S2	small	83	8	2	0	0	1	1	2		2	2	1
C7	vS7	S	S2	small	84	9	1	0	1	1	1	1		2	2	2
C7	vS7	S	S2	small	96	9	1	0	0	1	1	1		2	2	2
C7	vS7	S	S2	small	127	8	1	1	1	1	1	0	n	3	0	0
C7	vS7	S	S2	small	133	8	1	0	3	1	1	0	n	5	0	0
C7	vS7	S	S2	small	137	8	1	0	2	1	1	0	n	4	0	0
C7	vS7	S	S2	small	140	8	1	0	0	0	0	0	n	0	0	0
C7	vS7	S	S2	small	142	8	1	0	1	1	1	0	n	3	0	0
C7	vS7	S	S2	small	153	8	1	0	3	1	0	1	n	4	4	4
C7	vS7	S	S2	small	162	8	1	0	2	1	1	1	n	4	4	4
C7	vS7	S	S2	small	168	8	1	0	3	0	0	0	n	3	0	0
C7	vS7	S	S2	small	172	8	2	0	2	0	0	0	n	2	0	0
C7	vS7	S	S2	small	174	8	1	0	1	1	0	1	n	2	2	2
C7	vS7	S	S2	small	177	7	1	0	0	1	0	0	n	1	0	0
C7	vS7	S	S2	small	199	8	1	0	2	1	1	0	n	4	0	0
C6	vS6	S	S1	small	2	8	1	0	0	0	0	0		0	0	0
C6	vS6	S	S1	small	5	10	2	0	2	0	1	1		1	1	0.5
C6	vS6	S	S1	small	10	9	2	0	1	0	1	1		1	1	0.5
C6	vS6	S	S1	small	12	9	1	0	0	2	1	1		3	3	3
C6	vS6	S	S1	small	13	9	1	0	0	0	0	1		0	0	0
C6	vS6	S	S1	small	15	10	2	0	0	0	2	2		2	2	1
C6	vS6	S	S1	small	21	9	1	0	2	1	1	0		2	2	2
C6	vS6	S	S1	small	22	10	1	0	3	0	1	0		1	0	0
C6	vS6	S	S1	small	25	10	1	1	0	0	0	0		0	0	0
C6	vS6	S	S1	small	26	10	1	0	0	0	0	0		0	0	0
C6	vS6	S	S1	small	27	10	2	0	2	0	2	0		2	0	0
C6	vS6	S	S1	small	28	9	1	0	0	2	2	0		4	0	0
C6	vS6	S	S1	small	29	10	1	0	0	0	3	1		3	3	3
C6	vS6	S	S1	small	31	10	3	0	2	0	3	0		3	0	0
C6	vS6	S	S1	small	38	11	3	0	2	0	4	1		4	4	1.33333
C6	vS6	S	S1	small	39	11	4	0	2	1	4	2		4	4	1
C6	vS6	S	S1	small	40	12	1	0	1	0	1	0		1	0	0
C6	vS6	S	S1	small	54	12	2	0	2	0	1	2		1	1	0.5
C6	vS6	S	S1	small	58	12	2	1	2	0	0	2		0	0	0
C6	vS6	S	S1	small	62	11	1	0	0	1	3	0		4	0	0
C6	vS6	S	S1	small	73	12	1	2	1	0	0	1		0	0	0
C6	vS6	S	S1	small	83	8	2	0	3	0	1	1		4	4	2
C6	vS6	S	S1	small	87	9	1	0	1	2	2	0		4	0	0
C6	vS6	S	S1	small	89	10	1	0	0	0	0	0		0	0	0
C6	vS6	S	S1	small	91	8	1	0	2	2	0	1		4	4	4
C6	vS6	S	S1	small	93	8	1	0	2	1	0	0		3	0	0
C6	vS6	S	S1	small	104	8	2	0	1	1	4	1	n	6	6	3
C6	vS6	S	S1	small	106	9	2	0	1	0	2	1	n	2	2	1
C6	vS6	S	S1	small	110	9	1	0	3	0	1	0	y	1	0	0
C6	vS6	S	S1	small	112	8	1	0	3	0	0	0	n	3	0	0
C6	vS6	S	S1	small	113	8	1	0	1	1	1	1	n	3	3	3
C6	vS6	S	S1	small	116	8	2	0	0	2	2	1	n	4	4	2
C6	vS6	S	S1	small	137	12	1	0	1	0	1	1	n	1	1	1
C6	vS6	S	S1	small	141	9	3	0	0	1	1	1	n	2	2	0.666667
C6	vS6	S	S1	small	146	10	4	0	2	0	0	2	n	0	0	0
C6	vS6	S	S1	small	147	10	1	0	1	0	3	0	n	3	0	0
C6	vS6	S	S1	small	148	11	1	0	1	1	1	1	n	2	2	2
C6	vS6	S	S1	small	149	9	1	1	0	0	0	1	n	0	0	0
C6	vS6	S	S1	small	151	10	2	2	2	0	1	1	n	1	1	0.5
C6	vS6	S	S1	small	157	10	4	0	0	1	3	2	n	4	4	1
C6	vS6	S	S1	small	158	10	1	0	0	0	0	0	n	0	0	0
C6	vS6	S	S1	small	163	10	1	0	2	0	0	1	n	0	0	0
C6	vS6	S	S1	small	166	12	1	0	1	0	1	1	n	1	1	1
C6	vS6	S	S1	small	167	10	1	0	0	0	0	0	n	0	0	0
C6	vS6	S	S1	small	168	9	1	0	1	0	0	0	n	0	0	0
C6	vS6	S	S1	small	169	10	2	0	1	1	0	0	n	1	0	0
C6	vS6	S	S1	small	170	11	1	0	0	0	1	0	n	1	0	0
C6	vS6	S	S1	small	176	9	1	0	2	1	0	0	n	1	0	0
C6	vS6	S	S1	small	182	10	2	0	5	0	0	0	n	0	0	0
C6	vS6	S	S1	small	183	10	1	0	1	1	2	1	n	3	3	3
C6	vS6	S	S1	small	184	8	1	0	0	0	0	1	n	0	0	0
C6	vS6	S	S1	small	189	12	2	0	1	0	1	1	n	1	1	0.5
C6	vS6	S	S1	small	190	12	1	0	0	0	0	0	n	0	0	0
C6	vS6	S	S1	small	192	12	2	0	1	0	1	0	n	1	0	0
C7	vR7	R	R6	large	1	10	2	0	2	0	1	1		1	1	0.5
C7	vR7	R	R6	large	3	8	1	0	2	0	1	1		3	3	3
C7	vR7	R	R6	large	5	11	2	0	0	1	2	1		3	3	1.5
C7	vR7	R	R6	large	6	11	1	0	2	0	0	0		0	0	0
C7	vR7	R	R6	large	9	9	1	0	0	1	2	1		3	3	3
C7	vR7	R	R6	large	18	10	1	0	0	0	0	0		0	0	0
C7	vR7	R	R6	large	23	10	1	0	0	0	1	1		1	1	1
C7	vR7	R	R6	large	25	9	2	0	2	0	0	0		0	0	0
C7	vR7	R	R6	large	26	9	1	1	1	1	0	1		1	1	1
C7	vR7	R	R6	large	27	10	1	1	2	0	0	0		0	0	0
C7	vR7	R	R6	large	28	9	2	0	1	1	1	2		2	2	1
C7	vR7	R	R6	large	30	9	1	0	3	0	0	0		0	0	0
C7	vR7	R	R6	large	32	9	2	0	0	1	0	1		1	1	0.5
C7	vR7	R	R6	large	33	9	1	0	1	1	0	0		1	0	0
C7	vR7	R	R6	large	34	10	1	0	1	0	0	1		0	0	0
C7	vR7	R	R6	large	36	11	2	0	0	1	1	1		2	2	1
C7	vR7	R	R6	large	37	10	1	0	0	0	0	0		0	0	0
C7	vR7	R	R6	large	48	11	2	0	2	0	1	1		1	1	0.5
C7	vR7	R	R6	large	52	11	1	1	0	0	0	1		0	0	0
C7	vR7	R	R6	large	54	10	2	1	0	0	0	0		0	0	0
C7	vR7	R	R6	large	55	11	1	0	0	0	0	1		0	0	0
C7	vR7	R	R6	large	56	9	1	0	0	0	0	0		0	0	0
C7	vR7	R	R6	large	58	11	2	0	3	1	0	0		1	0	0
C7	vR7	R	R6	large	63	10	1	0	4	0	0	0		0	0	0
C7	vR7	R	R6	large	64	10	1	0	2	0	1	1		1	1	1
C7	vR7	R	R6	large	66	8	1	0	2	1	1	1		4	4	4
C7	vR7	R	R6	large	70	8	2	0	2	1	1	1		4	4	2
C7	vR7	R	R6	large	73	8	1	0	3	0	1	1		4	4	4
C7	vR7	R	R6	large	83	11	1	0	3	0	1	1		1	1	1
C7	vR7	R	R6	large	84	8	1	0	1	2	0	1		3	3	3
C7	vR7	R	R6	large	85	8	1	0	2	2	0	0		4	0	0
C7	vR7	R	R6	large	87	9	1	0	1	1	2	0		3	0	0
C7	vR7	R	R6	large	94	9	1	0	1	1	2	1		3	3	3
C7	vR7	R	R6	large	95	9	1	0	2	0	1	0		1	0	0
C7	vR7	R	R6	large	96	11	4	0	2	0	5	3		5	5	1.25
C7	vR7	R	R6	large	97	10	1	0	0	0	1	1		1	1	1
C7	vR7	R	R6	large	98	12	1	0	1	0	2	0		2	0	0
C7	vR7	R	R6	large	105	9	2	1	1	1	2	1	y	3	3	1.5
C7	vR7	R	R6	large	106	11	1	0	0	1	3	1	y	4	4	4
C7	vR7	R	R6	large	111	11	2	0	1	0	0	0	y	0	0	0
C7	vR7	R	R6	large	117	10	1	0	1	1	1	1	n	2	2	2
C7	vR7	R	R6	large	122	9	1	1	0	1	1	0	y	2	0	0
C7	vR7	R	R6	large	128	8	1	0	1	2	1	0	n	4	0	0
C7	vR7	R	R6	large	129	8	1	0	0	0	0	0	n	0	0	0
C7	vR7	R	R6	large	130	8	1	0	1	1	0	0	n	2	0	0
C7	vR7	R	R6	large	132	12	2	0	0	0	1	1	n	1	1	0.5
C7	vR7	R	R6	large	133	11	1	0	0	0	0	0	y	0	0	0
C7	vR7	R	R6	large	134	10	1	1	0	0	0	0	y	0	0	0
C7	vR7	R	R6	large	135	9	1	0	1	2	1	1	y	3	3	3
C7	vR7	R	R6	large	166	9	2	0	1	1	2	2	y	3	3	1.5
C7	vR7	R	R6	large	167	8	1	0	0	0	0	1	y	0	0	0
C7	vR7	R	R6	large	168	8	1	0	0	0	0	0	y	0	0	0
C7	vR7	R	R6	large	169	9	2	0	2	0	0	0	y	0	0	0
C7	vR7	R	R6	large	171	8	1	0	0	0	0	0	n	0	0	0
C7	vR7	R	R6	large	173	8	3	0	0	0	0	0	n	0	0	0
C7	vR7	R	R6	large	176	10	2	0	1	1	2	1	n	3	3	1.5
C7	vR7	R	R6	large	182	9	1	0	2	0	2	1	y	2	2	2
C7	vR7	R	R6	large	183	10	2	0	0	0	2	1	y	2	2	1
C7	vR7	R	R6	large	185	10	2	0	1	0	2	1	y	2	2	1
C7	vR7	R	R6	large	188	11	1	0	3	0	1	1	y	1	1	1
C7	vR7	R	R6	large	192	12	3	0	1	0	3	1	y	3	3	1
C7	vR7	R	R6	large	195	11	1	0	2	0	2	1	n	2	2	2
C7	vR7	R	R6	large	201	8	1	0	0	0	0	0	n	0	0	0
C7	vR7	R	R6	large	202	9	1	0	1	0	2	0	n	2	0	0
C7	vR7	R	R6	large	208	11	1	0	1	0	0	1	n	0	0	0
C7	vR7	R	R6	large	216	10	1	0	0	0	0	0	n	0	0	0
C7	vR7	R	R6	large	222	11	2	0	2	0	1	1	y	1	1	0.5
C7	vR7	R	R6	large	225	8	2	0	2	2	2	0	y	6	0	0
C7	vR7	R	R6	large	228	10	2	0	0	2	2	1	y	4	4	2
C7	vR7	R	R6	large	234	11	2	0	1	0	0	1	y	0	0	0
C7	vR7	R	R6	large	238	7	1	0	2	0	0	0	n	2	0	0
C7	vR7	R	R6	large	241	8	1	0	1	1	1	0	n	3	0	0
C7	vR7	R	R6	large	245	8	1	0	0	0	0	1	y	0	0	0
C7	vR7	R	R6	large	246	10	2	0	0	3	3	1	y	6	6	3
C3	vR3	R	R7	small	3	8	1	0	1	1	1	1	n	3	3	3
C3	vR3	R	R7	small	6	8	1	0	1	2	1	1	n	4	4	4
C3	vR3	R	R7	small	7	8	1	0	0	0	0	0	n	0	0	0
C3	vR3	R	R7	small	10	7	3	0	3	2	2	0	n	7	0	0
C3	vR3	R	R7	small	11	8	1	0	0	0	0	1	n	0	0	0
C3	vR3	R	R7	small	13	8	1	0	1	1	1	0	n	3	0	0
C3	vR3	R	R7	small	15	8	1	0	2	2	1	0	n	5	0	0
C3	vR3	R	R7	small	19	8	1	0	0	0	0	0	n	0	0	0
C3	vR3	R	R7	small	21	7	1	0	1	1	0	1	y	2	2	2
C3	vR3	R	R7	small	22	7	2	0	4	2	0	3	y	6	6	3
C3	vR3	R	R7	small	23	8	1	0	0	2	1	0	n	3	0	0
C3	vR3	R	R7	small	24	8	2	2	0	0	1	1	y	1	1	0.5
C3	vR3	R	R7	small	25	8	1	0	3	0	0	0	n	3	0	0
C3	vR3	R	R7	small	27	8	1	0	0	0	0	0	y	0	0	0
C3	vR3	R	R7	small	32	8	2	0	0	0	0	1	y	0	0	0
C3	vR3	R	R7	small	33	8	1	0	0	0	0	0	n	0	0	0
C3	vR3	R	R7	small	38	8	1	0	1	1	0	1	n	2	2	2
C3	vR3	R	R7	small	40	8	1	0	2	0	0	0	n	2	0	0
C3	vR3	R	R7	small	42	8	1	1	0	0	0	0	y	0	0	0
C3	vR3	R	R7	small	44	8	3	0	3	1	0	0	n	4	0	0
C3	vR3	R	R7	small	45	8	1	0	2	1	1	0	n	4	0	0
C3	vR3	R	R7	small	46	8	2	0	0	4	2	1	n	6	6	3
C3	vR3	R	R7	small	48	8	1	0	1	2	1	1	y	4	4	4
C3	vR3	R	R7	small	50	8	1	0	2	1	0	1	y	3	3	3
C3	vR3	R	R7	small	51	8	1	0	0	1	1	0	n	2	0	0
C3	vR3	R	R7	small	54	8	2	0	3	1	1	2	y	5	5	2.5
C3	vR3	R	R7	small	55	8	5	0	0	0	0	4	y	0	0	0
C3	vR3	R	R7	small	56	10	3	0	0	2	5	1	n	7	7	2.33333
C3	vR3	R	R7	small	60	10	2	0	0	3	2	0	n	5	0	0
C3	vR3	R	R7	small	61	10	4	0	0	1	2	4	y	3	3	0.75
C3	vR3	R	R7	small	64	9	3	0	1	2	2	1	n	4	4	1.33333
C3	vR3	R	R7	small	66	10	2	0	0	2	1	2	n	3	3	1.5
C3	vR3	R	R7	small	68	10	2	0	3	0	0	1	n	0	0	0
C3	vR3	R	R7	small	70	10	1	2	0	0	0	0	y	0	0	0
C3	vR3	R	R7	small	71	10	3	0	0	2	1	0	n	3	0	0
C3	vR3	R	R7	small	77	10	2	0	1	1	1	0	y	2	0	0
C3	vR3	R	R7	small	78	10	1	1	0	0	0	0	n	0	0	0
C3	vR3	R	R7	small	79	10	1	0	1	1	1	1	y	2	2	2
C3	vR3	R	R7	small	80	10	3	0	2	1	1	2	n	2	2	0.666667
C3	vR3	R	R7	small	81	10	1	3	0	0	0	0	n	0	0	0
C3	vR3	R	R7	small	82	10	1	0	3	0	0	1	n	0	0	0
C3	vR3	R	R7	small	86	10	1	0	1	0	1	1	n	1	1	1
C3	vR3	R	R7	small	89	10	2	0	0	0	3	1	n	3	3	1.5
C3	vR3	R	R7	small	91	10	2	0	2	1	0	1	n	1	1	0.5
C3	vR3	R	R7	small	93	10	3	0	3	0	0	2	n	0	0	0
C3	vR3	R	R7	small	94	10	3	0	3	2	3	2	n	5	5	1.66667
C3	vR3	R	R7	small	95	10	2	0	2	0	2	1	n	2	2	1
C3	vR3	R	R7	small	96	10	3	0	0	0	0	0	n	0	0	0
C3	vR3	R	R7	small	97	10	1	0	0	0	0	0	n	0	0	0
C3	vR3	R	R7	small	98	10	2	1	0	0	0	0	n	0	0	0
C3	vR3	R	R7	small	99	10	4	0	0	0	1	0	n	1	0	0
C3	vR3	R	R7	small	100	10	3	0	1	1	2	1	n	3	3	1
C10	vS10	S	S5	small	5	8	1	0	0	2	1	1	n	3	3	3
C10	vS10	S	S5	small	80	10	1	0	1	1	1	1	n	2	2	2
C10	vS10	S	S5	small	84	10	1	0	0	1	2	1	n	3	3	3
C10	vS10	S	S5	small	106	8	1	0	1	2	1	1	n	5	5	5
C10	vS10	S	S5	small	127	9	1	0	1	2	0	0	n	2	0	0
C10	vS10	S	S5	small	133	9	1	0	3	0	1	1	n	1	1	1
C10	vS10	S	S5	small	136	8	1	0	1	2	1	1	n	3	3	3
C10	vS10	S	S5	small	138	9	1	0	3	0	0	0	n	0	0	0
C10	vS10	S	S5	small	150	9	1	0	4	0	0	0	y	0	0	0
C10	vS10	S	S5	small	157	8	2	0	1	4	2	1	n	7	7	3.5
C10	vS10	S	S5	small	165	12	1	0	1	0	2	1	n	2	2	2
C9	vR9	R	R8	large	1	8	1	1	3	1	1	0	y	5	0	0
C9	vR9	R	R8	large	4	9	3	0	0	0	0	1	y	0	0	0
C9	vR9	R	R8	large	6	8	1	0	0	0	0	0	y	0	0	0
C9	vR9	R	R8	large	10	8	4	0	1	2	3	2	y	6	6	1.5
C9	vR9	R	R8	large	17	9	6	0	3	0	1	0	y	1	0	0
C9	vR9	R	R8	large	19	9	0	1	0	0	0	0	y	0	0	0
C9	vR9	R	R8	large	20	8	1	0	2	2	0	1	y	4	4	4
C9	vR9	R	R8	large	22	8	1	0	1	0	0	0	n	1	0	0
C9	vR9	R	R8	large	23	9	1	0	1	0	0	1	y	0	0	0
C9	vR9	R	R8	large	24	10	6	0	0	0	3	5	y	3	3	0.5
C9	vR9	R	R8	large	26	10	1	0	1	1	1	1	y	2	2	2
C9	vR9	R	R8	large	27	10	5	0	0	0	0	4	y	0	0	0
C9	vR9	R	R8	large	29	10	4	0	0	2	3	2	y	5	5	1.25
C9	vR9	R	R8	large	30	10	2	0	2	1	1	1	y	2	2	1
C9	vR9	R	R8	large	32	10	2	0	0	1	2	1	y	3	3	1.5
C9	vR9	R	R8	large	33	10	3	0	1	0	2	1	y	2	2	0.666667
C9	vR9	R	R8	large	38	10	1	0	0	0	0	0	y	0	0	0
C9	vR9	R	R8	large	39	11	3	0	0	1	2	1	y	3	3	1
C9	vR9	R	R8	large	40	10	3	0	0	2	1	1	y	3	3	1
C9	vR9	R	R8	large	42	10	1	2	1	0	0	0	n	0	0	0
C9	vR9	R	R8	large	43	10	2	0	0	1	1	1	y	2	2	1
C9	vR9	R	R8	large	44	10	2	0	0	0	0	0	n	0	0	0
C9	vR9	R	R8	large	46	10	1	0	0	0	0	0	y	0	0	0
C9	vR9	R	R8	large	47	10	1	0	1	1	3	0	y	4	0	0
C9	vR9	R	R8	large	49	11	1	0	0	1	1	0	y	2	0	0
C9	vR9	R	R8	large	56	8	2	0	0	0	1	1	y	1	1	0.5
C9	vR9	R	R8	large	57	9	1	0	1	1	1	0	n	2	0	0
C9	vR9	R	R8	large	59	9	2	0	0	0	0	0	y	0	0	0
C9	vR9	R	R8	large	60	8	1	0	0	0	0	0	n	0	0	0
C9	vR9	R	R8	large	63	8	1	0	1	2	0	0	n	3	0	0
C9	vR9	R	R8	large	64	9	2	0	1	0	1	1	n	1	1	0.5
C9	vR9	R	R8	large	65	10	1	0	0	1	1	1	n	2	2	2
C9	vR9	R	R8	large	66	10	1	0	0	0	0	0	y	0	0	0
C9	vR9	R	R8	large	68	10	2	0	3	1	0	0	y	1	0	0
C9	vR9	R	R8	large	69	10	2	0	0	3	2	1	y	5	5	2.5
C9	vR9	R	R8	large	72	9	1	0	1	2	1	1	y	3	3	3
C9	vR9	R	R8	large	73	10	1	0	0	0	0	0	y	0	0	0
C9	vR9	R	R8	large	76	9	1	0	1	2	1	1	y	3	3	3
C9	vR9	R	R8	large	80	9	1	0	1	1	1	1	y	2	2	2
C9	vR9	R	R8	large	81	9	3	0	0	0	0	1	y	0	0	0
C9	vR9	R	R8	large	82	11	4	0	1	1	2	3	y	3	3	0.75
C9	vR9	R	R8	large	84	11	3	0	3	1	2	2	y	3	3	1
C9	vR9	R	R8	large	87	11	2	0	2	0	1	0	y	1	0	0
C9	vR9	R	R8	large	88	11	2	0	1	0	5	2	y	5	5	2.5
C9	vR9	R	R8	large	90	11	2	0	0	1	2	1	n	3	3	1.5
C9	vR9	R	R8	large	92	12	1	0	0	0	2	1	y	2	2	2
C9	vR9	R	R8	large	94	11	5	0	1	1	6	2	y	7	7	1.4
C9	vR9	R	R8	large	95	10	2	0	0	1	2	1	y	3	3	1.5
C9	vR9	R	R8	large	96	11	2	2	0	0	1	0	y	1	0	0
C9	vR9	R	R8	large	97	10	2	0	0	2	1	1	y	3	3	1.5
C10	vR10	R	R9	large	3	8	1	0	0	2	1	0	n	3	0	0
C10	vR10	R	R9	large	6	10	2	0	1	0	1	0	y	1	0	0
C10	vR10	R	R9	large	9	9	1	0	1	0	0	0	n	0	0	0
C10	vR10	R	R9	large	21	8	1	0	1	2	1	0	y	5	0	0
C10	vR10	R	R9	large	22	8	1	0	3	0	1	0	n	4	0	0
C10	vR10	R	R9	large	30	9	1	0	3	0	1	0	n	1	0	0
C10	vR10	R	R9	large	46	10	1	0	3	0	1	0	y	1	0	0
C10	vR10	R	R9	large	61	11	1	0	3	0	2	0	y	2	0	0
C10	vR10	R	R9	large	73	12	2	0	3	1	3	0	n	4	0	0
C10	vR10	R	R9	large	76	11	1	0	0	0	3	1	y	3	3	3
C10	vR10	R	R9	large	88	10	1	0	0	0	0	1	n	0	0	0
C10	vR10	R	R9	large	92	12	1	0	0	0	1	0	y	1	0	0
C10	vR10	R	R9	large	98	12	1	0	0	1	3	1	n	4	4	4
C10	vR10	R	R9	large	107	11	1	0	2	0	2	0	n	2	0	0
C10	vR10	R	R9	large	119	10	1	0	0	1	2	1	n	3	3	3
C10	vR10	R	R9	large	121	10	1	0	1	0	0	0	y	0	0	0
C10	vR10	R	R9	large	126	12	1	0	1	0	1	1	y	1	1	1
C10	vR10	R	R9	large	127	8	1	0	0	0	0	0	y	0	0	0
C10	vR10	R	R9	large	128	10	4	0	2	2	3	1	y	5	5	1.25
C10	vR10	R	R9	large	129	10	3	0	2	0	2	4	n	2	2	0.666667
C10	vR10	R	R9	large	130	12	4	0	0	0	3	4	y	3	3	0.75
C10	vR10	R	R9	large	135	9	1	0	1	0	2	0	y	2	0	0
C10	vR10	R	R9	large	136	10	2	0	1	0	2	1	n	2	2	1
C10	vR10	R	R9	large	143	11	2	0	0	2	3	1	n	5	5	2.5
C10	vR10	R	R9	large	150	12	2	0	0	0	2	1	y	2	2	1
C3	vS3	S	S3	large	1	8	1	0	4	0	0	1	n	4	4	4
C3	vS3	S	S3	large	5	8	3	0	2	2	3	2	n	7	7	2.33333
C3	vS3	S	S3	large	7	8	1	0	1	1	2	1	n	4	4	4
C3	vS3	S	S3	large	8	8	1	1	1	1	2	1	n	4	4	4
C3	vS3	S	S3	large	10	8	4	1	2	0	4	2	n	6	6	1.5
C3	vS3	S	S3	large	14	8	1	0	0	0	0	1	n	0	0	0
C3	vS3	S	S3	large	19	8	1	0	3	1	0	1	n	4	4	4
C3	vS3	S	S3	large	21	8	1	0	0	0	0	0	n	0	0	0
C3	vS3	S	S3	large	22	8	3	1	2	0	3	2	n	5	5	1.66667
C3	vS3	S	S3	large	26	10	3	0	2	1	5	2	n	6	6	2
C3	vS3	S	S3	large	27	9	2	0	1	1	2	1	n	3	3	1.5
C3	vS3	S	S3	large	30	9	1	0	2	0	1	0	n	1	1	1
C3	vS3	S	S3	large	33	8	2	0	0	0	0	0	n	0	0	0
C3	vS3	S	S3	large	37	9	1	2	0	0	0	0	n	0	0	0
C3	vS3	S	S3	large	39	9	1	0	0	0	0	0	n	0	0	0
C3	vS3	S	S3	large	48	9	1	0	1	1	2	1	n	3	3	3
C3	vS3	S	S3	large	59	10	3	0	0	2	2	1	n	4	4	1.33333
C3	vS3	S	S3	large	60	11	1	0	3	1	1	0	n	2	0	0
C3	vS3	S	S3	large	61	9	2	0	4	2	3	1	n	5	5	2.5
C3	vS3	S	S3	large	66	11	1	0	0	1	2	1	n	3	3	3
C3	vS3	S	S3	large	67	10	2	0	1	1	6	2	n	7	7	3.5
C3	vS3	S	S3	large	68	9	1	0	0	2	2	1	n	4	4	4
C3	vS3	S	S3	large	73	8	1	0	1	0	1	0	n	2	0	0
C3	vS3	S	S3	large	78	10	1	0	2	1	1	1	n	2	2	2
C3	vS3	S	S3	large	83	9	2	0	1	2	2	1	n	4	4	2
C3	vS3	S	S3	large	90	10	1	0	1	1	2	1	n	3	3	3
C3	vS3	S	S3	large	94	10	1	0	1	1	3	1	n	4	4	4
C3	vS3	S	S3	large	95	11	3	0	2	0	0	2	n	0	0	0
C3	vS3	S	S3	large	96	10	1	0	1	2	1	0	n	3	0	0
C3	vS3	S	S3	large	99	10	2	0	1	0	3	0	n	3	0	0
C3	vS3	S	S3	large	100	10	1	0	1	1	2	0	n	3	0	0
C8	vS8	S	S3	small	2	8	1	0	1	1	1	1	n	3	3	3
C8	vS8	S	S3	small	3	8	1	0	0	0	0	0	n	0	0	0
C8	vS8	S	S3	small	4	9	1	0	0	1	2	0	n	3	3	3
C8	vS8	S	S3	small	5	9	1	1	1	0	0	0	n	0	0	0
C8	vS8	S	S3	small	7	9	1	1	0	0	0	0	n	0	0	0
C8	vS8	S	S3	small	14	10	1	0	0	1	2	1	n	3	3	3
C8	vS8	S	S3	small	17	10	1	0	2	0	1	1	n	1	1	1
C8	vS8	S	S3	small	19	10	1	0	2	0	2	0	n	2	2	2
C8	vS8	S	S3	small	24	10	1	0	0	0	0	0	n	0	0	0
C8	vS8	S	S3	small	31	9	1	0	1	0	0	0	n	0	0	0
C8	vS8	S	S3	small	32	9	1	0	2	0	1	1	n	1	1	1
C8	vS8	S	S3	small	36	10	1	0	0	1	2	1	n	3	3	3
C8	vS8	S	S3	small	37	9	1	1	1	0	0	0	n	0	0	0
C8	vS8	S	S3	small	38	9	1	0	0	2	2	1	n	4	4	4
C8	vS8	S	S3	small	39	8	1	0	0	2	1	1	n	3	3	3
C8	vS8	S	S3	small	40	8	1	0	4	0	0	0	n	4	0	0
C8	vS8	S	S3	small	57	8	1	0	2	1	1	0	n	4	0	0
C8	vS8	S	S3	small	60	9	2	0	3	2	2	0	n	4	0	0
C8	vS8	S	S3	small	61	8	1	2	1	0	0	0	n	1	0	0
C8	vS8	S	S3	small	88	9	1	0	1	0	0	0	n	0	0	0
C8	vS8	S	S3	small	91	9	2	0	3	2	3	0	n	5	0	0
C8	vS8	S	S3	small	92	9	1	0	2	0	1	1	n	1	1	1
C6	vR6	R	R5	large	3	9	1	0	2	1	1	0	n	2	0	0
C6	vR6	R	R5	large	6	9	2	0	1	1	0	1	y	1	1	0.5
C6	vR6	R	R5	large	7	10	2	0	0	1	1	0	y	2	0	0
C6	vR6	R	R5	large	9	10	1	0	1	1	3	1	y	4	4	4
C6	vR6	R	R5	large	10	9	1	1	2	0	0	1	y	0	0	0
C6	vR6	R	R5	large	14	8	1	0	0	0	0	0	n	0	0	0
C6	vR6	R	R5	large	21	8	1	0	4	0	0	0	n	4	0	0
C6	vR6	R	R5	large	22	8	1	0	0	0	0	0	y	0	0	0
C6	vR6	R	R5	large	23	8	1	0	3	0	1	0	n	4	0	0
C6	vR6	R	R5	large	24	10	2	0	3	0	2	1	y	2	2	1
C6	vR6	R	R5	large	25	9	1	0	2	1	1	0	n	2	0	0
C6	vR6	R	R5	large	26	9	3	0	1	1	2	3	n	3	3	1
C6	vR6	R	R5	large	27	9	2	0	1	3	1	1	n	4	4	2
C6	vR6	R	R5	large	28	10	1	0	2	0	0	1	n	0	0	0
C6	vR6	R	R5	large	33	9	1	0	0	0	0	0	n	0	0	0
C6	vR6	R	R5	large	34	9	1	0	1	2	4	1	n	6	6	6
C6	vR6	R	R5	large	35	8	1	1	1	0	0	1	n	1	1	1
C6	vR6	R	R5	large	36	8	1	0	0	0	0	0	n	0	0	0
C6	vR6	R	R5	large	37	8	1	0	3	0	0	0	n	3	0	0
C6	vR6	R	R5	large	45	11	1	0	2	1	2	0	y	3	0	0
C6	vR6	R	R5	large	46	10	1	0	3	1	1	0	n	2	0	0
C6	vR6	R	R5	large	53	7	1	0	4	1	0	0	n	5	0	0
C6	vR6	R	R5	large	55	8	1	0	2	2	1	1	n	5	5	5
C6	vR6	R	R5	large	59	10	1	2	2	0	0	0	n	0	0	0
C6	vR6	R	R5	large	61	8	1	0	1	1	1	0	n	2	0	0
C6	vR6	R	R5	large	64	8	1	0	2	1	1	0	n	4	0	0
C6	vR6	R	R5	large	68	8	1	0	0	0	0	0	n	0	0	0
C6	vR6	R	R5	large	70	9	2	0	2	1	1	1	n	2	2	1
C6	vR6	R	R5	large	71	10	1	1	1	0	1	1	n	1	1	1
C6	vR6	R	R5	large	72	10	1	0	0	0	0	1	n	0	0	0
C6	vR6	R	R5	large	80	11	1	0	2	0	1	1	n	1	1	1
C6	vR6	R	R5	large	84	9	1	0	0	0	0	1	y	0	0	0
C6	vR6	R	R5	large	92	8	1	0	3	0	0	0	n	3	3	3
