# Supplementary material for: Rapid parallel evolution overcomes global honey bee parasite
Source: Sci Rep. 2018 May 16;8:7704. doi: 10.1038/s41598-018-26001-7 (PMC5955925; doi:10.1038/s41598-018-26001-7)
Supplement: Supplementary file 6 — Dataset 5 Norway recap [file 41598_2018_26001_MOESM6_ESM.xlsx]

## Sheet: Sheet1
collect.date	eval.date	sample.no	origin.colony	frame.code	population.type	destination.colony	Investig.cellno	brood.stage	number.foundresses	infest	recap
2015-08-23	2015-10-28	24	C5	vR5	R	R9	219	9	1	y	n
2015-08-23	2015-10-28	25	C5	vR5	R	R9	238	8	1	y	n
2015-08-23	2015-10-28	26	C5	vR5	R	R9	239	7	2	y	y
2015-08-23	2015-10-28	27	C5	vR5	R	R9	250	8	1	y	y
2015-08-23	2015-10-28	28	C5	vR5	R	R9	252	8	1	y	y
2015-08-23	2015-10-28	29	C5	vR5	R	R9	255	8	0	y	y
2015-08-23	2015-10-28	30	C5	vR5	R	R9	264	7	1	y	n
2015-08-23	2015-10-28	31	C5	vR5	R	R9	292	7	1	y	n
2015-08-23	2015-10-28	32	C5	vR5	R	R9	297	8	1	y	n
2015-08-21	2015-10-29	65	C5	vS5	S	S5	206	8	1	y	n
2015-08-21	2015-10-29	66	C5	vS5	S	S5	211	8	1	y	n
2015-08-21	2015-10-29	67	C5	vS5	S	S5	212	8	2	y	n
2015-08-21	2015-10-29	68	C5	vS5	S	S5	214	9	1	y	n
2015-08-21	2015-10-29	69	C5	vS5	S	S5	216	8	2	y	y
2015-08-21	2015-10-29	70	C5	vS5	S	S5	217	9	1	y	n
2015-08-21	2015-10-29	71	C5	vS5	S	S5	218	9	1	y	n
2015-08-21	2015-10-29	72	C5	vS5	S	S5	233	8	1	y	n
2015-08-21	2015-10-29	73	C5	vS5	S	S5	251	8	2	y	n
2015-08-21	2015-10-29	74	C5	vS5	S	S5	265	8	1	y	y
2015-08-21	2015-10-29	75	C5	vS5	S	S5	278	9	1	y	n
2015-08-21	2015-10-21	99	C1	vS1	S	S1	105	7	1	y	n
2015-08-21	2015-10-21	100	C1	vS1	S	S1	111	8	2	y	y
2015-08-21	2015-10-21	101	C1	vS1	S	S1	120	7	1	y	n
2015-08-21	2015-10-21	102	C1	vS1	S	S1	126	7	3	y	n
2015-08-21	2015-10-21	103	C1	vS1	S	S1	130	7	1	y	n
2015-08-21	2015-10-21	104	C1	vS1	S	S1	133	9	1	y	n
2015-08-21	2015-10-21	105	C1	vS1	S	S1	134	8	1	y	n
2015-08-21	2015-10-21	106	C1	vS1	S	S1	146	11	1	y	y
2015-08-21	2015-10-21	107	C1	vS1	S	S1	156	12	1	y	y
2015-08-21	2015-10-21	108	C1	vS1	S	S1	162	12	2	y	n
2015-08-21	2015-10-21	109	C1	vS1	S	S1	164	11	4	y	n
2015-08-21	2015-10-21	110	C1	vS1	S	S1	165	11	1	y	n
2015-08-21	2015-10-21	111	C1	vS1	S	S1	166	12	2	y	n
2015-08-21	2015-10-21	112	C1	vS1	S	S1	173	12	2	y	n
2015-08-21	2015-10-21	113	C1	vS1	S	S1	175	12	2	y	n
2015-08-21	2015-10-21	114	C1	vS1	S	S1	176	9	1	y	n
2015-08-21	2015-10-21	115	C1	vS1	S	S1	178	11	1	y	n
2015-08-21	2015-10-21	116	C1	vS1	S	S1	181	8	3	y	y
2015-08-21	2015-10-21	117	C1	vS1	S	S1	189	12	2	y	n
2015-08-21	2015-10-21	118	C1	vS1	S	S1	190	9	3	y	n
2015-08-21	2015-10-21	119	C1	vS1	S	S1	193	12	2	y	n
2015-08-21	2015-10-21	120	C1	vS1	S	S1	100	12	1	y	n
2015-08-23	2015-10-20	151	C1	vR1	R	R5	101	10	3	y	y
2015-08-23	2015-10-20	152	C1	vR1	R	R5	102	10	2	y	n
2015-08-23	2015-10-20	153	C1	vR1	R	R5	103	11	1	y	n
2015-08-23	2015-10-20	154	C1	vR1	R	R5	115	11	1	y	n
2015-08-23	2015-10-20	155	C1	vR1	R	R5	119	11	1	y	y
2015-08-23	2015-10-20	156	C1	vR1	R	R5	122	10	1	y	y
2015-08-23	2015-10-20	157	C1	vR1	R	R5	123	11	1	y	n
2015-08-23	2015-10-20	158	C1	vR1	R	R5	127	10	3	y	n
2015-08-23	2015-10-20	159	C1	vR1	R	R5	144	8	1	y	y
2015-08-23	2015-10-20	160	C1	vR1	R	R5	146	7	1	y	y
2015-08-23	2015-10-20	161	C1	vR1	R	R5	149	8	1	y	y
2015-08-23	2015-10-20	162	C1	vR1	R	R5	151	8	1	y	y
2015-08-23	2015-10-20	163	C1	vR1	R	R5	162	12	1	y	y
2015-08-23	2015-10-20	164	C1	vR1	R	R5	163	9	2	y	n
2015-08-23	2015-10-20	165	C1	vR1	R	R5	171	11	2	y	y
2015-08-23	2015-10-20	166	C1	vR1	R	R5	173	10	2	y	y
2015-08-23	2015-10-20	167	C1	vR1	R	R5	175	9	2	y	n
2015-08-23	2015-10-20	168	C1	vR1	R	R5	177	8	1	y	n
2015-08-23	2015-10-20	169	C1	vR1	R	R5	178	11	2	y	y
2015-08-23	2015-10-20	170	C1	vR1	R	R5	179	7	1	y	n
2015-08-23	2015-10-20	171	C1	vR1	R	R5	183	8	1	y	y
2015-08-23	2015-10-20	172	C1	vR1	R	R5	186	7	1	y	y
2015-08-23	2015-10-20	173	C1	vR1	R	R5	192	10	1	y	n
2015-08-23	2015-10-20	174	C1	vR1	R	R5	194	10	1	y	n
2015-08-23	2015-10-20	175	C1	vR1	R	R5	195	11	2	y	y
2015-08-23	2015-10-20	176	C1	vR1	R	R5	196	11	1	y	n
2015-08-23	2015-10-20	177	C1	vR1	R	R5	198	10	1	y	n
2015-08-23	2015-10-20	178	C1	vR1	R	R5	200	8	1	y	y
2015-08-23	2015-10-22	228	C4	vR4	R	R8	101	11	3	y	n
2015-08-23	2015-10-22	229	C4	vR4	R	R8	102	7	1	y	n
2015-08-23	2015-10-22	230	C4	vR4	R	R8	103	7	1	y	n
2015-08-23	2015-10-22	231	C4	vR4	R	R8	107	10	1	y	n
2015-08-23	2015-10-22	232	C4	vR4	R	R8	108	8	1	y	n
2015-08-23	2015-10-22	233	C4	vR4	R	R8	112	7	1	y	n
2015-08-23	2015-10-22	234	C4	vR4	R	R8	114	9	1	y	n
2015-08-23	2015-10-22	235	C4	vR4	R	R8	116	9	2	y	y
2015-08-21	2015-10-22	260	C9	vS9	S	S4	102	7	2	y	n
2015-08-21	2015-10-22	261	C9	vS9	S	S4	106	7	1	y	y
2015-08-21	2015-10-22	262	C9	vS9	S	S4	114	7	1	y	n
2015-08-21	2015-10-22	263	C9	vS9	S	S4	147	7	1	y	n
2015-08-21	2015-10-22	264	C9	vS9	S	S4	167	8	3	y	y
2015-08-21	2015-10-22	265	C9	vS9	S	S4	169	8	1	y	y
2015-08-21	2015-10-22	266	C9	vS9	S	S4	170	8	1	y	n
2015-08-21	2015-10-22	267	C9	vS9	S	S4	171	8	1	y	y
2015-08-21	2015-10-22	268	C9	vS9	S	S4	173	7	1	y	n
2015-08-21	2015-10-22	269	C9	vS9	S	S4	176	7	1	y	n
2015-08-21	2015-10-22	270	C9	vS9	S	S4	177	7	1	y	n
2015-08-21	2015-10-22	271	C9	vS9	S	S4	183	8	1	y	n
2015-08-21	2015-10-22	272	C9	vS9	S	S4	188	7	1	y	n
2015-08-21	2015-10-22	273	C9	vS9	S	S4	190	8	1	y	n
2015-08-21	2015-10-22	274	C9	vS9	S	S4	191	7	1	y	n
2015-08-23	2015-10-22	297	C8	vR8	R	R7	103	7	1	y	n
2015-08-23	2015-10-22	298	C8	vR8	R	R7	106	8	1	y	y
2015-08-23	2015-10-22	299	C8	vR8	R	R7	111	7	1	y	n
2015-08-23	2015-10-22	300	C8	vR8	R	R7	115	8	1	y	y
2015-08-23	2015-10-22	301	C8	vR8	R	R7	116	8	1	y	y
2015-08-23	2015-10-22	302	C8	vR8	R	R7	123	8	1	y	y
2015-08-23	2015-10-22	303	C8	vR8	R	R7	126	8	1	y	y
2015-08-23	2015-10-22	304	C8	vR8	R	R7	128	8	1	y	n
2015-08-23	2015-10-22	305	C8	vR8	R	R7	129	7	1	y	n
2015-08-23	2015-10-22	306	C8	vR8	R	R7	138	9	1	y	n
2015-08-23	2015-10-22	307	C8	vR8	R	R7	144	10	1	y	y
2015-08-23	2015-10-22	308	C8	vR8	R	R7	146	10	1	y	n
2015-08-23	2015-10-22	309	C8	vR8	R	R7	151	7	1	y	n
2015-08-23	2015-10-22	310	C8	vR8	R	R7	152	8	1	y	n
2015-08-23	2015-10-22	311	C8	vR8	R	R7	180	9	1	y	y
2015-08-23	2015-10-22	312	C8	vR8	R	R7	181	9	1	y	n
2015-08-23	2015-10-22	313	C8	vR8	R	R7	191	10	1	y	y
2015-08-23	2015-10-22	314	C8	vR8	R	R7	194	8	1	y	n
2015-08-23	2015-10-22	315	C8	vR8	R	R7	199	12	1	y	y
2015-08-21	2015-10-23	357	C4	vS4	S	S4	104	9	1	y	n
2015-08-21	2015-10-23	358	C4	vS4	S	S4	105	9	1	y	n
2015-08-21	2015-10-23	359	C4	vS4	S	S4	108	9	2	y	n
2015-08-21	2015-10-23	360	C4	vS4	S	S4	109	8	2	y	n
2015-08-21	2015-10-23	361	C4	vS4	S	S4	114	8	1	y	n
2015-08-21	2015-10-23	362	C4	vS4	S	S4	116	8	1	y	n
2015-08-21	2015-10-23	363	C4	vS4	S	S4	117	8	1	y	n
2015-08-21	2015-10-23	364	C4	vS4	S	S4	124	8	2	y	n
2015-08-21	2015-10-23	365	C4	vS4	S	S4	126	8	1	y	n
2015-08-21	2015-10-23	366	C4	vS4	S	S4	128	7	2	y	y
2015-08-21	2015-10-23	367	C4	vS4	S	S4	133	9	2	y	n
2015-08-21	2015-10-23	368	C4	vS4	S	S4	135	8	2	y	n
2015-08-21	2015-10-23	369	C4	vS4	S	S4	137	8	1	y	n
2015-08-21	2015-10-23	370	C4	vS4	S	S4	138	9	3	y	n
2015-08-21	2015-10-23	371	C4	vS4	S	S4	140	8	1	y	n
2015-08-21	2015-10-23	372	C4	vS4	S	S4	141	7	1	y	n
2015-08-21	2015-10-23	373	C4	vS4	S	S4	143	8	1	y	n
2015-08-21	2015-10-23	374	C4	vS4	S	S4	145	8	1	y	n
2015-08-21	2015-10-23	375	C4	vS4	S	S4	146	7	1	y	n
2015-08-21	2015-10-23	376	C4	vS4	S	S4	148	8	2	y	n
2015-08-21	2015-10-23	377	C4	vS4	S	S4	149	10	1	y	n
2015-08-21	2015-10-23	378	C4	vS4	S	S4	150	8	1	y	n
2015-08-21	2015-10-23	379	C4	vS4	S	S4	152	9	1	y	n
2015-08-21	2015-10-23	380	C4	vS4	S	S4	153	8	1	y	n
2015-08-21	2015-10-23	381	C4	vS4	S	S4	157	9	1	y	n
2015-08-21	2015-10-23	382	C4	vS4	S	S4	158	10	4	y	y
2015-08-21	2015-10-23	383	C4	vS4	S	S4	165	8	2	y	n
2015-08-21	2015-10-23	384	C4	vS4	S	S4	167	8	1	y	n
2015-08-21	2015-10-23	385	C4	vS4	S	S4	168	8	1	y	n
2015-08-21	2015-10-23	386	C4	vS4	S	S4	173	7	1	y	n
2015-08-21	2015-10-23	387	C4	vS4	S	S4	175	8	3	y	n
2015-08-21	2015-10-23	388	C4	vS4	S	S4	180	10	2	y	n
2015-08-21	2015-10-23	389	C4	vS4	S	S4	181	10	1	y	n
2015-08-21	2015-10-23	390	C4	vS4	S	S4	183	10	4	y	n
2015-08-21	2015-10-23	391	C4	vS4	S	S4	187	10	1	y	n
2015-08-21	2015-10-23	392	C4	vS4	S	S4	189	9	2	y	n
2015-08-21	2015-10-23	393	C4	vS4	S	S4	190	10	2	y	n
2015-08-21	2015-10-23	394	C4	vS4	S	S4	191	10	1	y	n
2015-08-21	2015-10-23	395	C4	vS4	S	S4	192	10	1	y	n
2015-08-21	2015-10-23	396	C4	vS4	S	S4	193	9	1	y	n
2015-08-21	2015-10-23	397	C4	vS4	S	S4	196	9	1	y	n
2015-08-21	2015-10-26	419	C2	vS2	S	S2	101	9	1	y	n
2015-08-21	2015-10-26	420	C2	vS2	S	S2	105	8	1	y	n
2015-08-21	2015-10-26	421	C2	vS2	S	S2	109	11	2	y	n
2015-08-21	2015-10-26	422	C2	vS2	S	S2	112	11	2	y	n
2015-08-21	2015-10-26	423	C2	vS2	S	S2	112	12	2	y	n
2015-08-21	2015-10-26	424	C2	vS2	S	S2	114	11	1	y	n
2015-08-21	2015-10-26	425	C2	vS2	S	S2	116	11	1	y	n
2015-08-21	2015-10-26	426	C2	vS2	S	S2	117	11	1	y	n
2015-08-21	2015-10-26	427	C2	vS2	S	S2	118	9	2	y	n
2015-08-21	2015-10-26	428	C2	vS2	S	S2	119	9	1	y	n
2015-08-21	2015-10-26	429	C2	vS2	S	S2	122	10	1	y	n
2015-08-21	2015-10-26	430	C2	vS2	S	S2	123	9	1	y	n
2015-08-21	2015-10-26	431	C2	vS2	S	S2	125	9	1	y	n
2015-08-21	2015-10-26	432	C2	vS2	S	S2	126	9	1	y	n
2015-08-21	2015-10-26	433	C2	vS2	S	S2	134	7	1	y	n
2015-08-21	2015-10-26	434	C2	vS2	S	S2	152	9	1	y	n
2015-08-21	2015-10-26	435	C2	vS2	S	S2	153	8	1	y	n
2015-08-21	2015-10-26	436	C2	vS2	S	S2	166	8	1	y	n
2015-08-21	2015-10-26	437	C2	vS2	S	S2	167	8	1	y	n
2015-08-21	2015-10-26	438	C2	vS2	S	S2	172	8	1	y	y
2015-08-21	2015-10-26	439	C2	vS2	S	S2	173	8	1	y	n
2015-08-21	2015-10-26	440	C2	vS2	S	S2	176	8	2	y	n
2015-08-21	2015-10-26	441	C2	vS2	S	S2	182	9	1	y	n
2015-08-21	2015-10-26	442	C2	vS2	S	S2	190	8	1	y	n
2015-08-21	2015-10-26	443	C2	vS2	S	S2	194	8	1	y	n
2015-08-21	2015-10-26	444	C2	vS2	S	S2	200	8	1	y	n
2015-08-21	2015-10-26	469	C7	vS7	S	S2	127	8	1	y	n
2015-08-21	2015-10-26	470	C7	vS7	S	S2	133	8	1	y	n
2015-08-21	2015-10-26	471	C7	vS7	S	S2	137	8	1	y	n
2015-08-21	2015-10-26	472	C7	vS7	S	S2	140	8	1	y	n
2015-08-21	2015-10-26	473	C7	vS7	S	S2	142	8	1	y	n
2015-08-21	2015-10-26	474	C7	vS7	S	S2	153	8	1	y	n
2015-08-21	2015-10-26	475	C7	vS7	S	S2	162	8	1	y	n
2015-08-21	2015-10-26	476	C7	vS7	S	S2	168	8	1	y	n
2015-08-21	2015-10-26	477	C7	vS7	S	S2	172	8	2	y	n
2015-08-21	2015-10-26	478	C7	vS7	S	S2	174	8	1	y	n
2015-08-21	2015-10-26	479	C7	vS7	S	S2	177	7	1	y	n
2015-08-21	2015-10-26	480	C7	vS7	S	S2	199	8	1	y	n
2015-08-21	2015-10-27	507	C6	vS6	S	S1	104	8	2	y	n
2015-08-21	2015-10-27	508	C6	vS6	S	S1	106	9	2	y	n
2015-08-21	2015-10-27	509	C6	vS6	S	S1	110	9	1	y	y
2015-08-21	2015-10-27	510	C6	vS6	S	S1	112	8	1	y	n
2015-08-21	2015-10-27	511	C6	vS6	S	S1	113	8	1	y	n
2015-08-21	2015-10-27	512	C6	vS6	S	S1	116	8	2	y	n
2015-08-21	2015-10-27	513	C6	vS6	S	S1	137	12	1	y	n
2015-08-21	2015-10-27	514	C6	vS6	S	S1	141	9	3	y	n
2015-08-21	2015-10-27	515	C6	vS6	S	S1	146	10	4	y	n
2015-08-21	2015-10-27	516	C6	vS6	S	S1	147	10	1	y	n
2015-08-21	2015-10-27	517	C6	vS6	S	S1	148	11	1	y	n
2015-08-21	2015-10-27	518	C6	vS6	S	S1	149	9	1	y	n
2015-08-21	2015-10-27	519	C6	vS6	S	S1	151	10	2	y	n
2015-08-21	2015-10-27	520	C6	vS6	S	S1	157	10	4	y	n
2015-08-21	2015-10-27	521	C6	vS6	S	S1	158	10	1	y	n
2015-08-21	2015-10-27	522	C6	vS6	S	S1	163	10	1	y	n
2015-08-21	2015-10-27	523	C6	vS6	S	S1	166	12	1	y	n
2015-08-21	2015-10-27	524	C6	vS6	S	S1	167	10	1	y	n
2015-08-21	2015-10-27	525	C6	vS6	S	S1	168	9	1	y	n
2015-08-21	2015-10-27	526	C6	vS6	S	S1	169	10	2	y	n
2015-08-21	2015-10-27	527	C6	vS6	S	S1	170	11	1	y	n
2015-08-21	2015-10-27	528	C6	vS6	S	S1	176	9	1	y	n
2015-08-21	2015-10-27	529	C6	vS6	S	S1	182	10	2	y	n
2015-08-21	2015-10-27	530	C6	vS6	S	S1	183	10	1	y	n
2015-08-21	2015-10-27	531	C6	vS6	S	S1	184	8	1	y	n
2015-08-21	2015-10-27	532	C6	vS6	S	S1	189	12	2	y	n
2015-08-21	2015-10-27	533	C6	vS6	S	S1	190	12	1	y	n
2015-08-21	2015-10-27	534	C6	vS6	S	S1	192	12	2	y	n
2015-08-23	2015-09-02	572	C7	vR7	R	R6	105	9	2	y	y
2015-08-23	2015-09-02	573	C7	vR7	R	R6	106	11	1	y	y
2015-08-23	2015-09-02	574	C7	vR7	R	R6	111	11	2	y	y
2015-08-23	2015-09-02	575	C7	vR7	R	R6	117	10	1	y	n
2015-08-23	2015-09-02	576	C7	vR7	R	R6	122	9	1	y	y
2015-08-23	2015-09-02	577	C7	vR7	R	R6	128	8	1	y	n
2015-08-23	2015-09-02	578	C7	vR7	R	R6	129	8	1	y	n
2015-08-23	2015-09-02	579	C7	vR7	R	R6	130	8	1	y	n
2015-08-23	2015-09-02	580	C7	vR7	R	R6	132	12	2	y	n
2015-08-23	2015-09-02	581	C7	vR7	R	R6	133	11	1	y	y
2015-08-23	2015-09-02	582	C7	vR7	R	R6	134	10	1	y	y
2015-08-23	2015-09-02	583	C7	vR7	R	R6	135	9	1	y	y
2015-08-23	2015-10-27	584	C7	vR7	R	R6	166	9	2	y	y
2015-08-23	2015-10-27	585	C7	vR7	R	R6	167	8	1	y	y
2015-08-23	2015-10-27	586	C7	vR7	R	R6	168	8	1	y	y
2015-08-23	2015-10-27	587	C7	vR7	R	R6	169	9	2	y	y
2015-08-23	2015-10-27	588	C7	vR7	R	R6	171	8	1	y	n
2015-08-23	2015-10-27	589	C7	vR7	R	R6	173	8	3	y	n
2015-08-23	2015-10-27	590	C7	vR7	R	R6	176	10	2	y	n
2015-08-23	2015-10-27	591	C7	vR7	R	R6	182	9	1	y	y
2015-08-23	2015-10-27	592	C7	vR7	R	R6	183	10	2	y	y
2015-08-23	2015-10-27	593	C7	vR7	R	R6	185	10	2	y	y
2015-08-23	2015-10-27	594	C7	vR7	R	R6	188	11	1	y	y
2015-08-23	2015-10-27	595	C7	vR7	R	R6	192	12	3	y	y
2015-08-23	2015-10-27	596	C7	vR7	R	R6	195	11	1	y	n
2015-08-23	2015-10-27	597	C7	vR7	R	R6	201	8	1	y	n
2015-08-23	2015-10-27	598	C7	vR7	R	R6	202	9	1	y	n
2015-08-23	2015-10-27	599	C7	vR7	R	R6	208	11	1	y	n
2015-08-23	2015-10-27	600	C7	vR7	R	R6	216	10	1	y	n
2015-08-23	2015-10-27	601	C7	vR7	R	R6	222	11	2	y	y
2015-08-23	2015-10-27	602	C7	vR7	R	R6	225	8	2	y	y
2015-08-23	2015-10-27	603	C7	vR7	R	R6	228	10	2	y	y
2015-08-23	2015-10-27	604	C7	vR7	R	R6	234	11	2	y	y
2015-08-23	2015-10-27	605	C7	vR7	R	R6	238	7	1	y	n
2015-08-23	2015-10-27	606	C7	vR7	R	R6	241	8	1	y	n
2015-08-23	2015-10-27	607	C7	vR7	R	R6	245	8	1	y	y
2015-08-23	2015-10-27	608	C7	vR7	R	R6	246	10	2	y	y
2015-08-23	2015-09-02	609	C3	vR3	R	R7	3	8	1	y	n
2015-08-23	2015-09-02	610	C3	vR3	R	R7	6	8	1	y	n
2015-08-23	2015-09-02	611	C3	vR3	R	R7	7	8	1	y	n
2015-08-23	2015-09-02	612	C3	vR3	R	R7	10	7	3	y	n
2015-08-23	2015-09-02	613	C3	vR3	R	R7	11	8	1	y	n
2015-08-23	2015-09-02	614	C3	vR3	R	R7	13	8	1	y	n
2015-08-23	2015-09-02	615	C3	vR3	R	R7	15	8	1	y	n
2015-08-23	2015-09-02	616	C3	vR3	R	R7	19	8	1	y	n
2015-08-23	2015-09-02	617	C3	vR3	R	R7	21	7	1	y	y
2015-08-23	2015-09-02	618	C3	vR3	R	R7	22	7	2	y	y
2015-08-23	2015-09-02	619	C3	vR3	R	R7	23	8	1	y	n
2015-08-23	2015-09-02	620	C3	vR3	R	R7	24	8	2	y	y
2015-08-23	2015-09-02	621	C3	vR3	R	R7	25	8	1	y	n
2015-08-23	2015-09-02	622	C3	vR3	R	R7	27	8	1	y	y
2015-08-23	2015-09-02	623	C3	vR3	R	R7	32	8	2	y	y
2015-08-23	2015-09-02	624	C3	vR3	R	R7	33	8	1	y	n
2015-08-23	2015-09-02	625	C3	vR3	R	R7	38	8	1	y	n
2015-08-23	2015-09-02	626	C3	vR3	R	R7	40	8	1	y	n
2015-08-23	2015-09-02	627	C3	vR3	R	R7	42	8	1	y	y
2015-08-23	2015-09-02	628	C3	vR3	R	R7	44	8	3	y	n
2015-08-23	2015-09-02	629	C3	vR3	R	R7	45	8	1	y	n
2015-08-23	2015-09-02	630	C3	vR3	R	R7	46	8	2	y	n
2015-08-23	2015-09-02	631	C3	vR3	R	R7	48	8	1	y	y
2015-08-23	2015-09-02	632	C3	vR3	R	R7	50	8	1	y	y
2015-08-23	2015-09-02	633	C3	vR3	R	R7	51	8	1	y	n
2015-08-23	2015-09-02	634	C3	vR3	R	R7	54	8	2	y	y
2015-08-23	2015-09-02	635	C3	vR3	R	R7	55	8	5	y	y
2015-08-23	2015-09-02	636	C3	vR3	R	R7	56	10	3	y	n
2015-08-23	2015-09-02	637	C3	vR3	R	R7	60	10	2	y	n
2015-08-23	2015-09-02	638	C3	vR3	R	R7	61	10	4	y	y
2015-08-23	2015-09-02	639	C3	vR3	R	R7	64	9	3	y	n
2015-08-23	2015-09-02	640	C3	vR3	R	R7	66	10	2	y	n
2015-08-23	2015-09-02	641	C3	vR3	R	R7	68	10	2	y	n
2015-08-23	2015-09-02	642	C3	vR3	R	R7	70	10	1	y	y
2015-08-23	2015-09-02	643	C3	vR3	R	R7	71	10	3	y	n
2015-08-23	2015-09-02	644	C3	vR3	R	R7	77	10	2	y	y
2015-08-23	2015-09-02	645	C3	vR3	R	R7	78	10	1	y	n
2015-08-23	2015-09-02	646	C3	vR3	R	R7	79	10	1	y	y
2015-08-23	2015-09-02	647	C3	vR3	R	R7	80	10	3	y	n
2015-08-23	2015-09-02	648	C3	vR3	R	R7	81	10	1	y	n
2015-08-23	2015-09-02	649	C3	vR3	R	R7	82	10	1	y	n
2015-08-23	2015-09-02	650	C3	vR3	R	R7	86	10	1	y	n
2015-08-23	2015-09-02	651	C3	vR3	R	R7	89	10	2	y	n
2015-08-23	2015-09-02	652	C3	vR3	R	R7	91	10	2	y	n
2015-08-23	2015-09-02	653	C3	vR3	R	R7	93	10	3	y	n
2015-08-23	2015-09-02	654	C3	vR3	R	R7	94	10	3	y	n
2015-08-23	2015-09-02	655	C3	vR3	R	R7	95	10	2	y	n
2015-08-23	2015-09-02	656	C3	vR3	R	R7	96	10	3	y	n
2015-08-23	2015-09-02	657	C3	vR3	R	R7	97	10	1	y	n
2015-08-23	2015-09-02	658	C3	vR3	R	R7	98	10	2	y	n
2015-08-23	2015-09-02	659	C3	vR3	R	R7	99	10	4	y	n
2015-08-23	2015-09-02	660	C3	vR3	R	R7	100	10	3	y	n
2015-08-21	2015-09-03	661	C10	vS10	S	S5	5	8	1	y	n
2015-08-21	2015-09-03	662	C10	vS10	S	S5	80	10	1	y	n
2015-08-21	2015-09-03	663	C10	vS10	S	S5	84	10	1	y	n
2015-08-21	2015-09-03	664	C10	vS10	S	S5	106	8	1	y	n
2015-08-21	2015-09-03	665	C10	vS10	S	S5	127	9	1	y	n
2015-08-21	2015-09-03	666	C10	vS10	S	S5	133	9	1	y	n
2015-08-21	2015-09-03	667	C10	vS10	S	S5	136	8	1	y	n
2015-08-21	2015-09-03	668	C10	vS10	S	S5	138	9	1	y	n
2015-08-21	2015-09-03	669	C10	vS10	S	S5	150	9	1	y	y
2015-08-21	2015-09-03	670	C10	vS10	S	S5	157	8	2	y	n
2015-08-21	2015-09-03	671	C10	vS10	S	S5	165	12	1	y	n
2015-08-23	2015-09-03	672	C9	vR9	R	R8	1	8	1	y	y
2015-08-23	2015-09-03	673	C9	vR9	R	R8	4	9	3	y	y
2015-08-23	2015-09-03	674	C9	vR9	R	R8	6	8	1	y	y
2015-08-23	2015-09-03	675	C9	vR9	R	R8	10	8	4	y	y
2015-08-23	2015-09-03	676	C9	vR9	R	R8	17	9	6	y	y
2015-08-23	2015-09-03	677	C9	vR9	R	R8	19	9	0	y	y
2015-08-23	2015-09-03	678	C9	vR9	R	R8	20	8	1	y	y
2015-08-23	2015-09-03	679	C9	vR9	R	R8	22	8	1	y	n
2015-08-23	2015-09-03	680	C9	vR9	R	R8	23	9	1	y	y
2015-08-23	2015-09-03	681	C9	vR9	R	R8	24	10	6	y	y
2015-08-23	2015-09-03	682	C9	vR9	R	R8	26	10	1	y	y
2015-08-23	2015-09-03	683	C9	vR9	R	R8	27	10	5	y	y
2015-08-23	2015-09-03	684	C9	vR9	R	R8	29	10	4	y	y
2015-08-23	2015-09-03	685	C9	vR9	R	R8	30	10	2	y	y
2015-08-23	2015-09-03	686	C9	vR9	R	R8	32	10	2	y	y
2015-08-23	2015-09-03	687	C9	vR9	R	R8	33	10	3	y	y
2015-08-23	2015-09-03	688	C9	vR9	R	R8	38	10	1	y	y
2015-08-23	2015-09-03	689	C9	vR9	R	R8	39	11	3	y	y
2015-08-23	2015-09-03	690	C9	vR9	R	R8	40	10	3	y	y
2015-08-23	2015-09-03	691	C9	vR9	R	R8	42	10	1	y	n
2015-08-23	2015-09-03	692	C9	vR9	R	R8	43	10	2	y	y
2015-08-23	2015-09-03	693	C9	vR9	R	R8	44	10	2	y	n
2015-08-23	2015-09-03	694	C9	vR9	R	R8	46	10	1	y	y
2015-08-23	2015-09-03	695	C9	vR9	R	R8	47	10	1	y	y
2015-08-23	2015-09-03	696	C9	vR9	R	R8	49	11	1	y	y
2015-08-23	2015-09-03	697	C9	vR9	R	R8	56	8	2	y	y
2015-08-23	2015-09-03	698	C9	vR9	R	R8	57	9	1	y	n
2015-08-23	2015-09-03	699	C9	vR9	R	R8	59	9	2	y	y
2015-08-23	2015-09-03	700	C9	vR9	R	R8	60	8	1	y	n
2015-08-23	2015-09-03	701	C9	vR9	R	R8	63	8	1	y	n
2015-08-23	2015-09-03	702	C9	vR9	R	R8	64	9	2	y	n
2015-08-23	2015-09-03	703	C9	vR9	R	R8	65	10	1	y	n
2015-08-23	2015-09-03	704	C9	vR9	R	R8	66	10	1	y	y
2015-08-23	2015-09-03	705	C9	vR9	R	R8	68	10	2	y	y
2015-08-23	2015-09-03	706	C9	vR9	R	R8	69	10	2	y	y
2015-08-23	2015-09-03	707	C9	vR9	R	R8	72	9	1	y	y
2015-08-23	2015-09-03	708	C9	vR9	R	R8	73	10	1	y	y
2015-08-23	2015-09-03	709	C9	vR9	R	R8	76	9	1	y	y
2015-08-23	2015-09-03	710	C9	vR9	R	R8	80	9	1	y	y
2015-08-23	2015-09-03	711	C9	vR9	R	R8	81	9	3	y	y
2015-08-23	2015-09-03	712	C9	vR9	R	R8	82	11	4	y	y
2015-08-23	2015-09-03	713	C9	vR9	R	R8	84	11	3	y	y
2015-08-23	2015-09-03	714	C9	vR9	R	R8	87	11	2	y	y
2015-08-23	2015-09-03	715	C9	vR9	R	R8	88	11	2	y	y
2015-08-23	2015-09-03	716	C9	vR9	R	R8	90	11	2	y	n
2015-08-23	2015-09-03	717	C9	vR9	R	R8	92	12	1	y	y
2015-08-23	2015-09-03	718	C9	vR9	R	R8	94	11	5	y	y
2015-08-23	2015-09-03	719	C9	vR9	R	R8	95	10	2	y	y
2015-08-23	2015-09-03	720	C9	vR9	R	R8	96	11	2	y	y
2015-08-23	2015-09-03	721	C9	vR9	R	R8	97	10	2	y	y
2015-08-23	2015-09-03	722	C10	vR10	R	R9	3	8	1	y	n
2015-08-23	2015-09-03	723	C10	vR10	R	R9	6	10	2	y	y
2015-08-23	2015-09-03	724	C10	vR10	R	R9	9	9	1	y	n
2015-08-23	2015-09-03	725	C10	vR10	R	R9	21	8	1	y	y
2015-08-23	2015-09-03	726	C10	vR10	R	R9	22	8	1	y	n
2015-08-23	2015-09-03	727	C10	vR10	R	R9	30	9	1	y	n
2015-08-23	2015-09-03	728	C10	vR10	R	R9	46	10	1	y	y
2015-08-23	2015-09-03	729	C10	vR10	R	R9	61	11	1	y	y
2015-08-23	2015-09-03	730	C10	vR10	R	R9	73	12	2	y	n
2015-08-23	2015-09-03	731	C10	vR10	R	R9	76	11	1	y	y
2015-08-23	2015-09-03	732	C10	vR10	R	R9	88	10	1	y	n
2015-08-23	2015-09-03	733	C10	vR10	R	R9	92	12	1	y	y
2015-08-23	2015-09-03	734	C10	vR10	R	R9	98	12	1	y	n
2015-08-23	2015-09-03	735	C10	vR10	R	R9	107	11	1	y	n
2015-08-23	2015-09-03	736	C10	vR10	R	R9	119	10	1	y	n
2015-08-23	2015-09-03	737	C10	vR10	R	R9	121	10	1	y	y
2015-08-23	2015-09-03	738	C10	vR10	R	R9	126	12	1	y	y
2015-08-23	2015-09-03	739	C10	vR10	R	R9	127	8	1	y	y
2015-08-23	2015-09-03	740	C10	vR10	R	R9	128	10	4	y	y
2015-08-23	2015-09-03	741	C10	vR10	R	R9	129	10	3	y	n
2015-08-23	2015-09-03	742	C10	vR10	R	R9	130	12	4	y	y
2015-08-23	2015-09-03	743	C10	vR10	R	R9	135	9	1	y	y
2015-08-23	2015-09-03	744	C10	vR10	R	R9	136	10	2	y	n
2015-08-23	2015-09-03	745	C10	vR10	R	R9	143	11	2	y	n
2015-08-23	2015-09-03	746	C10	vR10	R	R9	150	12	2	y	y
2015-08-21	2015-09-03	747	C3	vS3	S	S3	1	8	1	y	n
2015-08-21	2015-09-03	748	C3	vS3	S	S3	5	8	3	y	n
2015-08-21	2015-09-03	749	C3	vS3	S	S3	7	8	1	y	n
2015-08-21	2015-09-03	750	C3	vS3	S	S3	8	8	1	y	n
2015-08-21	2015-09-03	751	C3	vS3	S	S3	10	8	4	y	n
2015-08-21	2015-09-03	752	C3	vS3	S	S3	14	8	1	y	n
2015-08-21	2015-09-03	753	C3	vS3	S	S3	19	8	1	y	n
2015-08-21	2015-09-03	754	C3	vS3	S	S3	21	8	1	y	n
2015-08-21	2015-09-03	755	C3	vS3	S	S3	22	8	3	y	n
2015-08-21	2015-09-03	756	C3	vS3	S	S3	26	10	3	y	n
2015-08-21	2015-09-03	757	C3	vS3	S	S3	27	9	2	y	n
2015-08-21	2015-09-03	758	C3	vS3	S	S3	30	9	1	y	n
2015-08-21	2015-09-03	759	C3	vS3	S	S3	33	8	2	y	n
2015-08-21	2015-09-03	760	C3	vS3	S	S3	37	9	1	y	n
2015-08-21	2015-09-03	761	C3	vS3	S	S3	39	9	1	y	n
2015-08-21	2015-09-03	762	C3	vS3	S	S3	48	9	1	y	n
2015-08-21	2015-09-03	763	C3	vS3	S	S3	59	10	3	y	n
2015-08-21	2015-09-03	764	C3	vS3	S	S3	60	11	1	y	n
2015-08-21	2015-09-03	765	C3	vS3	S	S3	61	9	2	y	n
2015-08-21	2015-09-03	766	C3	vS3	S	S3	66	11	1	y	n
2015-08-21	2015-09-03	767	C3	vS3	S	S3	67	10	2	y	n
2015-08-21	2015-09-03	768	C3	vS3	S	S3	68	9	1	y	n
2015-08-21	2015-09-03	769	C3	vS3	S	S3	73	8	1	y	n
2015-08-21	2015-09-03	770	C3	vS3	S	S3	78	10	1	y	n
2015-08-21	2015-09-03	771	C3	vS3	S	S3	83	9	2	y	n
2015-08-21	2015-09-03	772	C3	vS3	S	S3	90	10	1	y	n
2015-08-21	2015-09-03	773	C3	vS3	S	S3	94	10	1	y	n
2015-08-21	2015-09-03	774	C3	vS3	S	S3	95	11	3	y	n
2015-08-21	2015-09-03	775	C3	vS3	S	S3	96	10	1	y	n
2015-08-21	2015-09-03	776	C3	vS3	S	S3	99	10	2	y	n
2015-08-21	2015-09-03	777	C3	vS3	S	S3	100	10	1	y	n
2015-08-21	2015-09-04	778	C8	vS8	S	S3	2	8	1	y	n
2015-08-21	2015-09-04	779	C8	vS8	S	S3	3	8	1	y	n
2015-08-21	2015-09-04	780	C8	vS8	S	S3	4	9	1	y	n
2015-08-21	2015-09-04	781	C8	vS8	S	S3	5	9	1	y	n
2015-08-21	2015-09-04	782	C8	vS8	S	S3	7	9	1	y	n
2015-08-21	2015-09-04	783	C8	vS8	S	S3	14	10	1	y	n
2015-08-21	2015-09-04	784	C8	vS8	S	S3	17	10	1	y	n
2015-08-21	2015-09-04	785	C8	vS8	S	S3	19	10	1	y	n
2015-08-21	2015-09-04	786	C8	vS8	S	S3	24	10	1	y	n
2015-08-21	2015-09-04	787	C8	vS8	S	S3	31	9	1	y	n
2015-08-21	2015-09-04	788	C8	vS8	S	S3	32	9	1	y	n
2015-08-21	2015-09-04	789	C8	vS8	S	S3	36	10	1	y	n
2015-08-21	2015-09-04	790	C8	vS8	S	S3	37	9	1	y	n
2015-08-21	2015-09-04	791	C8	vS8	S	S3	38	9	1	y	n
2015-08-21	2015-09-04	792	C8	vS8	S	S3	39	8	1	y	n
2015-08-21	2015-09-04	793	C8	vS8	S	S3	40	8	1	y	n
2015-08-21	2015-09-04	794	C8	vS8	S	S3	57	8	1	y	n
2015-08-21	2015-09-04	795	C8	vS8	S	S3	60	9	2	y	n
2015-08-21	2015-09-04	796	C8	vS8	S	S3	61	8	1	y	n
2015-08-21	2015-09-04	797	C8	vS8	S	S3	88	9	1	y	n
2015-08-21	2015-09-04	798	C8	vS8	S	S3	91	9	2	y	n
2015-08-21	2015-09-04	799	C8	vS8	S	S3	92	9	1	y	n
2015-08-23	2015-09-04	800	C6	vR6	R	R5	3	9	1	y	n
2015-08-23	2015-09-04	801	C6	vR6	R	R5	6	9	2	y	y
2015-08-23	2015-09-04	802	C6	vR6	R	R5	7	10	2	y	y
2015-08-23	2015-09-04	803	C6	vR6	R	R5	9	10	1	y	y
2015-08-23	2015-09-04	804	C6	vR6	R	R5	10	9	1	y	y
2015-08-23	2015-09-04	805	C6	vR6	R	R5	14	8	1	y	n
2015-08-23	2015-09-04	806	C6	vR6	R	R5	21	8	1	y	n
2015-08-23	2015-09-04	807	C6	vR6	R	R5	22	8	1	y	y
2015-08-23	2015-09-04	808	C6	vR6	R	R5	23	8	1	y	n
2015-08-23	2015-09-04	809	C6	vR6	R	R5	24	10	2	y	y
2015-08-23	2015-09-04	810	C6	vR6	R	R5	25	9	1	y	n
2015-08-23	2015-09-04	811	C6	vR6	R	R5	26	9	3	y	n
2015-08-23	2015-09-04	812	C6	vR6	R	R5	27	9	2	y	n
2015-08-23	2015-09-04	813	C6	vR6	R	R5	28	10	1	y	n
2015-08-23	2015-09-04	814	C6	vR6	R	R5	33	9	1	y	n
2015-08-23	2015-09-04	815	C6	vR6	R	R5	34	9	1	y	n
2015-08-23	2015-09-04	816	C6	vR6	R	R5	35	8	1	y	n
2015-08-23	2015-09-04	817	C6	vR6	R	R5	36	8	1	y	n
2015-08-23	2015-09-04	818	C6	vR6	R	R5	37	8	1	y	n
2015-08-23	2015-09-04	819	C6	vR6	R	R5	45	11	1	y	y
2015-08-23	2015-09-04	820	C6	vR6	R	R5	46	10	1	y	n
2015-08-23	2015-09-04	821	C6	vR6	R	R5	53	7	1	y	n
2015-08-23	2015-09-04	822	C6	vR6	R	R5	55	8	1	y	n
2015-08-23	2015-09-04	823	C6	vR6	R	R5	59	10	1	y	n
2015-08-23	2015-09-04	824	C6	vR6	R	R5	61	8	1	y	n
2015-08-23	2015-09-04	825	C6	vR6	R	R5	64	8	1	y	n
2015-08-23	2015-09-04	826	C6	vR6	R	R5	68	8	1	y	n
2015-08-23	2015-09-04	827	C6	vR6	R	R5	70	9	2	y	n
2015-08-23	2015-09-04	828	C6	vR6	R	R5	71	10	1	y	n
2015-08-23	2015-09-04	829	C6	vR6	R	R5	72	10	1	y	n
2015-08-23	2015-09-04	830	C6	vR6	R	R5	80	11	1	y	n
2015-08-23	2015-09-04	831	C6	vR6	R	R5	84	9	1	y	y
2015-08-23	2015-09-04	832	C6	vR6	R	R5	92	8	1	y	n
2015-08-23	2015-10-20	833	C1	vR1	R	R5	4	10	0	n	n
2015-08-23	2015-10-20	834	C1	vR1	R	R5	5	10	0	n	n
2015-08-23	2015-10-20	835	C1	vR1	R	R5	6	10	0	n	n
2015-08-23	2015-10-20	836	C1	vR1	R	R5	7	9	0	n	n
2015-08-23	2015-10-20	837	C1	vR1	R	R5	8	10	0	n	n
2015-08-23	2015-10-20	838	C1	vR1	R	R5	9	9	0	n	n
2015-08-23	2015-10-20	839	C1	vR1	R	R5	10	9	0	n	n
2015-08-23	2015-10-20	840	C1	vR1	R	R5	11	8	0	n	n
2015-08-23	2015-10-20	841	C1	vR1	R	R5	12	9	0	n	y
2015-08-23	2015-10-20	842	C1	vR1	R	R5	13	9	0	n	y
2015-08-23	2015-10-20	843	C1	vR1	R	R5	14	10	0	n	y
2015-08-23	2015-10-20	844	C1	vR1	R	R5	16	10	0	n	n
2015-08-23	2015-10-20	845	C1	vR1	R	R5	17	10	0	n	n
2015-08-23	2015-10-20	846	C1	vR1	R	R5	18	11	0	n	n
2015-08-23	2015-10-20	847	C1	vR1	R	R5	20	11	0	n	n
2015-08-23	2015-10-20	848	C1	vR1	R	R5	21	10	0	n	n
2015-08-23	2015-10-20	849	C1	vR1	R	R5	24	11	0	n	n
2015-08-23	2015-10-20	850	C1	vR1	R	R5	25	10	0	n	y
2015-08-23	2015-10-20	851	C1	vR1	R	R5	26	9	0	n	n
2015-08-23	2015-10-20	852	C1	vR1	R	R5	28	8	0	n	n
2015-08-23	2015-10-20	853	C1	vR1	R	R5	29	7	0	n	n
2015-08-23	2015-10-20	854	C1	vR1	R	R5	30	7	0	n	n
2015-08-23	2015-10-20	855	C1	vR1	R	R5	31	7	0	n	n
2015-08-23	2015-10-20	856	C1	vR1	R	R5	32	7	0	n	n
2015-08-23	2015-10-20	857	C1	vR1	R	R5	33	7	0	n	n
2015-08-23	2015-10-20	858	C1	vR1	R	R5	34	7	0	n	n
2015-08-23	2015-10-20	859	C1	vR1	R	R5	35	7	0	n	n
2015-08-23	2015-10-20	860	C1	vR1	R	R5	36	7	0	n	y
2015-08-23	2015-10-20	861	C1	vR1	R	R5	37	7	0	n	y
2015-08-23	2015-10-20	862	C1	vR1	R	R5	38	7	0	n	n
2015-08-23	2015-10-20	863	C1	vR1	R	R5	39	7	0	n	n
2015-08-23	2015-10-20	864	C1	vR1	R	R5	40	7	0	n	n
2015-08-23	2015-10-20	865	C1	vR1	R	R5	41	7	0	n	n
2015-08-23	2015-10-20	866	C1	vR1	R	R5	42	7	0	n	n
2015-08-23	2015-10-20	867	C1	vR1	R	R5	43	7	0	n	n
2015-08-23	2015-10-20	868	C1	vR1	R	R5	45	7	0	n	y
2015-08-23	2015-10-20	869	C1	vR1	R	R5	47	7	0	n	y
2015-08-23	2015-10-20	870	C1	vR1	R	R5	48	7	0	n	n
2015-08-23	2015-10-20	871	C1	vR1	R	R5	50	7	0	n	y
2015-08-23	2015-10-20	872	C1	vR1	R	R5	52	7	0	n	n
2015-08-23	2015-10-20	873	C1	vR1	R	R5	53	7	0	n	y
2015-08-23	2015-10-20	874	C1	vR1	R	R5	54	8	0	n	y
2015-08-23	2015-10-20	875	C1	vR1	R	R5	55	8	0	n	n
2015-08-23	2015-10-20	876	C1	vR1	R	R5	56	8	0	n	n
2015-08-23	2015-10-20	877	C1	vR1	R	R5	57	8	0	n	n
2015-08-23	2015-10-20	878	C1	vR1	R	R5	58	10	0	n	n
2015-08-23	2015-10-20	879	C1	vR1	R	R5	59	11	0	n	y
2015-08-23	2015-10-20	880	C1	vR1	R	R5	60	10	0	n	n
2015-08-23	2015-10-20	881	C1	vR1	R	R5	61	10	0	n	n
2015-08-23	2015-10-20	882	C1	vR1	R	R5	64	9	0	n	n
2015-08-23	2015-10-20	883	C1	vR1	R	R5	65	7	0	n	y
2015-08-23	2015-10-20	884	C1	vR1	R	R5	66	7	0	n	n
2015-08-23	2015-10-20	885	C1	vR1	R	R5	67	7	0	n	n
2015-08-23	2015-10-20	886	C1	vR1	R	R5	68	7	0	n	n
2015-08-23	2015-10-20	887	C1	vR1	R	R5	69	7	0	n	n
2015-08-23	2015-10-20	888	C1	vR1	R	R5	70	7	0	n	n
2015-08-23	2015-10-20	889	C1	vR1	R	R5	72	9	0	n	n
2015-08-23	2015-10-20	890	C1	vR1	R	R5	74	10	0	n	n
2015-08-23	2015-10-20	891	C1	vR1	R	R5	76	10	0	n	n
2015-08-23	2015-10-20	892	C1	vR1	R	R5	80	7	0	n	n
2015-08-23	2015-10-20	893	C1	vR1	R	R5	81	8	0	n	n
2015-08-23	2015-10-20	894	C1	vR1	R	R5	82	8	0	n	y
2015-08-23	2015-10-20	895	C1	vR1	R	R5	84	7	0	n	n
2015-08-23	2015-10-20	896	C1	vR1	R	R5	85	7	0	n	n
2015-08-23	2015-10-20	897	C1	vR1	R	R5	87	8	0	n	n
2015-08-23	2015-10-20	898	C1	vR1	R	R5	88	7	0	n	n
2015-08-23	2015-10-20	899	C1	vR1	R	R5	89	7	0	n	y
2015-08-23	2015-10-20	900	C1	vR1	R	R5	90	8	0	n	n
2015-08-23	2015-10-20	901	C1	vR1	R	R5	91	8	0	n	n
2015-08-23	2015-10-20	902	C1	vR1	R	R5	93	12	0	n	y
2015-08-23	2015-10-20	903	C1	vR1	R	R5	97	11	0	n	y
2015-08-23	2015-10-20	904	C1	vR1	R	R5	99	10	0	n	n
2015-08-23	2015-10-22	905	C4	vR4	R	R8	4	7	0	n	n
2015-08-23	2015-10-22	906	C4	vR4	R	R8	5	8	0	n	n
2015-08-23	2015-10-22	907	C4	vR4	R	R8	6	7	0	n	n
2015-08-23	2015-10-22	908	C4	vR4	R	R8	9	7	0	n	n
2015-08-23	2015-10-22	909	C4	vR4	R	R8	10	7	0	n	n
2015-08-23	2015-10-22	910	C4	vR4	R	R8	11	7	0	n	n
2015-08-23	2015-10-22	911	C4	vR4	R	R8	13	7	0	n	n
2015-08-23	2015-10-22	912	C4	vR4	R	R8	15	8	0	n	n
2015-08-23	2015-10-28	913	C5	vR5	R	R9	1	8	0	n	n
2015-08-23	2015-10-28	914	C5	vR5	R	R9	2	8	0	n	n
2015-08-23	2015-10-28	915	C5	vR5	R	R9	3	8	0	n	n
2015-08-23	2015-10-28	916	C5	vR5	R	R9	4	9	0	n	y
2015-08-23	2015-10-28	917	C5	vR5	R	R9	5	8	0	n	n
2015-08-23	2015-10-28	918	C5	vR5	R	R9	6	8	0	n	n
2015-08-23	2015-10-28	919	C5	vR5	R	R9	7	8	0	n	n
2015-08-23	2015-10-28	920	C5	vR5	R	R9	8	8	0	n	n
2015-08-23	2015-10-28	921	C5	vR5	R	R9	9	8	0	n	n
2015-08-23	2015-10-28	922	C5	vR5	R	R9	10	8	0	n	n
2015-08-23	2015-10-28	923	C5	vR5	R	R9	11	8	0	n	n
2015-08-23	2015-10-28	924	C5	vR5	R	R9	12	8	0	n	n
2015-08-23	2015-10-28	925	C5	vR5	R	R9	13	8	0	n	n
2015-08-23	2015-10-28	926	C5	vR5	R	R9	14	8	0	n	n
2015-08-23	2015-10-28	927	C5	vR5	R	R9	15	8	0	n	n
2015-08-23	2015-10-28	928	C5	vR5	R	R9	16	8	0	n	n
2015-08-23	2015-10-28	929	C5	vR5	R	R9	17	8	0	n	n
2015-08-23	2015-10-28	930	C5	vR5	R	R9	18	8	0	n	n
2015-08-23	2015-10-28	931	C5	vR5	R	R9	20	8	0	n	n
2015-08-23	2015-10-28	932	C5	vR5	R	R9	21	8	0	n	n
2015-08-23	2015-10-28	933	C5	vR5	R	R9	22	8	0	n	y
2015-08-23	2015-10-28	934	C5	vR5	R	R9	23	8	0	n	n
2015-08-23	2015-10-28	935	C5	vR5	R	R9	24	8	0	n	n
2015-08-23	2015-10-28	936	C5	vR5	R	R9	25	9	0	n	n
2015-08-23	2015-10-28	937	C5	vR5	R	R9	26	9	0	n	n
2015-08-23	2015-10-28	938	C5	vR5	R	R9	27	7	0	n	y
2015-08-23	2015-10-28	939	C5	vR5	R	R9	28	7	0	n	n
2015-08-23	2015-10-28	940	C5	vR5	R	R9	29	8	0	n	n
2015-08-23	2015-10-28	941	C5	vR5	R	R9	30	7	0	n	n
2015-08-23	2015-10-28	942	C5	vR5	R	R9	31	7	0	n	n
2015-08-23	2015-10-28	943	C5	vR5	R	R9	32	7	0	n	y
2015-08-23	2015-10-28	944	C5	vR5	R	R9	33	7	0	n	n
2015-08-23	2015-10-28	945	C5	vR5	R	R9	34	7	0	n	n
2015-08-23	2015-10-28	946	C5	vR5	R	R9	35	7	0	n	y
2015-08-23	2015-10-28	947	C5	vR5	R	R9	36	7	0	n	y
2015-08-23	2015-10-28	948	C5	vR5	R	R9	37	7	0	n	n
2015-08-23	2015-10-28	949	C5	vR5	R	R9	40	7	0	n	n
2015-08-23	2015-10-28	950	C5	vR5	R	R9	41	7	0	n	n
2015-08-23	2015-10-28	951	C5	vR5	R	R9	42	7	0	n	y
2015-08-23	2015-10-28	952	C5	vR5	R	R9	43	7	0	n	n
2015-08-23	2015-10-28	953	C5	vR5	R	R9	44	7	0	n	n
2015-08-23	2015-10-28	954	C5	vR5	R	R9	45	7	0	n	n
2015-08-23	2015-10-28	955	C5	vR5	R	R9	46	7	0	n	n
2015-08-23	2015-10-28	956	C5	vR5	R	R9	47	7	0	n	n
2015-08-23	2015-10-28	957	C5	vR5	R	R9	48	7	0	n	n
2015-08-23	2015-10-28	958	C5	vR5	R	R9	49	8	0	n	n
2015-08-23	2015-10-28	959	C5	vR5	R	R9	51	8	0	n	y
2015-08-23	2015-10-28	960	C5	vR5	R	R9	53	8	0	n	y
2015-08-23	2015-10-28	961	C5	vR5	R	R9	54	7	0	n	y
2015-08-23	2015-10-28	962	C5	vR5	R	R9	56	7	0	n	y
2015-08-23	2015-10-28	963	C5	vR5	R	R9	57	7	0	n	n
2015-08-23	2015-10-28	964	C5	vR5	R	R9	58	7	0	n	n
2015-08-23	2015-10-28	965	C5	vR5	R	R9	59	7	0	n	n
2015-08-23	2015-10-28	966	C5	vR5	R	R9	60	7	0	n	n
2015-08-23	2015-10-28	967	C5	vR5	R	R9	61	8	0	n	n
2015-08-23	2015-10-28	968	C5	vR5	R	R9	62	7	0	n	n
2015-08-23	2015-10-28	969	C5	vR5	R	R9	63	8	0	n	n
2015-08-23	2015-10-28	970	C5	vR5	R	R9	65	7	0	n	n
2015-08-23	2015-10-28	971	C5	vR5	R	R9	66	7	0	n	n
2015-08-23	2015-10-28	972	C5	vR5	R	R9	67	7	0	n	y
2015-08-23	2015-10-28	973	C5	vR5	R	R9	68	7	0	n	n
2015-08-23	2015-10-28	974	C5	vR5	R	R9	69	7	0	n	y
2015-08-23	2015-10-28	975	C5	vR5	R	R9	70	7	0	n	n
2015-08-23	2015-10-28	976	C5	vR5	R	R9	71	7	0	n	n
2015-08-23	2015-10-28	977	C5	vR5	R	R9	72	7	0	n	n
2015-08-23	2015-10-28	978	C5	vR5	R	R9	73	7	0	n	n
2015-08-23	2015-10-28	979	C5	vR5	R	R9	74	7	0	n	y
2015-08-23	2015-10-28	980	C5	vR5	R	R9	75	7	0	n	n
2015-08-23	2015-10-28	981	C5	vR5	R	R9	76	7	0	n	n
2015-08-23	2015-10-28	982	C5	vR5	R	R9	77	7	0	n	n
2015-08-23	2015-10-28	983	C5	vR5	R	R9	78	7	0	n	n
2015-08-23	2015-10-28	984	C5	vR5	R	R9	79	7	0	n	n
2015-08-23	2015-10-28	985	C5	vR5	R	R9	80	7	0	n	n
2015-08-23	2015-10-28	986	C5	vR5	R	R9	81	7	0	n	n
2015-08-23	2015-10-28	987	C5	vR5	R	R9	82	8	0	n	n
2015-08-23	2015-10-28	988	C5	vR5	R	R9	83	7	0	n	n
2015-08-23	2015-10-28	989	C5	vR5	R	R9	84	7	0	n	n
2015-08-23	2015-10-28	990	C5	vR5	R	R9	85	7	0	n	n
2015-08-23	2015-10-28	991	C5	vR5	R	R9	86	7	0	n	n
2015-08-23	2015-10-28	992	C5	vR5	R	R9	87	7	0	n	n
2015-08-23	2015-10-28	993	C5	vR5	R	R9	88	8	0	n	y
2015-08-23	2015-10-28	994	C5	vR5	R	R9	89	7	0	n	y
2015-08-23	2015-10-28	995	C5	vR5	R	R9	90	7	0	n	n
2015-08-23	2015-10-28	996	C5	vR5	R	R9	91	7	0	n	n
2015-08-23	2015-10-28	997	C5	vR5	R	R9	93	8	0	n	n
2015-08-23	2015-10-28	998	C5	vR5	R	R9	94	7	0	n	n
2015-08-23	2015-10-28	999	C5	vR5	R	R9	95	7	0	n	n
2015-08-23	2015-10-28	1000	C5	vR5	R	R9	96	7	0	n	n
2015-08-23	2015-10-28	1001	C5	vR5	R	R9	98	8	0	n	n
2015-08-23	2015-10-28	1002	C5	vR5	R	R9	99	7	0	n	y
2015-08-23	2015-10-28	1003	C5	vR5	R	R9	100	7	0	n	n
2015-08-23	2015-10-27	1004	C7	vR7	R	R6	1	10	0	n	n
2015-08-23	2015-10-27	1005	C7	vR7	R	R6	2	10	0	n	n
2015-08-23	2015-10-27	1006	C7	vR7	R	R6	3	10	0	n	n
2015-08-23	2015-10-27	1007	C7	vR7	R	R6	4	9	0	n	n
2015-08-23	2015-10-27	1008	C7	vR7	R	R6	5	10	0	n	n
2015-08-23	2015-10-27	1009	C7	vR7	R	R6	6	10	0	n	n
2015-08-23	2015-10-27	1010	C7	vR7	R	R6	7	10	0	n	n
2015-08-23	2015-10-27	1011	C7	vR7	R	R6	8	9	0	n	n
2015-08-23	2015-10-27	1012	C7	vR7	R	R6	9	9	0	n	n
2015-08-23	2015-10-27	1013	C7	vR7	R	R6	10	9	0	n	n
2015-08-23	2015-10-27	1014	C7	vR7	R	R6	11	9	0	n	n
2015-08-23	2015-10-27	1015	C7	vR7	R	R6	12	9	0	n	n
2015-08-23	2015-10-27	1016	C7	vR7	R	R6	13	9	0	n	n
2015-08-23	2015-10-27	1017	C7	vR7	R	R6	14	9	0	n	n
2015-08-23	2015-10-27	1018	C7	vR7	R	R6	15	10	0	n	y
2015-08-23	2015-10-27	1019	C7	vR7	R	R6	20	9	0	n	n
2015-08-23	2015-10-27	1020	C7	vR7	R	R6	22	8	0	n	y
2015-08-23	2015-10-27	1021	C7	vR7	R	R6	24	8	0	n	n
2015-08-23	2015-10-27	1022	C7	vR7	R	R6	25	7	0	n	n
2015-08-23	2015-10-27	1023	C7	vR7	R	R6	27	8	0	n	n
2015-08-23	2015-10-27	1024	C7	vR7	R	R6	28	8	0	n	n
2015-08-23	2015-10-27	1025	C7	vR7	R	R6	29	8	0	n	n
2015-08-23	2015-10-27	1026	C7	vR7	R	R6	30	8	0	n	n
2015-08-23	2015-10-27	1027	C7	vR7	R	R6	31	8	0	n	n
2015-08-23	2015-10-27	1028	C7	vR7	R	R6	34	10	0	n	n
2015-08-23	2015-10-27	1029	C7	vR7	R	R6	36	10	0	n	y
2015-08-23	2015-10-27	1030	C7	vR7	R	R6	37	10	0	n	y
2015-08-23	2015-10-27	1031	C7	vR7	R	R6	39	11	0	n	n
2015-08-23	2015-10-27	1032	C7	vR7	R	R6	40	11	0	n	n
2015-08-23	2015-10-27	1033	C7	vR7	R	R6	41	10	0	n	y
2015-08-23	2015-10-27	1034	C7	vR7	R	R6	43	11	0	n	n
2015-08-23	2015-10-27	1035	C7	vR7	R	R6	44	12	0	n	n
2015-08-23	2015-10-27	1036	C7	vR7	R	R6	46	11	0	n	n
2015-08-23	2015-10-27	1037	C7	vR7	R	R6	47	11	0	n	n
2015-08-23	2015-10-27	1038	C7	vR7	R	R6	48	11	0	n	n
2015-08-23	2015-10-27	1039	C7	vR7	R	R6	49	12	0	n	n
2015-08-23	2015-10-27	1040	C7	vR7	R	R6	50	8	0	n	n
2015-08-23	2015-10-27	1041	C7	vR7	R	R6	53	9	0	n	n
2015-08-23	2015-10-27	1042	C7	vR7	R	R6	54	9	0	n	n
2015-08-23	2015-10-27	1043	C7	vR7	R	R6	55	9	0	n	n
2015-08-23	2015-10-27	1044	C7	vR7	R	R6	56	11	0	n	y
2015-08-23	2015-10-27	1045	C7	vR7	R	R6	57	11	0	n	n
2015-08-23	2015-10-27	1046	C7	vR7	R	R6	59	11	0	n	y
2015-08-23	2015-10-27	1047	C7	vR7	R	R6	60	11	0	n	y
2015-08-23	2015-10-27	1048	C7	vR7	R	R6	61	12	0	n	y
2015-08-23	2015-10-27	1049	C7	vR7	R	R6	62	11	0	n	y
2015-08-23	2015-10-27	1050	C7	vR7	R	R6	63	12	0	n	y
2015-08-23	2015-10-27	1051	C7	vR7	R	R6	64	11	0	n	y
2015-08-23	2015-10-27	1052	C7	vR7	R	R6	66	10	0	n	n
2015-08-23	2015-10-27	1053	C7	vR7	R	R6	67	10	0	n	n
2015-08-23	2015-10-27	1054	C7	vR7	R	R6	68	8	0	n	n
2015-08-23	2015-10-27	1055	C7	vR7	R	R6	69	8	0	n	n
2015-08-23	2015-10-27	1056	C7	vR7	R	R6	70	9	0	n	y
2015-08-23	2015-10-27	1057	C7	vR7	R	R6	71	9	0	n	y
2015-08-23	2015-10-27	1058	C7	vR7	R	R6	74	8	0	n	n
2015-08-23	2015-10-27	1059	C7	vR7	R	R6	75	8	0	n	n
2015-08-23	2015-10-27	1060	C7	vR7	R	R6	76	9	0	n	y
2015-08-23	2015-10-27	1061	C7	vR7	R	R6	77	9	0	n	n
2015-08-23	2015-10-27	1062	C7	vR7	R	R6	79	10	0	n	n
2015-08-23	2015-10-27	1063	C7	vR7	R	R6	80	10	0	n	n
2015-08-23	2015-10-27	1064	C7	vR7	R	R6	81	9	0	n	n
2015-08-23	2015-10-27	1065	C7	vR7	R	R6	82	9	0	n	n
2015-08-23	2015-10-27	1066	C7	vR7	R	R6	83	10	0	n	n
2015-08-23	2015-10-27	1067	C7	vR7	R	R6	85	9	0	n	n
2015-08-23	2015-10-27	1068	C7	vR7	R	R6	86	9	0	n	n
2015-08-23	2015-10-27	1069	C7	vR7	R	R6	87	9	0	n	y
2015-08-23	2015-10-27	1070	C7	vR7	R	R6	89	8	0	n	y
2015-08-23	2015-10-27	1071	C7	vR7	R	R6	90	7	0	n	y
2015-08-23	2015-10-27	1072	C7	vR7	R	R6	92	8	0	n	y
2015-08-23	2015-10-27	1073	C7	vR7	R	R6	93	7	0	n	n
2015-08-23	2015-10-27	1074	C7	vR7	R	R6	94	8	0	n	n
2015-08-23	2015-10-27	1075	C7	vR7	R	R6	97	9	0	n	y
2015-08-23	2015-10-27	1076	C7	vR7	R	R6	98	9	0	n	n
2015-08-23	2015-10-27	1077	C7	vR7	R	R6	99	10	0	n	n
2015-08-23	2015-10-27	1078	C7	vR7	R	R6	100	8	0	n	n
2015-08-23	2015-10-22	1079	C8	vR8	R	R7	1	7	0	n	n
2015-08-23	2015-10-22	1080	C8	vR8	R	R7	2	7	0	n	n
2015-08-23	2015-10-22	1081	C8	vR8	R	R7	4	7	0	n	n
2015-08-23	2015-10-22	1082	C8	vR8	R	R7	5	7	0	n	n
2015-08-23	2015-10-22	1083	C8	vR8	R	R7	7	8	0	n	y
2015-08-23	2015-10-22	1084	C8	vR8	R	R7	8	8	0	n	n
2015-08-23	2015-10-22	1085	C8	vR8	R	R7	9	7	0	n	n
2015-08-23	2015-10-22	1086	C8	vR8	R	R7	10	8	0	n	y
2015-08-23	2015-10-22	1087	C8	vR8	R	R7	12	8	0	n	n
2015-08-23	2015-10-22	1088	C8	vR8	R	R7	13	8	0	n	n
2015-08-23	2015-10-22	1089	C8	vR8	R	R7	14	8	0	n	n
2015-08-23	2015-10-22	1090	C8	vR8	R	R7	17	9	0	n	n
2015-08-23	2015-10-22	1091	C8	vR8	R	R7	18	8	0	n	y
2015-08-23	2015-10-22	1092	C8	vR8	R	R7	19	8	0	n	y
2015-08-23	2015-10-22	1093	C8	vR8	R	R7	20	8	0	n	n
2015-08-23	2015-10-22	1094	C8	vR8	R	R7	21	9	0	n	n
2015-08-23	2015-10-22	1095	C8	vR8	R	R7	22	8	0	n	n
2015-08-23	2015-10-22	1096	C8	vR8	R	R7	24	8	0	n	n
2015-08-23	2015-10-22	1097	C8	vR8	R	R7	25	7	0	n	n
2015-08-23	2015-10-22	1098	C8	vR8	R	R7	27	7	0	n	n
2015-08-23	2015-10-22	1099	C8	vR8	R	R7	30	7	0	n	n
2015-08-23	2015-10-22	1100	C8	vR8	R	R7	31	7	0	n	n
2015-08-23	2015-10-22	1101	C8	vR8	R	R7	32	8	0	n	n
2015-08-23	2015-10-22	1102	C8	vR8	R	R7	33	7	0	n	n
2015-08-23	2015-10-22	1103	C8	vR8	R	R7	34	8	0	n	n
2015-08-23	2015-10-22	1104	C8	vR8	R	R7	35	8	0	n	n
2015-08-23	2015-10-22	1105	C8	vR8	R	R7	36	8	0	n	n
2015-08-23	2015-10-22	1106	C8	vR8	R	R7	37	8	0	n	n
2015-08-23	2015-10-22	1107	C8	vR8	R	R7	39	9	0	n	n
2015-08-23	2015-10-22	1108	C8	vR8	R	R7	40	10	0	n	n
2015-08-23	2015-10-22	1109	C8	vR8	R	R7	41	11	0	n	n
2015-08-23	2015-10-22	1110	C8	vR8	R	R7	42	10	0	n	n
2015-08-23	2015-10-22	1111	C8	vR8	R	R7	43	10	0	n	n
2015-08-23	2015-10-22	1112	C8	vR8	R	R7	45	8	0	n	n
2015-08-23	2015-10-22	1113	C8	vR8	R	R7	47	8	0	n	n
2015-08-23	2015-10-22	1114	C8	vR8	R	R7	48	9	0	n	n
2015-08-23	2015-10-22	1115	C8	vR8	R	R7	49	9	0	n	n
2015-08-23	2015-10-22	1116	C8	vR8	R	R7	50	11	0	n	n
2015-08-23	2015-10-22	1117	C8	vR8	R	R7	53	10	0	n	n
2015-08-23	2015-10-22	1118	C8	vR8	R	R7	54	10	0	n	n
2015-08-23	2015-10-22	1119	C8	vR8	R	R7	55	9	0	n	n
2015-08-23	2015-10-22	1120	C8	vR8	R	R7	56	12	0	n	n
2015-08-23	2015-10-22	1121	C8	vR8	R	R7	57	9	0	n	y
2015-08-23	2015-10-22	1122	C8	vR8	R	R7	58	10	0	n	y
2015-08-23	2015-10-22	1123	C8	vR8	R	R7	59	7	0	n	y
2015-08-23	2015-10-22	1124	C8	vR8	R	R7	60	12	0	n	y
2015-08-23	2015-10-22	1125	C8	vR8	R	R7	61	12	0	n	y
2015-08-23	2015-10-22	1126	C8	vR8	R	R7	62	9	0	n	n
2015-08-23	2015-10-22	1127	C8	vR8	R	R7	63	11	0	n	n
2015-08-23	2015-10-22	1128	C8	vR8	R	R7	64	8	0	n	n
2015-08-23	2015-10-22	1129	C8	vR8	R	R7	65	8	0	n	n
2015-08-23	2015-10-22	1130	C8	vR8	R	R7	66	9	0	n	n
2015-08-23	2015-10-22	1131	C8	vR8	R	R7	67	10	0	n	n
2015-08-23	2015-10-22	1132	C8	vR8	R	R7	68	9	0	n	n
2015-08-23	2015-10-22	1133	C8	vR8	R	R7	69	9	0	n	n
2015-08-23	2015-10-22	1134	C8	vR8	R	R7	70	11	0	n	y
2015-08-23	2015-10-22	1135	C8	vR8	R	R7	71	11	0	n	n
2015-08-23	2015-10-22	1136	C8	vR8	R	R7	72	11	0	n	n
2015-08-23	2015-10-22	1137	C8	vR8	R	R7	73	11	0	n	n
2015-08-23	2015-10-22	1138	C8	vR8	R	R7	74	10	0	n	n
2015-08-23	2015-10-22	1139	C8	vR8	R	R7	75	9	0	n	n
2015-08-23	2015-10-22	1140	C8	vR8	R	R7	76	9	0	n	n
2015-08-23	2015-10-22	1141	C8	vR8	R	R7	77	9	0	n	n
2015-08-23	2015-10-22	1142	C8	vR8	R	R7	78	11	0	n	y
2015-08-23	2015-10-22	1143	C8	vR8	R	R7	79	7	0	n	n
2015-08-23	2015-10-22	1144	C8	vR8	R	R7	82	9	0	n	n
2015-08-23	2015-10-22	1145	C8	vR8	R	R7	83	9	0	n	y
2015-08-23	2015-10-22	1146	C8	vR8	R	R7	84	9	0	n	n
2015-08-23	2015-10-22	1147	C8	vR8	R	R7	85	9	0	n	n
2015-08-23	2015-10-22	1148	C8	vR8	R	R7	86	8	0	n	n
2015-08-23	2015-10-22	1149	C8	vR8	R	R7	87	9	0	n	n
2015-08-23	2015-10-22	1150	C8	vR8	R	R7	88	9	0	n	n
2015-08-23	2015-10-22	1151	C8	vR8	R	R7	89	11	0	n	n
2015-08-23	2015-10-22	1152	C8	vR8	R	R7	90	10	0	n	n
2015-08-23	2015-10-22	1153	C8	vR8	R	R7	92	8	0	n	n
2015-08-23	2015-10-22	1154	C8	vR8	R	R7	93	8	0	n	n
2015-08-23	2015-10-22	1155	C8	vR8	R	R7	95	7	0	n	n
2015-08-23	2015-10-22	1156	C8	vR8	R	R7	96	10	0	n	n
2015-08-23	2015-10-22	1157	C8	vR8	R	R7	97	8	0	n	n
2015-08-23	2015-10-22	1158	C8	vR8	R	R7	98	9	0	n	n
2015-08-23	2015-10-22	1159	C8	vR8	R	R7	100	11	0	n	y
2015-08-21	2015-10-21	1160	C1	vS1	S	S1	1	8	0	n	y
2015-08-21	2015-10-21	1161	C1	vS1	S	S1	2	7	0	n	n
2015-08-21	2015-10-21	1162	C1	vS1	S	S1	3	8	0	n	n
2015-08-21	2015-10-21	1163	C1	vS1	S	S1	4	7	0	n	n
2015-08-21	2015-10-21	1164	C1	vS1	S	S1	6	8	0	n	n
2015-08-21	2015-10-21	1165	C1	vS1	S	S1	7	8	0	n	n
2015-08-21	2015-10-21	1166	C1	vS1	S	S1	8	8	0	n	n
2015-08-21	2015-10-21	1167	C1	vS1	S	S1	9	8	0	n	n
2015-08-21	2015-10-21	1168	C1	vS1	S	S1	10	10	0	n	n
2015-08-21	2015-10-21	1169	C1	vS1	S	S1	12	8	0	n	n
2015-08-21	2015-10-21	1170	C1	vS1	S	S1	13	8	0	n	n
2015-08-21	2015-10-21	1171	C1	vS1	S	S1	14	8	0	n	n
2015-08-21	2015-10-21	1172	C1	vS1	S	S1	15	8	0	n	y
2015-08-21	2015-10-21	1173	C1	vS1	S	S1	16	7	0	n	y
2015-08-21	2015-10-21	1174	C1	vS1	S	S1	17	8	0	n	n
2015-08-21	2015-10-21	1175	C1	vS1	S	S1	18	7	0	n	n
2015-08-21	2015-10-21	1176	C1	vS1	S	S1	19	8	0	n	n
2015-08-21	2015-10-21	1177	C1	vS1	S	S1	21	9	0	n	n
2015-08-21	2015-10-21	1178	C1	vS1	S	S1	22	7	0	n	n
2015-08-21	2015-10-21	1179	C1	vS1	S	S1	23	8	0	n	n
2015-08-21	2015-10-21	1180	C1	vS1	S	S1	24	9	0	n	n
2015-08-21	2015-10-21	1181	C1	vS1	S	S1	25	7	0	n	n
2015-08-21	2015-10-21	1182	C1	vS1	S	S1	27	7	0	n	n
2015-08-21	2015-10-21	1183	C1	vS1	S	S1	28	7	0	n	n
2015-08-21	2015-10-21	1184	C1	vS1	S	S1	29	7	0	n	n
2015-08-21	2015-10-21	1185	C1	vS1	S	S1	31	8	0	n	n
2015-08-21	2015-10-21	1186	C1	vS1	S	S1	32	8	0	n	n
2015-08-21	2015-10-21	1187	C1	vS1	S	S1	35	7	0	n	n
2015-08-21	2015-10-21	1188	C1	vS1	S	S1	36	8	0	n	n
2015-08-21	2015-10-21	1189	C1	vS1	S	S1	37	8	0	n	n
2015-08-21	2015-10-21	1190	C1	vS1	S	S1	38	9	0	n	n
2015-08-21	2015-10-21	1191	C1	vS1	S	S1	39	8	0	n	n
2015-08-21	2015-10-21	1192	C1	vS1	S	S1	40	8	0	n	n
2015-08-21	2015-10-21	1193	C1	vS1	S	S1	41	10	0	n	n
2015-08-21	2015-10-21	1194	C1	vS1	S	S1	42	8	0	n	n
2015-08-21	2015-10-21	1195	C1	vS1	S	S1	43	8	0	n	n
2015-08-21	2015-10-21	1196	C1	vS1	S	S1	44	9	0	n	n
2015-08-21	2015-10-21	1197	C1	vS1	S	S1	45	10	0	n	n
2015-08-21	2015-10-21	1198	C1	vS1	S	S1	47	10	0	n	n
2015-08-21	2015-10-21	1199	C1	vS1	S	S1	48	8	0	n	y
2015-08-21	2015-10-21	1200	C1	vS1	S	S1	49	7	0	n	n
2015-08-21	2015-10-21	1201	C1	vS1	S	S1	50	10	0	n	n
2015-08-21	2015-10-21	1202	C1	vS1	S	S1	51	8	0	n	n
2015-08-21	2015-10-21	1203	C1	vS1	S	S1	52	10	0	n	n
2015-08-21	2015-10-21	1204	C1	vS1	S	S1	53	10	0	n	n
2015-08-21	2015-10-21	1205	C1	vS1	S	S1	54	9	0	n	n
2015-08-21	2015-10-21	1206	C1	vS1	S	S1	55	10	0	n	y
2015-08-21	2015-10-21	1207	C1	vS1	S	S1	57	9	0	n	n
2015-08-21	2015-10-21	1208	C1	vS1	S	S1	58	11	0	n	n
2015-08-21	2015-10-21	1209	C1	vS1	S	S1	59	11	0	n	n
2015-08-21	2015-10-21	1210	C1	vS1	S	S1	60	11	0	n	n
2015-08-21	2015-10-21	1211	C1	vS1	S	S1	61	8	0	n	n
2015-08-21	2015-10-21	1212	C1	vS1	S	S1	63	10	0	n	y
2015-08-21	2015-10-21	1213	C1	vS1	S	S1	67	12	0	n	n
2015-08-21	2015-10-21	1214	C1	vS1	S	S1	68	11	0	n	y
2015-08-21	2015-10-21	1215	C1	vS1	S	S1	71	12	0	n	n
2015-08-21	2015-10-21	1216	C1	vS1	S	S1	72	11	0	n	n
2015-08-21	2015-10-21	1217	C1	vS1	S	S1	74	11	0	n	n
2015-08-21	2015-10-21	1218	C1	vS1	S	S1	77	10	0	n	n
2015-08-21	2015-10-21	1219	C1	vS1	S	S1	79	9	0	n	n
2015-08-21	2015-10-21	1220	C1	vS1	S	S1	80	10	0	n	n
2015-08-21	2015-10-21	1221	C1	vS1	S	S1	82	8	0	n	y
2015-08-21	2015-10-21	1222	C1	vS1	S	S1	83	9	0	n	n
2015-08-21	2015-10-21	1223	C1	vS1	S	S1	84	7	0	n	n
2015-08-21	2015-10-21	1224	C1	vS1	S	S1	85	7	0	n	n
2015-08-21	2015-10-21	1225	C1	vS1	S	S1	86	7	0	n	n
2015-08-21	2015-10-21	1226	C1	vS1	S	S1	87	7	0	n	n
2015-08-21	2015-10-21	1227	C1	vS1	S	S1	88	7	0	n	n
2015-08-21	2015-10-21	1228	C1	vS1	S	S1	91	9	0	n	n
2015-08-21	2015-10-21	1229	C1	vS1	S	S1	92	8	0	n	n
2015-08-21	2015-10-21	1230	C1	vS1	S	S1	94	12	0	n	n
2015-08-21	2015-10-21	1231	C1	vS1	S	S1	95	12	0	n	n
2015-08-21	2015-10-21	1232	C1	vS1	S	S1	96	12	0	n	n
2015-08-21	2015-10-21	1233	C1	vS1	S	S1	97	11	0	n	n
2015-08-21	2015-10-21	1234	C1	vS1	S	S1	98	11	0	n	n
2015-08-21	2015-10-21	1235	C1	vS1	S	S1	99	12	0	n	n
2015-08-21	2015-10-26	1236	C2	vS2	S	S2	2	10	0	n	n
2015-08-21	2015-10-26	1237	C2	vS2	S	S2	3	9	0	n	n
2015-08-21	2015-10-26	1238	C2	vS2	S	S2	4	8	0	n	n
2015-08-21	2015-10-26	1239	C2	vS2	S	S2	6	9	0	n	n
2015-08-21	2015-10-26	1240	C2	vS2	S	S2	7	9	0	n	n
2015-08-21	2015-10-26	1241	C2	vS2	S	S2	8	9	0	n	n
2015-08-21	2015-10-26	1242	C2	vS2	S	S2	10	10	0	n	n
2015-08-21	2015-10-26	1243	C2	vS2	S	S2	11	9	0	n	n
2015-08-21	2015-10-26	1244	C2	vS2	S	S2	15	10	0	n	n
2015-08-21	2015-10-26	1245	C2	vS2	S	S2	20	11	0	n	n
2015-08-21	2015-10-26	1246	C2	vS2	S	S2	21	10	0	n	n
2015-08-21	2015-10-26	1247	C2	vS2	S	S2	24	8	0	n	y
2015-08-21	2015-10-26	1248	C2	vS2	S	S2	27	10	0	n	n
2015-08-21	2015-10-26	1249	C2	vS2	S	S2	28	9	0	n	n
2015-08-21	2015-10-26	1250	C2	vS2	S	S2	29	9	0	n	n
2015-08-21	2015-10-26	1251	C2	vS2	S	S2	30	9	0	n	n
2015-08-21	2015-10-26	1252	C2	vS2	S	S2	31	9	0	n	n
2015-08-21	2015-10-26	1253	C2	vS2	S	S2	32	7	0	n	y
2015-08-21	2015-10-26	1254	C2	vS2	S	S2	33	7	0	n	n
2015-08-21	2015-10-26	1255	C2	vS2	S	S2	35	8	0	n	n
2015-08-21	2015-10-26	1256	C2	vS2	S	S2	36	8	0	n	n
2015-08-21	2015-10-26	1257	C2	vS2	S	S2	37	8	0	n	n
2015-08-21	2015-10-26	1258	C2	vS2	S	S2	38	8	0	n	n
2015-08-21	2015-10-26	1259	C2	vS2	S	S2	39	8	0	n	n
2015-08-21	2015-10-26	1260	C2	vS2	S	S2	40	8	0	n	y
2015-08-21	2015-10-26	1261	C2	vS2	S	S2	41	9	0	n	n
2015-08-21	2015-10-26	1262	C2	vS2	S	S2	42	8	0	n	n
2015-08-21	2015-10-26	1263	C2	vS2	S	S2	43	8	0	n	n
2015-08-21	2015-10-26	1264	C2	vS2	S	S2	44	9	0	n	n
2015-08-21	2015-10-26	1265	C2	vS2	S	S2	45	8	0	n	n
2015-08-21	2015-10-26	1266	C2	vS2	S	S2	46	8	0	n	n
2015-08-21	2015-10-26	1267	C2	vS2	S	S2	47	10	0	n	n
2015-08-21	2015-10-26	1268	C2	vS2	S	S2	48	8	0	n	n
2015-08-21	2015-10-26	1269	C2	vS2	S	S2	49	8	0	n	n
2015-08-21	2015-10-26	1270	C2	vS2	S	S2	50	8	0	n	n
2015-08-21	2015-10-26	1271	C2	vS2	S	S2	51	8	0	n	n
2015-08-21	2015-10-26	1272	C2	vS2	S	S2	54	8	0	n	n
2015-08-21	2015-10-26	1273	C2	vS2	S	S2	55	8	0	n	n
2015-08-21	2015-10-26	1274	C2	vS2	S	S2	56	9	0	n	n
2015-08-21	2015-10-26	1275	C2	vS2	S	S2	59	9	0	n	n
2015-08-21	2015-10-26	1276	C2	vS2	S	S2	60	8	0	n	n
2015-08-21	2015-10-26	1277	C2	vS2	S	S2	61	8	0	n	n
2015-08-21	2015-10-26	1278	C2	vS2	S	S2	62	8	0	n	n
2015-08-21	2015-10-26	1279	C2	vS2	S	S2	63	7	0	n	n
2015-08-21	2015-10-26	1280	C2	vS2	S	S2	64	8	0	n	n
2015-08-21	2015-10-26	1281	C2	vS2	S	S2	65	8	0	n	n
2015-08-21	2015-10-26	1282	C2	vS2	S	S2	68	8	0	n	n
2015-08-21	2015-10-26	1283	C2	vS2	S	S2	69	8	0	n	n
2015-08-21	2015-10-26	1284	C2	vS2	S	S2	70	8	0	n	n
2015-08-21	2015-10-26	1285	C2	vS2	S	S2	71	8	0	n	n
2015-08-21	2015-10-26	1286	C2	vS2	S	S2	74	8	0	n	n
2015-08-21	2015-10-26	1287	C2	vS2	S	S2	75	8	0	n	n
2015-08-21	2015-10-26	1288	C2	vS2	S	S2	77	8	0	n	n
2015-08-21	2015-10-26	1289	C2	vS2	S	S2	78	8	0	n	n
2015-08-21	2015-10-26	1290	C2	vS2	S	S2	79	8	0	n	n
2015-08-21	2015-10-26	1291	C2	vS2	S	S2	80	8	0	n	n
2015-08-21	2015-10-26	1292	C2	vS2	S	S2	81	8	0	n	n
2015-08-21	2015-10-26	1293	C2	vS2	S	S2	83	8	0	n	n
2015-08-21	2015-10-26	1294	C2	vS2	S	S2	84	8	0	n	n
2015-08-21	2015-10-26	1295	C2	vS2	S	S2	85	9	0	n	n
2015-08-21	2015-10-26	1296	C2	vS2	S	S2	86	8	0	n	n
2015-08-21	2015-10-26	1297	C2	vS2	S	S2	87	8	0	n	n
2015-08-21	2015-10-26	1298	C2	vS2	S	S2	88	8	0	n	n
2015-08-21	2015-10-26	1299	C2	vS2	S	S2	89	8	0	n	n
2015-08-21	2015-10-26	1300	C2	vS2	S	S2	91	8	0	n	n
2015-08-21	2015-10-26	1301	C2	vS2	S	S2	92	8	0	n	n
2015-08-21	2015-10-26	1302	C2	vS2	S	S2	93	8	0	n	n
2015-08-21	2015-10-26	1303	C2	vS2	S	S2	95	8	0	n	n
2015-08-21	2015-10-26	1304	C2	vS2	S	S2	96	8	0	n	n
2015-08-21	2015-10-26	1305	C2	vS2	S	S2	97	7	0	n	n
2015-08-21	2015-10-26	1306	C2	vS2	S	S2	98	8	0	n	n
2015-08-21	2015-10-26	1307	C2	vS2	S	S2	99	8	0	n	n
2015-08-21	2015-10-23	1308	C4	vS4	S	S4	1	8	0	n	n
2015-08-21	2015-10-23	1309	C4	vS4	S	S4	2	7	0	n	n
2015-08-21	2015-10-23	1310	C4	vS4	S	S4	3	8	0	n	n
2015-08-21	2015-10-23	1311	C4	vS4	S	S4	6	10	0	n	n
2015-08-21	2015-10-23	1312	C4	vS4	S	S4	7	8	0	n	n
2015-08-21	2015-10-23	1313	C4	vS4	S	S4	10	9	0	n	n
2015-08-21	2015-10-23	1314	C4	vS4	S	S4	11	10	0	n	n
2015-08-21	2015-10-23	1315	C4	vS4	S	S4	12	8	0	n	n
2015-08-21	2015-10-23	1316	C4	vS4	S	S4	13	8	0	n	n
2015-08-21	2015-10-23	1317	C4	vS4	S	S4	15	8	0	n	n
2015-08-21	2015-10-23	1318	C4	vS4	S	S4	18	9	0	n	n
2015-08-21	2015-10-23	1319	C4	vS4	S	S4	19	9	0	n	n
2015-08-21	2015-10-23	1320	C4	vS4	S	S4	20	8	0	n	n
2015-08-21	2015-10-23	1321	C4	vS4	S	S4	21	9	0	n	n
2015-08-21	2015-10-23	1322	C4	vS4	S	S4	22	8	0	n	n
2015-08-21	2015-10-23	1323	C4	vS4	S	S4	23	7	0	n	n
2015-08-21	2015-10-23	1324	C4	vS4	S	S4	25	8	0	n	n
2015-08-21	2015-10-23	1325	C4	vS4	S	S4	26	8	0	n	n
2015-08-21	2015-10-23	1326	C4	vS4	S	S4	27	8	0	n	n
2015-08-21	2015-10-23	1327	C4	vS4	S	S4	29	7	0	n	n
2015-08-21	2015-10-23	1328	C4	vS4	S	S4	30	7	0	n	y
2015-08-21	2015-10-23	1329	C4	vS4	S	S4	31	8	0	n	n
2015-08-21	2015-10-23	1330	C4	vS4	S	S4	32	9	0	n	n
2015-08-21	2015-10-23	1331	C4	vS4	S	S4	34	8	0	n	n
2015-08-21	2015-10-23	1332	C4	vS4	S	S4	36	9	0	n	n
2015-08-21	2015-10-23	1333	C4	vS4	S	S4	39	8	0	n	n
2015-08-21	2015-10-23	1334	C4	vS4	S	S4	42	8	0	n	n
2015-08-21	2015-10-23	1335	C4	vS4	S	S4	44	8	0	n	n
2015-08-21	2015-10-23	1336	C4	vS4	S	S4	47	8	0	n	n
2015-08-21	2015-10-23	1337	C4	vS4	S	S4	51	8	0	n	n
2015-08-21	2015-10-23	1338	C4	vS4	S	S4	54	8	0	n	n
2015-08-21	2015-10-23	1339	C4	vS4	S	S4	55	8	0	n	n
2015-08-21	2015-10-23	1340	C4	vS4	S	S4	56	8	0	n	n
2015-08-21	2015-10-23	1341	C4	vS4	S	S4	59	8	0	n	n
2015-08-21	2015-10-23	1342	C4	vS4	S	S4	60	9	0	n	y
2015-08-21	2015-10-23	1343	C4	vS4	S	S4	61	8	0	n	n
2015-08-21	2015-10-23	1344	C4	vS4	S	S4	62	9	0	n	n
2015-08-21	2015-10-23	1345	C4	vS4	S	S4	63	8	0	n	n
2015-08-21	2015-10-23	1346	C4	vS4	S	S4	64	7	0	n	n
2015-08-21	2015-10-23	1347	C4	vS4	S	S4	66	8	0	n	n
2015-08-21	2015-10-23	1348	C4	vS4	S	S4	69	7	0	n	n
2015-08-21	2015-10-23	1349	C4	vS4	S	S4	70	7	0	n	n
2015-08-21	2015-10-23	1350	C4	vS4	S	S4	71	8	0	n	n
2015-08-21	2015-10-23	1351	C4	vS4	S	S4	72	9	0	n	n
2015-08-21	2015-10-23	1352	C4	vS4	S	S4	74	8	0	n	n
2015-08-21	2015-10-23	1353	C4	vS4	S	S4	76	8	0	n	n
2015-08-21	2015-10-23	1354	C4	vS4	S	S4	77	8	0	n	n
2015-08-21	2015-10-23	1355	C4	vS4	S	S4	78	9	0	n	n
2015-08-21	2015-10-23	1356	C4	vS4	S	S4	79	9	0	n	n
2015-08-21	2015-10-23	1357	C4	vS4	S	S4	82	10	0	n	n
2015-08-21	2015-10-23	1358	C4	vS4	S	S4	84	9	0	n	n
2015-08-21	2015-10-23	1359	C4	vS4	S	S4	85	10	0	n	n
2015-08-21	2015-10-23	1360	C4	vS4	S	S4	86	9	0	n	n
2015-08-21	2015-10-23	1361	C4	vS4	S	S4	88	10	0	n	n
2015-08-21	2015-10-23	1362	C4	vS4	S	S4	94	10	0	n	n
2015-08-21	2015-10-23	1363	C4	vS4	S	S4	95	9	0	n	n
2015-08-21	2015-10-23	1364	C4	vS4	S	S4	97	9	0	n	n
2015-08-21	2015-10-23	1365	C4	vS4	S	S4	98	8	0	n	n
2015-08-21	2015-10-23	1366	C4	vS4	S	S4	99	9	0	n	n
2015-08-21	2015-10-23	1367	C4	vS4	S	S4	100	9	0	n	n
2015-08-21	2015-10-29	1368	C5	vS5	S	S5	2	8	0	n	n
2015-08-21	2015-10-29	1369	C5	vS5	S	S5	3	8	0	n	n
2015-08-21	2015-10-29	1370	C5	vS5	S	S5	4	8	0	n	n
2015-08-21	2015-10-29	1371	C5	vS5	S	S5	5	8	0	n	n
2015-08-21	2015-10-29	1372	C5	vS5	S	S5	7	8	0	n	y
2015-08-21	2015-10-29	1373	C5	vS5	S	S5	8	8	0	n	n
2015-08-21	2015-10-29	1374	C5	vS5	S	S5	9	8	0	n	n
2015-08-21	2015-10-29	1375	C5	vS5	S	S5	10	8	0	n	n
2015-08-21	2015-10-29	1376	C5	vS5	S	S5	13	8	0	n	n
2015-08-21	2015-10-29	1377	C5	vS5	S	S5	15	9	0	n	n
2015-08-21	2015-10-29	1378	C5	vS5	S	S5	19	9	0	n	n
2015-08-21	2015-10-29	1379	C5	vS5	S	S5	20	8	0	n	n
2015-08-21	2015-10-29	1380	C5	vS5	S	S5	21	8	0	n	n
2015-08-21	2015-10-29	1381	C5	vS5	S	S5	22	8	0	n	n
2015-08-21	2015-10-29	1382	C5	vS5	S	S5	23	8	0	n	n
2015-08-21	2015-10-29	1383	C5	vS5	S	S5	24	8	0	n	n
2015-08-21	2015-10-29	1384	C5	vS5	S	S5	25	8	0	n	n
2015-08-21	2015-10-29	1385	C5	vS5	S	S5	26	7	0	n	n
2015-08-21	2015-10-29	1386	C5	vS5	S	S5	27	7	0	n	n
2015-08-21	2015-10-29	1387	C5	vS5	S	S5	28	8	0	n	n
2015-08-21	2015-10-29	1388	C5	vS5	S	S5	29	8	0	n	n
2015-08-21	2015-10-29	1389	C5	vS5	S	S5	30	8	0	n	n
2015-08-21	2015-10-29	1390	C5	vS5	S	S5	31	8	0	n	n
2015-08-21	2015-10-29	1391	C5	vS5	S	S5	32	8	0	n	n
2015-08-21	2015-10-29	1392	C5	vS5	S	S5	34	8	0	n	n
2015-08-21	2015-10-29	1393	C5	vS5	S	S5	35	7	0	n	n
2015-08-21	2015-10-29	1394	C5	vS5	S	S5	36	8	0	n	n
2015-08-21	2015-10-29	1395	C5	vS5	S	S5	37	7	0	n	n
2015-08-21	2015-10-29	1396	C5	vS5	S	S5	38	7	0	n	y
2015-08-21	2015-10-29	1397	C5	vS5	S	S5	39	8	0	n	n
2015-08-21	2015-10-29	1398	C5	vS5	S	S5	40	8	0	n	n
2015-08-21	2015-10-29	1399	C5	vS5	S	S5	41	8	0	n	n
2015-08-21	2015-10-29	1400	C5	vS5	S	S5	42	8	0	n	n
2015-08-21	2015-10-29	1401	C5	vS5	S	S5	43	8	0	n	n
2015-08-21	2015-10-29	1402	C5	vS5	S	S5	44	7	0	n	n
2015-08-21	2015-10-29	1403	C5	vS5	S	S5	45	8	0	n	n
2015-08-21	2015-10-29	1404	C5	vS5	S	S5	46	7	0	n	y
2015-08-21	2015-10-29	1405	C5	vS5	S	S5	47	7	0	n	y
2015-08-21	2015-10-29	1406	C5	vS5	S	S5	48	7	0	n	y
2015-08-21	2015-10-29	1407	C5	vS5	S	S5	49	7	0	n	y
2015-08-21	2015-10-29	1408	C5	vS5	S	S5	50	7	0	n	y
2015-08-21	2015-10-29	1409	C5	vS5	S	S5	52	8	0	n	n
2015-08-21	2015-10-29	1410	C5	vS5	S	S5	53	8	0	n	n
2015-08-21	2015-10-29	1411	C5	vS5	S	S5	54	8	0	n	n
2015-08-21	2015-10-29	1412	C5	vS5	S	S5	55	8	0	n	n
2015-08-21	2015-10-29	1413	C5	vS5	S	S5	56	8	0	n	n
2015-08-21	2015-10-29	1414	C5	vS5	S	S5	57	8	0	n	n
2015-08-21	2015-10-29	1415	C5	vS5	S	S5	58	8	0	n	n
2015-08-21	2015-10-29	1416	C5	vS5	S	S5	59	8	0	n	n
2015-08-21	2015-10-29	1417	C5	vS5	S	S5	60	8	0	n	n
2015-08-21	2015-10-29	1418	C5	vS5	S	S5	61	8	0	n	n
2015-08-21	2015-10-29	1419	C5	vS5	S	S5	62	8	0	n	n
2015-08-21	2015-10-29	1420	C5	vS5	S	S5	63	8	0	n	n
2015-08-21	2015-10-29	1421	C5	vS5	S	S5	64	7	0	n	y
2015-08-21	2015-10-29	1422	C5	vS5	S	S5	66	8	0	n	n
2015-08-21	2015-10-29	1423	C5	vS5	S	S5	67	8	0	n	n
2015-08-21	2015-10-29	1424	C5	vS5	S	S5	68	8	0	n	n
2015-08-21	2015-10-29	1425	C5	vS5	S	S5	69	8	0	n	n
2015-08-21	2015-10-29	1426	C5	vS5	S	S5	70	8	0	n	n
2015-08-21	2015-10-29	1427	C5	vS5	S	S5	71	8	0	n	n
2015-08-21	2015-10-29	1428	C5	vS5	S	S5	72	8	0	n	y
2015-08-21	2015-10-29	1429	C5	vS5	S	S5	73	8	0	n	n
2015-08-21	2015-10-29	1430	C5	vS5	S	S5	74	8	0	n	n
2015-08-21	2015-10-29	1431	C5	vS5	S	S5	75	8	0	n	y
2015-08-21	2015-10-29	1432	C5	vS5	S	S5	76	8	0	n	n
2015-08-21	2015-10-29	1433	C5	vS5	S	S5	77	8	0	n	n
2015-08-21	2015-10-29	1434	C5	vS5	S	S5	79	8	0	n	n
2015-08-21	2015-10-29	1435	C5	vS5	S	S5	80	8	0	n	y
2015-08-21	2015-10-29	1436	C5	vS5	S	S5	81	8	0	n	n
2015-08-21	2015-10-29	1437	C5	vS5	S	S5	82	8	0	n	n
2015-08-21	2015-10-29	1438	C5	vS5	S	S5	83	8	0	n	n
2015-08-21	2015-10-29	1439	C5	vS5	S	S5	84	8	0	n	n
2015-08-21	2015-10-29	1440	C5	vS5	S	S5	85	8	0	n	n
2015-08-21	2015-10-29	1441	C5	vS5	S	S5	86	8	0	n	n
2015-08-21	2015-10-29	1442	C5	vS5	S	S5	87	8	0	n	n
2015-08-21	2015-10-29	1443	C5	vS5	S	S5	88	8	0	n	n
2015-08-21	2015-10-29	1444	C5	vS5	S	S5	89	8	0	n	n
2015-08-21	2015-10-29	1445	C5	vS5	S	S5	90	8	0	n	n
2015-08-21	2015-10-29	1446	C5	vS5	S	S5	91	8	0	n	n
2015-08-21	2015-10-29	1447	C5	vS5	S	S5	92	8	0	n	n
2015-08-21	2015-10-29	1448	C5	vS5	S	S5	93	8	0	n	n
2015-08-21	2015-10-29	1449	C5	vS5	S	S5	94	8	0	n	n
2015-08-21	2015-10-29	1450	C5	vS5	S	S5	95	8	0	n	y
2015-08-21	2015-10-29	1451	C5	vS5	S	S5	96	8	0	n	n
2015-08-21	2015-10-29	1452	C5	vS5	S	S5	97	8	0	n	n
2015-08-21	2015-10-29	1453	C5	vS5	S	S5	98	8	0	n	n
2015-08-21	2015-10-29	1454	C5	vS5	S	S5	99	8	0	n	n
2015-08-21	2015-10-29	1455	C5	vS5	S	S5	100	8	0	n	n
2015-08-21	2015-10-27	1456	C6	vS6	S	S1	1	8	0	n	n
2015-08-21	27.01.190004:50:10	1457	C6	vS6	S	S1	2	8	0	n	n
2015-08-21	2015-10-27	1458	C6	vS6	S	S1	3	8	0	n	n
2015-08-21	27.01.190004:50:10	1459	C6	vS6	S	S1	5	8	0	n	n
2015-08-21	2015-10-27	1460	C6	vS6	S	S1	7	9	0	n	n
2015-08-21	27.01.190004:50:10	1461	C6	vS6	S	S1	8	10	0	n	n
2015-08-21	2015-10-27	1462	C6	vS6	S	S1	9	8	0	n	n
2015-08-21	27.01.190004:50:10	1463	C6	vS6	S	S1	11	9	0	n	n
2015-08-21	2015-10-27	1464	C6	vS6	S	S1	14	8	0	n	n
2015-08-21	27.01.190004:50:10	1465	C6	vS6	S	S1	15	8	0	n	n
2015-08-21	2015-10-27	1466	C6	vS6	S	S1	17	8	0	n	n
2015-08-21	27.01.190004:50:10	1467	C6	vS6	S	S1	18	8	0	n	n
2015-08-21	2015-10-27	1468	C6	vS6	S	S1	19	9	0	n	n
2015-08-21	27.01.190004:50:10	1469	C6	vS6	S	S1	20	8	0	n	n
2015-08-21	2015-10-27	1470	C6	vS6	S	S1	21	8	0	n	n
2015-08-21	27.01.190004:50:10	1471	C6	vS6	S	S1	22	9	0	n	n
2015-08-21	2015-10-27	1472	C6	vS6	S	S1	23	9	0	n	n
2015-08-21	27.01.190004:50:10	1473	C6	vS6	S	S1	24	10	0	n	n
2015-08-21	2015-10-27	1474	C6	vS6	S	S1	25	10	0	n	n
2015-08-21	27.01.190004:50:10	1475	C6	vS6	S	S1	26	10	0	n	n
2015-08-21	2015-10-27	1476	C6	vS6	S	S1	27	10	0	n	n
2015-08-21	27.01.190004:50:10	1477	C6	vS6	S	S1	28	9	0	n	n
2015-08-21	2015-10-27	1478	C6	vS6	S	S1	29	8	0	n	n
2015-08-21	27.01.190004:50:10	1479	C6	vS6	S	S1	30	8	0	n	n
2015-08-21	4699-02-27	1480	C6	vS6	S	S1	31	10	0	n	n
2015-08-21	4583-05-27	1481	C6	vS6	S	S1	32	10	0	n	n
2015-08-21	4467-08-27	1482	C6	vS6	S	S1	33	8	0	n	n
2015-08-21	4351-11-27	1483	C6	vS6	S	S1	34	9	0	n	n
2015-08-21	4236-02-27	1484	C6	vS6	S	S1	35	8	0	n	n
2015-08-21	4120-05-27	1485	C6	vS6	S	S1	36	8	0	n	n
2015-08-21	4004-08-27	1486	C6	vS6	S	S1	38	8	0	n	n
2015-08-21	3888-11-27	1487	C6	vS6	S	S1	39	8	0	n	n
2015-08-21	3773-02-27	1488	C6	vS6	S	S1	40	9	0	n	n
2015-08-21	3657-05-27	1489	C6	vS6	S	S1	42	9	0	n	n
2015-08-21	3541-08-27	1490	C6	vS6	S	S1	43	10	0	n	y
2015-08-21	3425-11-27	1491	C6	vS6	S	S1	44	12	0	n	n
2015-08-21	3310-02-27	1492	C6	vS6	S	S1	45	8	0	n	n
2015-08-21	3194-05-27	1493	C6	vS6	S	S1	50	10	0	n	n
2015-08-21	3078-08-27	1494	C6	vS6	S	S1	52	12	0	n	n
2015-08-21	2962-11-27	1495	C6	vS6	S	S1	53	12	0	n	n
2015-08-21	2847-02-27	1496	C6	vS6	S	S1	54	10	0	n	n
2015-08-21	2731-05-27	1497	C6	vS6	S	S1	55	10	0	n	n
2015-08-21	2615-08-27	1498	C6	vS6	S	S1	56	10	0	n	n
2015-08-21	2499-11-27	1499	C6	vS6	S	S1	59	10	0	n	n
2015-08-21	2384-02-27	1500	C6	vS6	S	S1	60	10	0	n	n
2015-08-21	2268-05-27	1501	C6	vS6	S	S1	61	9	0	n	n
2015-08-21	2152-08-27	1502	C6	vS6	S	S1	62	9	0	n	n
2015-08-21	2036-11-27	1503	C6	vS6	S	S1	64	12	0	n	n
2015-08-21	1921-02-27	1504	C6	vS6	S	S1	65	12	0	n	n
2015-08-21	27.01.190004:50:10	1505	C6	vS6	S	S1	71	10	0	n	n
2015-08-21	2015-10-27	1506	C6	vS6	S	S1	72	12	0	n	n
2015-08-21	27.01.190004:50:10	1507	C6	vS6	S	S1	73	9	0	n	n
2015-08-21	2015-10-27	1508	C6	vS6	S	S1	74	10	0	n	n
2015-08-21	27.01.190004:50:10	1509	C6	vS6	S	S1	75	11	0	n	n
2015-08-21	2015-10-27	1510	C6	vS6	S	S1	77	7	0	n	n
2015-08-21	27.01.190004:50:10	1511	C6	vS6	S	S1	78	8	0	n	n
2015-08-21	2015-10-27	1512	C6	vS6	S	S1	79	8	0	n	n
2015-08-21	27.01.190004:50:10	1513	C6	vS6	S	S1	80	9	0	n	n
2015-08-21	2015-10-27	1514	C6	vS6	S	S1	81	9	0	n	n
2015-08-21	27.01.190004:50:10	1515	C6	vS6	S	S1	85	9	0	n	n
2015-08-21	2015-10-27	1516	C6	vS6	S	S1	86	9	0	n	n
2015-08-21	27.01.190004:50:10	1517	C6	vS6	S	S1	87	9	0	n	n
2015-08-21	2015-10-27	1518	C6	vS6	S	S1	88	10	0	n	n
2015-08-21	27.01.190004:50:10	1519	C6	vS6	S	S1	91	12	0	n	n
2015-08-21	2015-10-27	1520	C6	vS6	S	S1	93	12	0	n	n
2015-08-21	27.01.190004:50:10	1521	C6	vS6	S	S1	94	12	0	n	n
2015-08-21	2015-10-27	1522	C6	vS6	S	S1	95	11	0	n	n
2015-08-21	27.01.190004:50:10	1523	C6	vS6	S	S1	96	8	0	n	n
2015-08-21	2015-10-27	1524	C6	vS6	S	S1	97	9	0	n	n
2015-08-21	27.01.190004:50:10	1525	C6	vS6	S	S1	98	9	0	n	n
2015-08-21	2015-10-27	1526	C6	vS6	S	S1	99	8	0	n	n
2015-08-21	4720-03-27	1527	C6	vS6	S	S1	100	8	0	n	n
2015-08-21	2015-10-26	1528	C7	vS7	S	S2	1	9	0	n	n
2015-08-21	2015-10-26	1529	C7	vS7	S	S2	2	8	0	n	n
2015-08-21	2015-10-26	1530	C7	vS7	S	S2	3	8	0	n	n
2015-08-21	2015-10-26	1531	C7	vS7	S	S2	4	8	0	n	n
2015-08-21	2015-10-26	1532	C7	vS7	S	S2	5	8	0	n	n
2015-08-21	2015-10-26	1533	C7	vS7	S	S2	6	8	0	n	n
2015-08-21	2015-10-26	1534	C7	vS7	S	S2	7	8	0	n	n
2015-08-21	2015-10-26	1535	C7	vS7	S	S2	8	8	0	n	n
2015-08-21	2015-10-26	1536	C7	vS7	S	S2	9	8	0	n	n
2015-08-21	2015-10-26	1537	C7	vS7	S	S2	10	9	0	n	n
2015-08-21	2015-10-26	1538	C7	vS7	S	S2	11	9	0	n	n
2015-08-21	2015-10-26	1539	C7	vS7	S	S2	12	7	0	n	n
2015-08-21	2015-10-26	1540	C7	vS7	S	S2	13	8	0	n	n
2015-08-21	2015-10-26	1541	C7	vS7	S	S2	14	8	0	n	n
2015-08-21	2015-10-26	1542	C7	vS7	S	S2	15	8	0	n	n
2015-08-21	2015-10-26	1543	C7	vS7	S	S2	16	7	0	n	n
2015-08-21	2015-10-26	1544	C7	vS7	S	S2	17	8	0	n	n
2015-08-21	2015-10-26	1545	C7	vS7	S	S2	18	9	0	n	n
2015-08-21	2015-10-26	1546	C7	vS7	S	S2	19	8	0	n	n
2015-08-21	2015-10-26	1547	C7	vS7	S	S2	20	8	0	n	n
2015-08-21	2015-10-26	1548	C7	vS7	S	S2	21	8	0	n	n
2015-08-21	2015-10-26	1549	C7	vS7	S	S2	22	8	0	n	n
2015-08-21	2015-10-26	1550	C7	vS7	S	S2	23	8	0	n	n
2015-08-21	2015-10-26	1551	C7	vS7	S	S2	24	8	0	n	n
2015-08-21	2015-10-26	1552	C7	vS7	S	S2	25	8	0	n	n
2015-08-21	2015-10-26	1553	C7	vS7	S	S2	26	7	0	n	n
2015-08-21	2015-10-26	1554	C7	vS7	S	S2	27	8	0	n	n
2015-08-21	2015-10-26	1555	C7	vS7	S	S2	29	8	0	n	n
2015-08-21	2015-10-26	1556	C7	vS7	S	S2	30	8	0	n	n
2015-08-21	2015-10-26	1557	C7	vS7	S	S2	31	7	0	n	n
2015-08-21	2015-10-26	1558	C7	vS7	S	S2	32	8	0	n	n
2015-08-21	2015-10-26	1559	C7	vS7	S	S2	34	8	0	n	n
2015-08-21	2015-10-26	1560	C7	vS7	S	S2	35	8	0	n	n
2015-08-21	2015-10-26	1561	C7	vS7	S	S2	36	8	0	n	n
2015-08-21	2015-10-26	1562	C7	vS7	S	S2	38	8	0	n	n
2015-08-21	2015-10-26	1563	C7	vS7	S	S2	39	8	0	n	n
2015-08-21	2015-10-26	1564	C7	vS7	S	S2	41	8	0	n	n
2015-08-21	2015-10-26	1565	C7	vS7	S	S2	43	7	0	n	n
2015-08-21	2015-10-26	1566	C7	vS7	S	S2	44	9	0	n	n
2015-08-21	2015-10-26	1567	C7	vS7	S	S2	45	8	0	n	n
2015-08-21	2015-10-26	1568	C7	vS7	S	S2	46	8	0	n	n
2015-08-21	2015-10-26	1569	C7	vS7	S	S2	47	8	0	n	n
2015-08-21	2015-10-26	1570	C7	vS7	S	S2	48	8	0	n	n
2015-08-21	2015-10-26	1571	C7	vS7	S	S2	49	8	0	n	n
2015-08-21	2015-10-26	1572	C7	vS7	S	S2	50	8	0	n	n
2015-08-21	2015-10-26	1573	C7	vS7	S	S2	51	7	0	n	n
2015-08-21	2015-10-26	1574	C7	vS7	S	S2	52	7	0	n	n
2015-08-21	2015-10-26	1575	C7	vS7	S	S2	53	8	0	n	n
2015-08-21	2015-10-26	1576	C7	vS7	S	S2	54	8	0	n	n
2015-08-21	2015-10-26	1577	C7	vS7	S	S2	55	8	0	n	n
2015-08-21	2015-10-26	1578	C7	vS7	S	S2	56	8	0	n	n
2015-08-21	2015-10-26	1579	C7	vS7	S	S2	57	8	0	n	n
2015-08-21	2015-10-26	1580	C7	vS7	S	S2	58	9	0	n	n
2015-08-21	2015-10-26	1581	C7	vS7	S	S2	59	9	0	n	n
2015-08-21	2015-10-26	1582	C7	vS7	S	S2	60	9	0	n	n
2015-08-21	2015-10-26	1583	C7	vS7	S	S2	61	8	0	n	n
2015-08-21	2015-10-26	1584	C7	vS7	S	S2	63	7	0	n	n
2015-08-21	2015-10-26	1585	C7	vS7	S	S2	64	7	0	n	n
2015-08-21	2015-10-26	1586	C7	vS7	S	S2	65	7	0	n	n
2015-08-21	2015-10-26	1587	C7	vS7	S	S2	66	7	0	n	n
2015-08-21	2015-10-26	1588	C7	vS7	S	S2	67	8	0	n	n
2015-08-21	2015-10-26	1589	C7	vS7	S	S2	69	7	0	n	n
2015-08-21	2015-10-26	1590	C7	vS7	S	S2	70	8	0	n	y
2015-08-21	2015-10-26	1591	C7	vS7	S	S2	71	8	0	n	n
2015-08-21	2015-10-26	1592	C7	vS7	S	S2	73	7	0	n	n
2015-08-21	2015-10-26	1593	C7	vS7	S	S2	75	7	0	n	n
2015-08-21	2015-10-26	1594	C7	vS7	S	S2	76	7	0	n	n
2015-08-21	2015-10-26	1595	C7	vS7	S	S2	77	8	0	n	n
2015-08-21	2015-10-26	1596	C7	vS7	S	S2	78	8	0	n	n
2015-08-21	2015-10-26	1597	C7	vS7	S	S2	79	8	0	n	n
2015-08-21	2015-10-26	1598	C7	vS7	S	S2	80	8	0	n	n
2015-08-21	2015-10-26	1599	C7	vS7	S	S2	81	8	0	n	n
2015-08-21	2015-10-26	1600	C7	vS7	S	S2	82	8	0	n	n
2015-08-21	2015-10-26	1601	C7	vS7	S	S2	83	8	0	n	n
2015-08-21	2015-10-26	1602	C7	vS7	S	S2	84	8	0	n	n
2015-08-21	2015-10-26	1603	C7	vS7	S	S2	85	8	0	n	n
2015-08-21	2015-10-26	1604	C7	vS7	S	S2	86	8	0	n	n
2015-08-21	2015-10-26	1605	C7	vS7	S	S2	87	8	0	n	n
2015-08-21	2015-10-26	1606	C7	vS7	S	S2	88	8	0	n	n
2015-08-21	2015-10-26	1607	C7	vS7	S	S2	89	8	0	n	n
2015-08-21	2015-10-26	1608	C7	vS7	S	S2	90	7	0	n	n
2015-08-21	2015-10-26	1609	C7	vS7	S	S2	91	7	0	n	n
2015-08-21	2015-10-26	1610	C7	vS7	S	S2	92	8	0	n	n
2015-08-21	2015-10-26	1611	C7	vS7	S	S2	93	8	0	n	n
2015-08-21	2015-10-26	1612	C7	vS7	S	S2	94	8	0	n	n
2015-08-21	2015-10-26	1613	C7	vS7	S	S2	95	8	0	n	n
2015-08-21	2015-10-26	1614	C7	vS7	S	S2	96	8	0	n	n
2015-08-21	2015-10-26	1615	C7	vS7	S	S2	97	8	0	n	n
2015-08-21	2015-10-26	1616	C7	vS7	S	S2	98	9	0	n	n
2015-08-21	2015-10-26	1617	C7	vS7	S	S2	100	8	0	n	n
2015-08-21	2015-10-22	1618	C9	vS9	S	S4	1	7	0	n	n
2015-08-21	2015-10-22	1619	C9	vS9	S	S4	3	7	0	n	n
2015-08-21	2015-10-22	1620	C9	vS9	S	S4	4	7	0	n	n
2015-08-21	2015-10-22	1621	C9	vS9	S	S4	5	7	0	n	y
2015-08-21	2015-10-22	1622	C9	vS9	S	S4	7	8	0	n	n
2015-08-21	2015-10-22	1623	C9	vS9	S	S4	8	10	0	n	n
2015-08-21	2015-10-22	1624	C9	vS9	S	S4	9	10	0	n	n
2015-08-21	2015-10-22	1625	C9	vS9	S	S4	10	9	0	n	n
2015-08-21	2015-10-22	1626	C9	vS9	S	S4	11	8	0	n	y
2015-08-21	2015-10-22	1627	C9	vS9	S	S4	12	7	0	n	y
2015-08-21	2015-10-22	1628	C9	vS9	S	S4	12	7	0	n	n
2015-08-21	2015-10-22	1629	C9	vS9	S	S4	15	7	0	n	n
2015-08-21	2015-10-22	1630	C9	vS9	S	S4	16	7	0	n	y
2015-08-21	2015-10-22	1631	C9	vS9	S	S4	17	8	0	n	n
2015-08-21	2015-10-22	1632	C9	vS9	S	S4	18	8	0	n	y
2015-08-21	2015-10-22	1633	C9	vS9	S	S4	19	7	0	n	y
2015-08-21	2015-10-22	1634	C9	vS9	S	S4	20	9	0	n	n
2015-08-21	2015-10-22	1635	C9	vS9	S	S4	21	8	0	n	n
2015-08-21	2015-10-22	1636	C9	vS9	S	S4	22	10	0	n	y
2015-08-21	2015-10-22	1637	C9	vS9	S	S4	23	10	0	n	n
2015-08-21	2015-10-22	1638	C9	vS9	S	S4	24	10	0	n	n
2015-08-21	2015-10-22	1639	C9	vS9	S	S4	25	9	0	n	n
2015-08-21	2015-10-22	1640	C9	vS9	S	S4	26	8	0	n	n
2015-08-21	2015-10-22	1641	C9	vS9	S	S4	27	8	0	n	y
2015-08-21	2015-10-22	1642	C9	vS9	S	S4	28	7	0	n	y
2015-08-21	2015-10-22	1643	C9	vS9	S	S4	29	7	0	n	y
2015-08-21	2015-10-22	1644	C9	vS9	S	S4	30	7	0	n	y
2015-08-21	2015-10-22	1645	C9	vS9	S	S4	31	8	0	n	n
2015-08-21	2015-10-22	1646	C9	vS9	S	S4	32	8	0	n	y
2015-08-21	2015-10-22	1647	C9	vS9	S	S4	33	8	0	n	n
2015-08-21	2015-10-22	1648	C9	vS9	S	S4	34	8	0	n	y
2015-08-21	2015-10-22	1649	C9	vS9	S	S4	35	7	0	n	n
2015-08-21	2015-10-22	1650	C9	vS9	S	S4	36	8	0	n	y
2015-08-21	2015-10-22	1651	C9	vS9	S	S4	37	7	0	n	y
2015-08-21	2015-10-22	1652	C9	vS9	S	S4	38	8	0	n	n
2015-08-21	2015-10-22	1653	C9	vS9	S	S4	39	7	0	n	n
2015-08-21	2015-10-22	1654	C9	vS9	S	S4	40	8	0	n	n
2015-08-21	2015-10-22	1655	C9	vS9	S	S4	41	8	0	n	y
2015-08-21	2015-10-22	1656	C9	vS9	S	S4	42	8	0	n	n
2015-08-21	2015-10-22	1657	C9	vS9	S	S4	43	8	0	n	n
2015-08-21	2015-10-22	1658	C9	vS9	S	S4	44	8	0	n	y
2015-08-21	2015-10-22	1659	C9	vS9	S	S4	45	8	0	n	n
2015-08-21	2015-10-22	1660	C9	vS9	S	S4	46	7	0	n	n
2015-08-21	2015-10-22	1661	C9	vS9	S	S4	48	7	0	n	n
2015-08-21	2015-10-22	1662	C9	vS9	S	S4	49	7	0	n	n
2015-08-21	2015-10-22	1663	C9	vS9	S	S4	50	8	0	n	n
2015-08-21	2015-10-22	1664	C9	vS9	S	S4	51	8	0	n	n
2015-08-21	2015-10-22	1665	C9	vS9	S	S4	52	8	0	n	n
2015-08-21	2015-10-22	1666	C9	vS9	S	S4	53	8	0	n	y
2015-08-21	2015-10-22	1667	C9	vS9	S	S4	54	8	0	n	y
2015-08-21	2015-10-22	1668	C9	vS9	S	S4	55	9	0	n	y
2015-08-21	2015-10-22	1669	C9	vS9	S	S4	56	9	0	n	n
2015-08-21	2015-10-22	1670	C9	vS9	S	S4	57	8	0	n	n
2015-08-21	2015-10-22	1671	C9	vS9	S	S4	58	8	0	n	n
2015-08-21	2015-10-22	1672	C9	vS9	S	S4	59	7	0	n	y
2015-08-21	2015-10-22	1673	C9	vS9	S	S4	60	7	0	n	n
2015-08-21	2015-10-22	1674	C9	vS9	S	S4	61	7	0	n	n
2015-08-21	2015-10-22	1675	C9	vS9	S	S4	62	7	0	n	n
2015-08-21	2015-10-22	1676	C9	vS9	S	S4	63	7	0	n	n
2015-08-21	2015-10-22	1677	C9	vS9	S	S4	64	7	0	n	n
2015-08-21	2015-10-22	1678	C9	vS9	S	S4	65	8	0	n	n
2015-08-21	2015-10-22	1679	C9	vS9	S	S4	66	9	0	n	y
2015-08-21	2015-10-22	1680	C9	vS9	S	S4	68	8	0	n	n
2015-08-21	2015-10-22	1681	C9	vS9	S	S4	72	8	0	n	y
2015-08-21	2015-10-22	1682	C9	vS9	S	S4	74	7	0	n	n
2015-08-21	2015-10-22	1683	C9	vS9	S	S4	75	7	0	n	n
2015-08-21	2015-10-22	1684	C9	vS9	S	S4	78	8	0	n	n
2015-08-21	2015-10-22	1685	C9	vS9	S	S4	79	9	0	n	n
2015-08-21	2015-10-22	1686	C9	vS9	S	S4	80	8	0	n	n
2015-08-21	2015-10-22	1687	C9	vS9	S	S4	81	8	0	n	n
2015-08-21	2015-10-22	1688	C9	vS9	S	S4	82	9	0	n	n
2015-08-21	2015-10-22	1689	C9	vS9	S	S4	84	7	0	n	n
2015-08-21	2015-10-22	1690	C9	vS9	S	S4	85	8	0	n	n
2015-08-21	2015-10-22	1691	C9	vS9	S	S4	86	8	0	n	n
2015-08-21	2015-10-22	1692	C9	vS9	S	S4	87	8	0	n	n
2015-08-21	2015-10-22	1693	C9	vS9	S	S4	89	8	0	n	n
2015-08-21	2015-10-22	1694	C9	vS9	S	S4	92	8	0	n	y
2015-08-21	2015-10-22	1695	C9	vS9	S	S4	93	7	0	n	n
2015-08-21	2015-10-22	1696	C9	vS9	S	S4	94	8	0	n	n
2015-08-21	2015-10-22	1697	C9	vS9	S	S4	95	7	0	n	n
2015-08-21	2015-10-22	1698	C9	vS9	S	S4	96	8	0	n	n
2015-08-21	2015-10-22	1699	C9	vS9	S	S4	97	10	0	n	n
2015-08-21	2015-10-22	1700	C9	vS9	S	S4	98	9	0	n	n
2015-08-21	2015-10-22	1701	C9	vS9	S	S4	99	8	0	n	y
2015-08-21	2015-10-22	1702	C9	vS9	S	S4	100	9	0	n	y
