# Supplementary material for: Rapid parallel evolution overcomes global honey bee parasite
Source: Sci Rep. 2018 May 16;8:7704. doi: 10.1038/s41598-018-26001-7 (PMC5955925; doi:10.1038/s41598-018-26001-7)
Supplement: Supplementary file 7 — Dataset 6 Sarthe fecund [file 41598_2018_26001_MOESM7_ESM.xlsx]

## Sheet: Sheet1
Collect.Date	Col.ID	Apiary	Population.type	Observer	Cell.no	Recap	Bee.stage	Foundress.number	Foundress.dead	Found.ent	Eggs	Proto	Female.deutonymph	Male.deuto	Fem.adult	Male.adult	Non.reproductive	Viable.females	CellNon.Reproductive.recap	viable.male	viab.fem.wmale
16.08.2016	BS0135	Yves	Survivant	Alberic	1	0	5	1	0	0	0	0	3	1	0	0	0	3	0	1	3
16.08.2016	BS0135	Yves	Survivant	Alberic	3	1	5	1	0	0	0	0	2	1	0	0	0	2	0	1	2
16.08.2016	BS0135	Yves	Survivant	Alberic	12	1	6	1	0	0	0	1	2	1	0	0	0	2	0	1	2
16.08.2016	BS0135	Yves	Survivant	Alberic	15	1	6	1	0	0	0	1	1	1	0	0	0	1	0	1	1
16.08.2016	BS0135	Yves	Survivant	Alberic	23	0	5	1	0	0	0	1	3	1	0	0	0	3	0	1	3
16.08.2016	BS0135	Yves	Survivant	Alberic	24	0	5	1	0	0	0	1	3	1	0	0	0	3	0	1	3
16.08.2016	BS0135	Yves	Survivant	Alberic	33	1	6	1	0	0	1	1	2	1	0	0	0	2	0	1	2
16.08.2016	BS0135	Yves	Survivant	Alberic	36	1	6	1	0	0	0	0	2	1	1	0	0	3	0	1	3
16.08.2016	BS0135	Yves	Survivant	Alberic	37	1	6	1	0	0	0	0	2	0	0	0	1	0	1	0	0
16.08.2016	BS0135	Yves	Survivant	Alberic	43	0	6	2	0	0	0	0	0	0	0	0	NA	0	0	0	0
16.08.2016	BS0135	Yves	Survivant	Alberic	44	0	5	1	0	0	1	2	0	1	0	0	1	0	0	1	0
16.08.2016	BS0135	Yves	Survivant	Alberic	57	1	6	1	0	0	2	2	0	0	0	0	1	0	1	0	0
16.08.2016	BS0135	Yves	Survivant	Alberic	58	0	5	1	0	0	1	1	2	1	0	0	0	2	0	1	2
16.08.2016	BS0135	Yves	Survivant	Alberic	61	1	5	1	0	0	3	0	0	1	0	0	1	0	1	1	0
16.08.2016	BS0135	Yves	Survivant	Alberic	63	1	5	1	1	0	1	0	0	0	0	0	1	0	1	0	0
16.08.2016	BS0135	Yves	Survivant	Alberic	68	1	5	1	0	0	1	3	1	0	0	0	1	1	1	0	1
16.08.2016	BS0135	Yves	Survivant	Alberic	72	1	5	1	0	0	0	1	0	1	0	0	1	0	1	1	0
16.08.2016	BS0135	Yves	Survivant	Alberic	76	1	5	2	0	0	0	0	0	0	0	0	NA	0	0	0	0
16.08.2016	BS0135	Yves	Survivant	Alberic	83	1	5	2	0	0	0	0	0	0	0	0	NA	0	0	0	0
16.08.2016	BS0135	Yves	Survivant	Alberic	86	0	5	1	0	0	0	1	1	1	0	0	0	1	0	1	1
16.08.2016	BS0135	Yves	Survivant	Alberic	87	1	5	1	0	0	0	1	1	1	0	0	0	1	0	1	1
16.08.2016	BS0135	Yves	Survivant	Alberic	92	0	5	1	0	0	0	2	1	1	0	0	0	1	0	1	1
16.08.2016	BS0135	Yves	Survivant	Alberic	101	0	5	1	0	0	0	0	1	1	0	0	0	1	0	1	1
16.08.2016	BS0135	Yves	Survivant	Alberic	107	1	5	2	0	0	0	0	0	0	0	0	NA	0	0	0	0
16.08.2016	BS0135	Yves	Survivant	Alberic	108	0	5	1	0	0	0	1	1	1	0	0	0	1	0	1	1
16.08.2016	BS0135	Yves	Survivant	Alberic	110	0	5	1	0	0	0	1	2	1	0	0	0	2	0	1	2
16.08.2016	BS0135	Yves	Survivant	Alberic	115	1	5	1	0	0	2	0	1	1	0	0	0	1	0	1	1
16.08.2016	BS0135	Yves	Survivant	Alberic	116	0	6	1	0	0	2	0	1	0	0	0	1	1	0	0	1
16.08.2016	BS0135	Yves	Survivant	Alberic	121	1	6	1	1	0	0	0	0	0	0	0	1	0	1	0	0
16.08.2016	BS0135	Yves	Survivant	Alberic	122	1	5	1	0	0	0	0	0	0	0	0	1	0	1	0	0
16.08.2016	BS0135	Yves	Survivant	Alberic	129	0	5	1	0	0	0	1	2	1	0	0	0	2	0	1	2
16.08.2016	BS0135	Yves	Survivant	Alberic	131	0	5	1	0	0	1	1	2	1	0	0	0	2	0	1	2
16.08.2016	BS0135	Yves	Survivant	Alberic	136	0	5	1	0	0	0	2	0	1	0	0	1	0	0	1	0
16.08.2016	BS0135	Yves	Survivant	Alberic	141	1	5	1	0	0	1	2	0	1	0	0	1	0	1	1	0
16.08.2016	BS0135	Yves	Survivant	Alberic	145	0	5	1	0	0	2	0	0	1	0	0	1	0	0	1	0
16.08.2016	BS0135	Yves	Survivant	Alberic	148	1	5	1	0	0	1	2	1	1	0	0	0	1	0	1	1
16.08.2016	BS0135	Yves	Survivant	Alberic	171	0	5	1	0	0	0	0	0	0	0	0	1	0	0	0	0
16.08.2016	BS0135	Yves	Survivant	Alberic	190	0	5	1	0	0	0	1	1	1	0	0	0	1	0	1	1
16.08.2016	BS0135	Yves	Survivant	Alberic	199	0	5	1	0	0	2	1	1	1	0	0	0	1	0	1	1
16.08.2016	BS0136	Yves	Survivant	Marius	4	1	5	1	0	0	0	1	1	1	0	0	0	1	0	1	1
16.08.2016	BS0136	Yves	Survivant	Marius	10	1	6	2	0	0	0	0	0	0	0	0	NA	0	0	0	0
16.08.2016	BS0136	Yves	Survivant	Marius	18	1	5	1	0	0	0	2	2	1	0	0	0	2	0	1	2
16.08.2016	BS0136	Yves	Survivant	Marius	20	1	5	1	0	0	0	2	1	1	0	0	0	1	0	1	1
16.08.2016	BS0136	Yves	Survivant	Marius	30	1	6	1	0	0	0	0	1	1	0	0	0	1	0	1	1
16.08.2016	BS0136	Yves	Survivant	Marius	38	1	6	1	0	0	0	0	1	1	0	0	0	1	0	1	1
16.08.2016	BS0136	Yves	Survivant	Marius	40	1	9	1	0	0	0	0	2	0	1	0	1	0	1	0	0
16.08.2016	BS0136	Yves	Survivant	Marius	42	0	7	1	0	0	1	0	0	0	0	1	1	0	0	1	0
16.08.2016	BS0136	Yves	Survivant	Marius	52	0	7	1	0	0	2	0	0	0	0	1	1	0	0	1	0
16.08.2016	BS0136	Yves	Survivant	Marius	61	0	6	1	0	0	0	0	0	0	1	1	0	1	0	1	1
16.08.2016	BS0136	Yves	Survivant	Marius	65	0	6	1	0	0	0	1	2	1	0	0	0	2	0	1	2
16.08.2016	BS0136	Yves	Survivant	Marius	71	0	6	1	0	0	0	1	3	1	0	0	0	3	0	1	3
16.08.2016	BS0136	Yves	Survivant	Marius	72	1	6	1	0	0	0	0	1	1	0	0	0	1	0	1	1
16.08.2016	BS0136	Yves	Survivant	Marius	88	1	6	1	0	0	0	0	1	0	1	1	0	2	0	1	2
16.08.2016	BS0136	Yves	Survivant	Marius	91	1	6	1	0	0	1	1	0	0	0	0	1	0	1	0	0
16.08.2016	BS0136	Yves	Survivant	Marius	94	1	6	3	0	0	0	0	0	0	0	0	NA	0	0	0	0
16.08.2016	BS0136	Yves	Survivant	Marius	98	1	7	1	0	0	0	0	1	0	2	1	0	2	0	1	2
16.08.2016	BS0136	Yves	Survivant	Marius	99	1	7	2	0	0	0	0	0	0	0	0	NA	0	0	0	0
16.08.2016	BS0136	Yves	Survivant	Marius	100	1	7	1	0	0	0	0	1	0	2	1	0	2	0	1	2
16.08.2016	BS0136	Yves	Survivant	Marius	102	1	7	1	0	0	0	0	0	0	0	0	1	0	1	0	0
16.08.2016	BS0136	Yves	Survivant	Marius	108	1	7	1	0	0	0	1	2	0	1	1	0	1	0	1	1
16.08.2016	BS0136	Yves	Survivant	Marius	113	1	7	1	0	0	0	0	0	0	1	1	0	1	0	1	1
16.08.2016	BS0136	Yves	Survivant	Marius	114	0	7	1	0	0	0	0	1	0	1	1	0	1	0	1	1
16.08.2016	BS0136	Yves	Survivant	Marius	130	1	6	1	0	0	0	0	0	0	1	0	1	0	1	0	0
16.08.2016	BS0136	Yves	Survivant	Marius	132	0	6	1	0	0	0	0	1	0	1	1	0	2	0	1	2
16.08.2016	BS0136	Yves	Survivant	Marius	135	0	6	1	0	0	0	0	1	0	2	1	0	3	0	1	3
16.08.2016	BS0136	Yves	Survivant	Marius	188	0	6	1	0	0	0	0	1	0	1	1	0	2	0	1	2
16.08.2016	BS0136	Yves	Survivant	Marius	210	1	6	1	0	0	0	0	0	0	1	1	0	1	0	1	1
16.08.2016	BS0136	Yves	Survivant	Marius	226	0	6	2	0	0	0	0	0	0	0	0	NA	0	0	0	0
16.08.2016	BS0136	Yves	Survivant	Marius	233	0	6	1	0	0	1	1	0	0	0	0	1	0	0	0	0
16.08.2016	BS0136	Yves	Survivant	Marius	250	0	6	1	0	0	0	1	1	1	0	0	0	1	0	1	1
16.08.2016	BS0136	Yves	Survivant	Marius	293	1	6	1	0	0	0	0	1	0	1	1	0	2	0	1	2
16.08.2016	BS0136	Yves	Survivant	Marius	300	0	6	1	0	0	0	2	2	1	0	0	0	2	0	1	2
16.08.2016	BS0136	Yves	Survivant	Marius	308	1	7	1	0	0	0	0	2	0	1	0	1	0	1	0	0
16.08.2016	BS0136	Yves	Survivant	Marius	318	0	6	1	0	0	0	0	1	1	0	0	0	1	0	1	1
16.08.2016	BS0136	Yves	Survivant	Marius	331	1	6	1	0	0	0	0	2	1	0	0	0	2	0	1	2
16.08.2016	BS0136	Yves	Survivant	Marius	334	1	5	1	0	0	0	1	0	0	0	0	1	0	1	0	0
16.08.2016	BS0136	Yves	Survivant	Marius	392	1	5	1	0	0	0	1	0	0	0	0	1	0	1	0	0
16.08.2016	BS0136	Yves	Survivant	Marius	354	1	8	1	0	0	0	0	2	0	1	1	0	1	0	1	1
17.08.2016	BS0143	Yves	Susceptible	Marius	6	0	5	1	0	0	2	1	1	1	0	0	0	1	0	1	1
17.08.2016	BS0143	Yves	Susceptible	Marius	34	0	5	1	0	0	1	1	0	0	0	0	1	0	0	0	0
17.08.2016	BS0143	Yves	Susceptible	Marius	45	0	5	1	0	0	0	1	2	1	0	0	0	2	0	1	2
17.08.2016	BS0143	Yves	Susceptible	Marius	56	0	5	1	0	0	0	1	1	1	0	0	0	1	0	1	1
17.08.2016	BS0143	Yves	Susceptible	Marius	70	0	5	1	0	0	1	1	1	1	0	0	0	1	0	1	1
17.08.2016	BS0143	Yves	Susceptible	Marius	71	1	5	1	0	0	1	2	1	1	0	0	0	1	0	1	1
17.08.2016	BS0143	Yves	Susceptible	Marius	74	1	5	0	0	0	0	1	0	0	0	0	0	0	0	0	0
17.08.2016	BS0143	Yves	Susceptible	Marius	77	0	6	1	0	0	1	0	1	0	1	1	0	2	0	1	2
17.08.2016	BS0143	Yves	Susceptible	Marius	96	0	5	1	0	0	0	2	1	1	0	0	0	1	0	1	1
17.08.2016	BS0143	Yves	Susceptible	Marius	104	0	6	1	0	0	0	1	1	1	0	0	0	1	0	1	1
17.08.2016	BS0143	Yves	Susceptible	Marius	133	0	6	1	0	0	0	1	2	1	0	0	0	2	0	1	2
17.08.2016	BS0143	Yves	Susceptible	Marius	217	0	6	1	0	0	0	1	2	1	0	0	0	2	0	1	2
17.08.2016	BS0143	Yves	Susceptible	Marius	344	0	8	1	0	0	0	0	0	0	0	0	1	0	0	0	0
17.08.2016	BS0143	Yves	Susceptible	Marius	376	0	5	1	0	0	0	0	1	1	0	0	0	1	0	1	1
17.08.2016	BS0143	Yves	Susceptible	Marius	397	0	5	1	0	0	1	1	1	1	0	0	0	1	0	1	1
17.08.2016	BS0143	Yves	Susceptible	Marius	398	0	5	1	0	0	0	0	1	1	0	0	0	1	0	1	1
17.08.2016	BS0143	Yves	Susceptible	Marius	421	0	5	1	0	0	0	1	0	0	0	0	1	0	0	0	0
17.08.2016	BS0143	Yves	Susceptible	Marius	457	0	5	1	0	0	0	0	2	1	0	0	0	2	0	1	2
17.08.2016	BS0143	Yves	Susceptible	Marius	508	1	5	1	0	0	0	0	1	1	0	0	0	1	0	1	1
17.08.2016	BS0143	Yves	Susceptible	Marius	515	0	6	1	0	0	0	2	0	0	0	0	1	0	0	0	0
17.08.2016	BS0143	Yves	Susceptible	Marius	537	1	5	1	0	0	0	1	1	1	0	0	0	1	0	1	1
17.08.2016	BS0143	Yves	Susceptible	Marius	534	0	5	1	0	0	0	0	1	1	0	0	0	1	0	1	1
17.08.2016	BS0143	Yves	Susceptible	Marius	554	0	5	1	0	0	0	0	2	1	0	0	0	2	0	1	2
17.08.2016	BS0143	Yves	Susceptible	Marius	569	0	6	1	0	0	0	0	1	0	0	0	1	0	0	0	0
17.08.2016	BS0143	Yves	Susceptible	Marius	579	0	5	1	0	0	1	0	1	1	0	0	0	1	0	1	1
17.08.2016	BS0143	Yves	Susceptible	Marius	623	0	5	1	0	0	0	0	0	0	0	0	1	0	0	0	0
17.08.2016	BS0143	Yves	Susceptible	Marius	649	0	6	1	0	0	0	1	1	1	0	0	0	1	0	1	1
17.08.2016	BS0143	Yves	Susceptible	Marius	668	0	5	1	0	0	0	0	1	1	0	0	0	1	0	1	1
17.08.2016	BS0143	Yves	Susceptible	Marius	683	0	6	1	0	0	0	2	0	0	1	1	0	1	0	1	1
17.08.2016	BS0143	Yves	Susceptible	Marius	686	0	5	1	0	0	1	1	1	1	0	0	0	1	0	1	1
17.08.2016	BS0143	Yves	Susceptible	Marius	696	0	6	1	0	0	0	0	1	0	1	1	0	2	0	1	2
18.08.2016	BS0144	Yves	Survivant	Marius	6	0	6	1	0	0	0	0	0	0	0	0	1	0	0	0	0
18.08.2016	BS0144	Yves	Survivant	Marius	8	0	6	1	0	0	0	0	2	0	1	1	0	3	0	1	3
18.08.2016	BS0144	Yves	Survivant	Marius	10	0	5	1	0	0	1	0	1	1	0	0	0	1	0	1	1
18.08.2016	BS0144	Yves	Survivant	Marius	11	0	6	1	0	0	0	1	2	0	1	1	0	3	0	1	3
18.08.2016	BS0144	Yves	Survivant	Marius	15	0	6	2	0	0	0	0	0	0	0	0	NA	0	0	0	0
18.08.2016	BS0144	Yves	Survivant	Marius	20	0	6	1	0	1	0	0	0	0	0	0	1	0	0	0	0
18.08.2016	BS0144	Yves	Survivant	Marius	25	0	6	1	0	0	0	0	2	1	0	0	0	2	0	1	2
18.08.2016	BS0144	Yves	Survivant	Marius	26	0	8	1	0	0	0	0	0	0	2	1	0	2	0	1	2
18.08.2016	BS0144	Yves	Survivant	Marius	28	0	5	1	0	0	0	0	2	1	0	0	0	2	0	1	2
18.08.2016	BS0144	Yves	Survivant	Marius	37	0	5	1	0	0	1	2	0	0	0	0	1	0	0	0	0
18.08.2016	BS0144	Yves	Survivant	Marius	39	0	5	1	0	0	0	1	2	1	0	0	0	2	0	1	2
18.08.2016	BS0144	Yves	Survivant	Marius	44	0	5	1	0	0	0	0	3	1	0	0	0	3	0	1	3
18.08.2016	BS0144	Yves	Survivant	Marius	70	0	5	2	0	0	0	0	0	0	0	0	NA	0	0	0	0
18.08.2016	BS0144	Yves	Survivant	Marius	73	0	5	2	0	0	0	0	0	0	0	0	NA	0	0	0	0
18.08.2016	BS0144	Yves	Survivant	Marius	74	1	6	1	0	0	0	0	0	0	0	0	1	0	1	0	0
18.08.2016	BS0144	Yves	Survivant	Marius	78	0	5	1	0	0	1	0	1	1	0	0	0	1	0	1	1
18.08.2016	BS0144	Yves	Survivant	Marius	80	0	5	1	0	0	1	2	0	0	0	0	1	0	0	0	0
18.08.2016	BS0144	Yves	Survivant	Marius	82	0	5	1	0	0	0	2	1	1	0	0	0	1	0	1	1
18.08.2016	BS0144	Yves	Survivant	Marius	101	0	9	4	0	0	0	0	0	0	0	0	NA	0	0	0	0
18.08.2016	BS0144	Yves	Survivant	Marius	102	0	5	1	0	0	0	2	0	0	0	0	1	0	0	0	0
18.08.2016	BS0144	Yves	Survivant	Marius	109	0	9	1	0	0	0	0	0	0	0	0	1	0	0	0	0
18.08.2016	BS0144	Yves	Survivant	Marius	115	0	8	1	0	0	0	0	0	0	1	0	1	0	0	0	0
18.08.2016	BS0144	Yves	Survivant	Marius	125	0	7	1	0	0	0	0	0	0	1	1	0	1	0	1	1
18.08.2016	BS0144	Yves	Survivant	Marius	126	0	9	2	0	0	0	0	0	0	0	0	NA	0	0	0	0
18.08.2016	BS0144	Yves	Survivant	Marius	131	0	6	1	0	0	0	0	1	1	0	0	0	1	0	1	1
18.08.2016	BS0144	Yves	Survivant	Marius	136	0	8	1	0	0	0	0	1	1	0	0	1	0	0	0	0
18.08.2016	BS0144	Yves	Survivant	Marius	138	0	7	1	0	0	0	0	0	0	3	1	0	3	0	1	3
18.08.2016	BS0144	Yves	Survivant	Marius	139	0	7	1	0	0	0	0	2	0	1	1	0	1	0	1	1
18.08.2016	BS0144	Yves	Survivant	Marius	153	0	5	1	0	0	0	2	2	1	0	0	0	2	0	1	2
18.08.2016	BS0144	Yves	Survivant	Marius	161	0	6	1	0	0	0	2	2	1	0	0	0	2	0	1	2
18.08.2016	BS0144	Yves	Survivant	Marius	162	0	5	1	0	0	0	2	1	1	0	0	0	1	0	1	1
18.08.2016	BS0144	Yves	Survivant	Marius	184	0	7	1	0	0	0	0	1	0	2	1	0	2	0	1	2
18.08.2016	BS0144	Yves	Survivant	Marius	192	0	7	1	0	0	0	0	2	0	1	1	0	1	0	1	1
18.08.2016	BS0144	Yves	Survivant	Marius	200	0	7	1	0	0	0	0	2	0	1	1	0	1	0	1	1
18.08.2016	BS0144	Yves	Survivant	Marius	204	0	6	1	0	0	0	1	2	1	0	0	0	2	0	1	2
18.08.2016	BS0144	Yves	Survivant	Marius	205	0	5	1	0	0	0	2	1	1	0	0	0	1	0	1	1
18.08.2016	BS0144	Yves	Survivant	Marius	206	0	9	1	0	0	0	0	0	0	1	0	1	0	0	0	0
18.08.2016	BS0144	Yves	Survivant	Marius	209	0	5	1	0	0	1	0	0	0	0	0	1	0	0	0	0
18.08.2016	BS0144	Yves	Survivant	Marius	238	0	5	1	0	0	0	0	0	0	0	0	1	0	0	0	0
18.08.2016	BS0144	Yves	Survivant	Marius	242	0	5	2	0	0	0	0	0	0	0	0	0	0	0	0	0
18.08.2016	BS0144	Yves	Survivant	Marius	243	0	5	1	0	0	0	0	0	0	0	0	1	0	0	0	0
18.08.2016	BS0147	Yves	Survivant	Marius	2	1	6	1	0	0	0	0	1	1	0	0	0	1	0	1	1
18.08.2016	BS0147	Yves	Survivant	Marius	5	1	6	1	0	0	0	0	2	1	0	0	0	2	0	1	2
18.08.2016	BS0147	Yves	Survivant	Marius	7	1	6	2	0	0	0	0	0	0	0	0	NA	0	0	0	0
18.08.2016	BS0147	Yves	Survivant	Marius	9	0	6	1	0	0	0	0	3	1	0	0	0	3	0	1	3
18.08.2016	BS0147	Yves	Survivant	Marius	13	1	6	1	0	0	0	0	2	0	0	0	1	0	1	0	0
18.08.2016	BS0147	Yves	Survivant	Marius	14	1	6	1	0	0	0	2	0	1	0	0	1	0	1	1	0
18.08.2016	BS0147	Yves	Survivant	Marius	17	0	6	1	0	0	0	1	0	0	1	1	0	1	0	1	1
18.08.2016	BS0147	Yves	Survivant	Marius	21	0	6	1	0	0	0	0	0	1	0	0	1	0	0	1	0
18.08.2016	BS0147	Yves	Survivant	Marius	26	0	6	1	0	0	1	0	1	1	0	0	0	1	0	1	1
18.08.2016	BS0147	Yves	Survivant	Marius	30	0	6	1	0	0	0	0	1	0	1	1	0	2	0	1	2
18.08.2016	BS0147	Yves	Survivant	Marius	38	0	6	1	0	0	0	0	2	0	1	1	0	3	0	1	3
18.08.2016	BS0147	Yves	Survivant	Marius	41	0	5	1	0	0	1	0	1	1	0	0	0	1	0	1	1
18.08.2016	BS0147	Yves	Survivant	Marius	46	0	5	1	0	0	0	1	1	1	0	0	0	1	0	1	1
18.08.2016	BS0147	Yves	Survivant	Marius	54	0	5	1	0	0	0	0	1	1	0	0	0	1	0	1	1
18.08.2016	BS0147	Yves	Survivant	Marius	74	0	7	1	0	0	0	0	1	0	1	1	0	1	0	1	1
18.08.2016	BS0147	Yves	Survivant	Marius	88	0	7	1	0	0	0	0	0	0	0	1	1	0	0	1	0
18.08.2016	BS0147	Yves	Survivant	Marius	103	0	5	1	0	0	0	2	0	0	0	0	1	0	0	0	0
18.08.2016	BS0147	Yves	Survivant	Marius	114	0	6	1	0	0	2	0	0	0	0	0	1	0	0	0	0
18.08.2016	BS0147	Yves	Survivant	Marius	115	0	6	1	0	0	1	0	3	0	0	0	1	3	0	0	3
18.08.2016	BS0147	Yves	Survivant	Marius	117	0	6	1	0	0	1	1	2	1	0	0	0	2	0	1	2
18.08.2016	BS0147	Yves	Survivant	Marius	121	1	5	1	0	0	0	0	3	1	0	0	0	3	0	1	3
18.08.2016	BS0147	Yves	Survivant	Marius	123	0	6	1	0	0	0	1	2	0	1	1	0	3	0	1	3
18.08.2016	BS0147	Yves	Survivant	Marius	126	0	7	1	0	0	0	0	2	0	1	1	0	1	0	1	1
18.08.2016	BS0147	Yves	Survivant	Marius	133	1	6	1	0	0	0	1	2	0	1	1	0	3	0	1	3
18.08.2016	BS0147	Yves	Survivant	Marius	138	1	5	1	0	0	0	0	2	1	0	0	0	2	0	1	2
18.08.2016	BS0147	Yves	Survivant	Marius	145	1	8	1	0	0	0	0	0	0	1	0	1	0	1	0	0
18.08.2016	BS0147	Yves	Survivant	Marius	148	1	8	1	0	0	0	0	2	0	2	1	0	2	0	1	2
18.08.2016	BS0147	Yves	Survivant	Marius	150	1	8	1	0	0	0	0	1	0	1	1	0	1	0	1	1
18.08.2016	BS0147	Yves	Survivant	Marius	151	1	8	1	0	0	0	0	1	0	3	1	0	3	0	1	3
18.08.2016	BS0147	Yves	Survivant	Marius	152	1	5	1	0	0	1	2	0	0	0	0	1	0	1	0	0
18.08.2016	BS0147	Yves	Survivant	Marius	156	0	6	1	0	0	0	1	2	0	1	1	0	3	0	1	3
18.08.2016	BS0147	Yves	Survivant	Marius	161	1	8	1	0	0	0	0	0	0	3	0	1	0	1	0	0
18.08.2016	BS0147	Yves	Survivant	Marius	165	1	9	1	0	0	0	0	0	0	1	1	0	1	0	1	1
18.08.2016	BS0147	Yves	Survivant	Marius	185	1	9	1	0	0	0	0	0	0	0	1	1	0	1	1	0
18.08.2016	BS0147	Yves	Survivant	Marius	188	1	9	1	0	0	0	0	1	0	1	1	0	1	0	1	1
18.08.2016	BS0147	Yves	Survivant	Marius	191	0	9	1	0	0	0	1	2	0	1	1	0	1	0	1	1
18.08.2016	BS0148	Yves	Survivant	Alberic	2	0	6	1	0	0	1	0	2	0	1	1	0	3	0	1	3
18.08.2016	BS0148	Yves	Survivant	Alberic	10	0	7	1	0	0	0	0	2	0	2	1	0	2	0	1	2
18.08.2016	BS0148	Yves	Survivant	Alberic	19	0	8	1	0	0	0	0	1	0	3	1	0	3	0	1	3
18.08.2016	BS0148	Yves	Survivant	Alberic	23	0	9	1	0	0	0	0	2	0	2	1	0	2	0	1	2
18.08.2016	BS0148	Yves	Survivant	Alberic	33	0	7	1	0	0	0	0	1	0	2	1	0	2	0	1	2
18.08.2016	BS0148	Yves	Survivant	Alberic	34	0	5	1	0	0	0	1	2	1	0	0	0	2	0	1	2
18.08.2016	BS0148	Yves	Survivant	Alberic	35	0	6	1	0	0	0	0	1	0	0	1	0	1	0	1	1
18.08.2016	BS0148	Yves	Survivant	Alberic	39	0	9	1	0	0	0	0	0	0	0	0	1	0	0	0	0
18.08.2016	BS0148	Yves	Survivant	Alberic	44	1	6	1	0	0	0	0	2	1	0	0	0	2	0	1	2
18.08.2016	BS0148	Yves	Survivant	Alberic	45	0	7	1	0	0	0	0	2	0	1	1	0	1	0	1	1
18.08.2016	BS0148	Yves	Survivant	Alberic	55	0	7	1	0	0	0	0	2	0	2	1	0	2	0	1	2
18.08.2016	BS0148	Yves	Survivant	Alberic	58	0	7	1	0	0	0	0	0	0	0	0	1	0	0	0	0
18.08.2016	BS0148	Yves	Survivant	Alberic	62	0	8	1	0	0	0	0	0	0	2	1	0	2	0	1	2
18.08.2016	BS0148	Yves	Survivant	Alberic	63	0	9	1	0	0	0	0	1	0	3	1	0	3	0	1	3
18.08.2016	BS0148	Yves	Survivant	Alberic	65	0	8	1	0	0	0	0	0	0	2	0	1	0	0	0	0
18.08.2016	BS0148	Yves	Survivant	Alberic	66	0	8	3	0	0	0	0	0	0	0	0	NA	0	0	0	0
18.08.2016	BS0148	Yves	Survivant	Alberic	72	0	7	1	0	0	0	0	2	0	1	1	0	1	0	1	1
18.08.2016	BS0148	Yves	Survivant	Alberic	100	0	5	1	0	0	0	1	2	1	0	0	0	2	0	1	2
18.08.2016	BS0148	Yves	Survivant	Alberic	101	0	5	1	0	0	0	1	1	1	0	0	0	1	0	1	1
18.08.2016	BS0148	Yves	Survivant	Alberic	105	0	8	1	0	0	0	0	0	0	0	0	1	0	0	0	0
18.08.2016	BS0148	Yves	Survivant	Alberic	109	0	9	1	0	0	0	0	1	0	2	0	1	0	0	0	0
18.08.2016	BS0148	Yves	Survivant	Alberic	119	0	9	1	0	0	0	0	1	0	2	1	0	2	0	1	2
18.08.2016	BS0148	Yves	Survivant	Alberic	122	0	9	1	0	0	0	0	0	0	3	1	0	3	0	1	3
18.08.2016	BS0148	Yves	Survivant	Alberic	124	0	8	1	0	0	0	0	2	0	1	1	0	1	0	1	1
18.08.2016	BS0148	Yves	Survivant	Alberic	127	0	6	1	0	0	0	0	1	0	1	1	0	2	0	1	2
18.08.2016	BS0148	Yves	Survivant	Alberic	144	0	7	1	0	0	0	0	1	0	2	1	0	2	0	1	2
18.08.2016	BS0148	Yves	Survivant	Alberic	146	0	8	1	0	0	0	0	1	0	3	1	0	3	0	1	3
18.08.2016	BS0148	Yves	Survivant	Alberic	158	0	9	1	0	0	0	0	1	0	2	1	0	2	0	1	2
18.08.2016	BS0148	Yves	Survivant	Alberic	169	0	6	1	0	0	0	1	1	0	1	1	0	2	0	1	2
18.08.2016	BS0148	Yves	Survivant	Alberic	180	0	5	1	0	0	1	1	0	1	0	0	1	0	0	1	0
18.08.2016	BS0148	Yves	Survivant	Alberic	182	0	5	1	0	0	0	0	0	0	0	0	1	0	0	0	0
18.08.2016	BS0148	Yves	Survivant	Alberic	183	0	5	1	0	0	1	1	0	1	0	0	1	0	0	1	0
18.08.2016	BS0148	Yves	Survivant	Alberic	185	0	7	1	0	0	0	0	2	0	1	1	0	1	0	1	1
18.08.2016	BS0148	Yves	Survivant	Alberic	189	0	5	1	0	0	1	1	1	1	0	0	0	1	0	1	1
18.08.2016	BS0148	Yves	Survivant	Alberic	190	0	6	1	0	0	0	1	1	0	1	1	0	2	0	1	2
18.08.2016	BS0148	Yves	Survivant	Alberic	193	0	5	1	0	0	0	1	2	1	0	0	0	2	0	1	2
18.08.2016	BS0149	Yves	Survivant	Alberic	15	0	6	1	0	0	0	0	0	0	0	0	1	0	0	0	0
18.08.2016	BS0149	Yves	Survivant	Alberic	16	0	6	1	0	0	1	0	0	0	0	0	1	0	0	0	0
18.08.2016	BS0149	Yves	Survivant	Alberic	46	0	7	1	0	0	0	0	2	0	1	1	0	1	0	1	1
18.08.2016	BS0149	Yves	Survivant	Alberic	48	0	6	1	0	0	2	0	0	0	0	1	1	0	0	1	0
18.08.2016	BS0149	Yves	Survivant	Alberic	52	0	5	1	0	0	1	0	1	1	0	0	0	1	0	1	1
18.08.2016	BS0149	Yves	Survivant	Alberic	57	0	5	1	0	0	1	1	1	1	0	0	0	1	0	1	1
18.08.2016	BS0149	Yves	Survivant	Alberic	62	0	6	1	0	0	0	0	3	1	0	0	0	3	0	1	3
18.08.2016	BS0149	Yves	Survivant	Alberic	66	0	6	1	0	0	0	0	0	0	0	0	1	0	0	0	0
18.08.2016	BS0149	Yves	Survivant	Alberic	67	0	6	1	0	0	0	1	2	0	0	1	0	2	0	1	2
18.08.2016	BS0149	Yves	Survivant	Alberic	72	1	6	1	0	0	0	0	0	0	0	0	1	0	1	0	0
18.08.2016	BS0149	Yves	Survivant	Alberic	73	1	6	1	0	0	0	1	2	1	0	0	0	2	0	1	2
18.08.2016	BS0149	Yves	Survivant	Alberic	74	1	6	1	0	0	0	0	2	1	0	0	0	2	0	1	2
18.08.2016	BS0149	Yves	Survivant	Alberic	75	1	6	1	0	0	0	0	1	1	0	0	0	1	0	1	1
18.08.2016	BS0149	Yves	Survivant	Alberic	77	0	5	3	0	0	0	0	0	0	0	0	NA	0	0	0	0
18.08.2016	BS0149	Yves	Survivant	Alberic	80	1	6	1	0	0	0	0	0	0	0	1	1	0	1	1	0
18.08.2016	BS0149	Yves	Survivant	Alberic	88	0	6	1	0	0	0	0	1	0	1	1	0	2	0	1	2
18.08.2016	BS0149	Yves	Survivant	Alberic	89	1	6	1	0	0	0	0	1	0	2	0	1	0	1	0	0
18.08.2016	BS0149	Yves	Survivant	Alberic	93	0	6	2	0	0	0	0	0	0	0	0	0	0	0	0	0
18.08.2016	BS0149	Yves	Survivant	Alberic	101	0	6	1	0	0	0	1	1	0	1	1	0	2	0	1	2
18.08.2016	BS0149	Yves	Survivant	Alberic	103	0	6	1	0	0	0	0	1	0	1	1	0	2	0	1	2
18.08.2016	BS0149	Yves	Survivant	Alberic	107	1	6	1	0	0	0	0	0	0	0	0	1	0	1	0	0
18.08.2016	BS0149	Yves	Survivant	Alberic	109	0	6	1	0	0	0	1	2	0	1	1	0	3	0	1	3
18.08.2016	BS0149	Yves	Survivant	Alberic	111	1	6	1	0	0	1	0	2	0	0	1	0	2	0	1	2
18.08.2016	BS0149	Yves	Survivant	Alberic	114	0	6	1	0	0	0	0	2	0	1	1	0	3	0	1	3
18.08.2016	BS0149	Yves	Survivant	Alberic	120	0	6	1	0	0	0	0	1	0	1	1	0	2	0	1	2
18.08.2016	BS0149	Yves	Survivant	Alberic	122	0	7	1	0	0	0	0	1	0	2	1	0	2	0	1	2
18.08.2016	BS0149	Yves	Survivant	Alberic	139	0	6	1	0	0	0	1	1	0	1	1	0	2	0	1	2
18.08.2016	BS0149	Yves	Survivant	Alberic	140	1	6	1	0	0	0	0	2	0	1	1	0	3	0	1	3
18.08.2016	BS0149	Yves	Survivant	Alberic	146	0	7	1	0	0	0	0	2	0	1	1	0	1	0	1	1
18.08.2016	BS0149	Yves	Survivant	Alberic	151	0	6	1	0	0	0	0	2	1	0	0	0	2	0	1	2
18.08.2016	BS0149	Yves	Survivant	Alberic	154	1	6	1	0	0	0	0	0	0	0	0	1	0	1	0	0
18.08.2016	BS0149	Yves	Survivant	Alberic	165	0	6	1	0	0	0	0	2	0	0	1	0	2	0	1	2
18.08.2016	BS0149	Yves	Survivant	Alberic	172	0	6	1	0	0	0	0	0	0	0	0	1	0	0	0	0
18.08.2016	BS0149	Yves	Survivant	Alberic	174	1	6	1	0	0	0	0	2	0	1	1	0	3	0	1	3
18.08.2016	BS0149	Yves	Survivant	Alberic	179	1	6	1	0	0	0	0	0	0	0	0	1	0	1	0	0
18.08.2016	BS0149	Yves	Survivant	Alberic	180	1	7	1	0	0	0	0	1	0	2	1	0	2	0	1	2
19.08.2016	BS0150	Yves	Survivant	Alberic	12	1	7	1	0	0	0	0	1	0	2	1	0	2	0	1	2
19.08.2016	BS0150	Yves	Survivant	Alberic	14	1	7	2	0	0	0	0	0	0	0	0	NA	0	0	0	0
19.08.2016	BS0150	Yves	Survivant	Alberic	15	1	7	1	0	0	0	0	0	0	0	1	1	0	1	1	0
19.08.2016	BS0150	Yves	Survivant	Alberic	21	1	6	1	0	0	1	0	0	0	0	0	1	0	1	0	0
19.08.2016	BS0150	Yves	Survivant	Alberic	28	1	6	1	0	0	0	0	0	0	0	1	1	0	1	1	0
19.08.2016	BS0150	Yves	Survivant	Alberic	32	1	6	1	0	0	1	0	0	0	0	1	1	0	1	1	0
19.08.2016	BS0150	Yves	Survivant	Alberic	46	0	7	1	0	0	0	0	2	0	1	1	0	1	0	1	1
19.08.2016	BS0150	Yves	Survivant	Alberic	49	1	9	1	0	1	0	0	0	0	0	0	1	0	1	0	0
19.08.2016	BS0150	Yves	Survivant	Alberic	58	1	8	1	0	0	0	0	1	0	0	0	1	0	1	0	0
19.08.2016	BS0150	Yves	Survivant	Alberic	62	1	9	1	0	0	0	0	0	0	0	0	1	0	1	0	0
19.08.2016	BS0150	Yves	Survivant	Alberic	66	1	8	1	0	0	0	0	0	0	0	0	1	0	1	0	0
19.08.2016	BS0150	Yves	Survivant	Alberic	69	1	7	2	0	0	0	0	0	0	0	0	NA	0	0	0	0
19.08.2016	BS0150	Yves	Survivant	Alberic	78	1	7	1	0	0	0	0	0	0	0	0	1	0	1	0	0
19.08.2016	BS0150	Yves	Survivant	Alberic	101	1	9	1	0	0	0	0	1	0	1	1	0	1	0	1	1
19.08.2016	BS0150	Yves	Survivant	Alberic	106	1	9	1	0	0	0	0	1	0	1	1	0	1	0	1	1
19.08.2016	BS0150	Yves	Survivant	Alberic	109	1	9	1	0	0	0	1	0	0	0	1	1	0	1	1	0
19.08.2016	BS0150	Yves	Survivant	Alberic	115	1	6	1	0	0	0	1	1	0	1	1	0	2	0	1	2
19.08.2016	BS0150	Yves	Survivant	Alberic	117	1	8	1	0	0	0	0	0	0	0	1	1	0	1	1	0
19.08.2016	BS0150	Yves	Survivant	Alberic	122	1	7	0	0	0	0	0	1	0	0	1	0	0	0	1	0
19.08.2016	BS0150	Yves	Survivant	Alberic	123	0	7	1	0	0	0	0	1	0	2	1	0	2	0	1	2
19.08.2016	BS0150	Yves	Survivant	Alberic	135	1	7	1	0	1	0	0	0	0	0	0	1	0	1	0	0
19.08.2016	BS0150	Yves	Survivant	Alberic	150	0	7	1	0	0	0	0	2	0	2	1	0	2	0	1	2
19.08.2016	BS0150	Yves	Survivant	Alberic	152	0	6	1	0	0	0	0	2	0	2	1	0	4	0	1	4
19.08.2016	BS0150	Yves	Survivant	Alberic	156	1	6	1	0	0	0	0	0	0	0	0	1	0	1	0	0
19.08.2016	BS0150	Yves	Survivant	Alberic	164	0	7	1	0	0	0	0	2	0	1	1	0	1	0	1	1
19.08.2016	BS0150	Yves	Survivant	Alberic	173	1	8	1	0	0	0	0	1	0	2	1	0	2	0	1	2
19.08.2016	BS0150	Yves	Survivant	Alberic	206	1	5	1	0	0	2	0	0	1	0	0	1	0	1	1	0
19.08.2016	BS0150	Yves	Survivant	Alberic	208	1	5	1	0	0	1	2	1	1	0	0	0	1	0	1	1
19.08.2016	BS0150	Yves	Survivant	Alberic	209	1	6	1	0	0	0	0	0	0	0	1	1	0	1	1	0
19.08.2016	BS0150	Yves	Survivant	Alberic	216	0	5	1	0	0	1	1	2	1	0	0	0	2	0	1	2
19.08.2016	BS0150	Yves	Survivant	Alberic	220	1	6	1	0	0	0	0	0	0	0	1	1	0	1	1	0
19.08.2016	BS0150	Yves	Survivant	Alberic	229	1	5	1	0	0	0	0	0	1	0	0	1	0	1	1	0
19.08.2016	BS0150	Yves	Survivant	Alberic	236	0	5	1	0	0	1	1	1	1	0	0	0	1	0	1	1
19.08.2016	BS0150	Yves	Survivant	Alberic	239	0	6	1	0	0	0	0	2	0	1	1	0	3	0	1	3
19.08.2016	BS0150	Yves	Survivant	Alberic	256	1	6	1	0	0	0	3	1	0	0	0	1	0	1	0	0
19.08.2016	BS0150	Yves	Survivant	Alberic	278	1	6	1	0	0	0	0	0	0	0	0	1	0	1	0	0
19.08.2016	BS0150	Yves	Survivant	Alberic	280	1	6	1	0	0	1	0	0	0	0	1	1	0	1	1	0
19.08.2016	BS0150	Yves	Survivant	Alberic	283	1	6	1	0	0	0	0	3	0	1	1	0	4	0	1	4
19.08.2016	BS0151	Yves	Survivant	Marius	7	0	5	1	0	0	0	0	1	1	0	0	0	1	0	1	1
19.08.2016	BS0151	Yves	Survivant	Marius	9	0	6	1	0	0	0	0	1	0	1	1	0	2	0	1	2
19.08.2016	BS0151	Yves	Survivant	Marius	13	0	6	1	0	0	0	0	0	0	1	1	0	1	0	1	1
19.08.2016	BS0151	Yves	Survivant	Marius	20	0	9	1	0	0	0	0	0	0	1	1	0	1	0	1	1
19.08.2016	BS0151	Yves	Survivant	Marius	29	1	5	1	0	0	0	1	1	1	0	0	0	1	0	1	1
19.08.2016	BS0151	Yves	Survivant	Marius	36	0	8	1	0	0	0	0	0	0	3	1	0	3	0	1	3
19.08.2016	BS0151	Yves	Survivant	Marius	39	1	8	1	0	0	0	2	1	0	0	0	1	0	1	0	0
19.08.2016	BS0151	Yves	Survivant	Marius	45	1	6	1	0	0	0	0	2	0	1	1	0	3	0	1	3
19.08.2016	BS0151	Yves	Survivant	Marius	49	0	5	1	0	0	0	2	1	1	0	0	0	1	0	1	1
19.08.2016	BS0151	Yves	Survivant	Marius	70	0	5	1	0	0	0	0	0	0	0	0	1	0	0	0	0
19.08.2016	BS0151	Yves	Survivant	Marius	73	0	8	1	0	0	0	0	0	0	0	0	1	0	0	0	0
19.08.2016	BS0151	Yves	Survivant	Marius	87	0	8	1	1	0	0	0	0	0	0	0	1	0	0	0	0
19.08.2016	BS0151	Yves	Survivant	Marius	88	0	8	1	0	0	0	0	0	0	2	1	0	2	0	1	2
19.08.2016	BS0151	Yves	Survivant	Marius	104	0	9	1	0	0	0	0	0	0	1	1	0	1	0	1	1
19.08.2016	BS0151	Yves	Survivant	Marius	106	0	8	1	0	0	0	0	0	0	1	1	0	1	0	1	1
19.08.2016	BS0151	Yves	Survivant	Marius	109	1	7	1	0	0	1	0	0	0	0	1	1	0	1	1	0
19.08.2016	BS0151	Yves	Survivant	Marius	125	0	7	1	0	0	0	1	0	0	0	0	1	0	0	0	0
19.08.2016	BS0151	Yves	Survivant	Marius	135	0	7	1	0	0	0	1	1	0	2	1	0	2	0	1	2
19.08.2016	BS0151	Yves	Survivant	Marius	143	0	7	1	0	0	0	0	1	0	1	1	0	1	0	1	1
19.08.2016	BS0151	Yves	Survivant	Marius	145	0	6	1	0	0	0	0	1	1	0	0	0	1	0	1	1
19.08.2016	BS0151	Yves	Survivant	Marius	146	0	6	1	0	0	0	0	2	1	0	0	0	2	0	1	2
19.08.2016	BS0151	Yves	Survivant	Marius	161	0	5	1	0	0	1	0	0	0	0	0	1	0	0	0	0
19.08.2016	BS0151	Yves	Survivant	Marius	162	0	8	1	0	0	0	0	0	0	0	0	1	0	0	0	0
19.08.2016	BS0151	Yves	Survivant	Marius	166	0	8	1	0	0	1	2	0	0	0	0	1	0	0	0	0
19.08.2016	BS0151	Yves	Survivant	Marius	170	0	7	1	0	0	0	0	2	0	2	1	0	2	0	1	2
19.08.2016	BS0151	Yves	Survivant	Marius	188	0	8	1	0	0	0	0	0	0	1	1	0	1	0	1	1
19.08.2016	BS0151	Yves	Survivant	Marius	196	0	8	1	0	0	0	0	0	0	0	0	1	0	0	0	0
19.08.2016	BS0151	Yves	Survivant	Marius	214	0	7	1	0	0	0	0	1	0	1	1	0	1	0	1	1
19.08.2016	BS0151	Yves	Survivant	Marius	215	0	6	1	0	0	0	1	0	1	0	0	1	0	0	1	0
19.08.2016	BS0151	Yves	Survivant	Marius	222	0	6	1	0	0	0	0	2	1	0	0	0	2	0	1	2
19.08.2016	BS0151	Yves	Survivant	Marius	227	1	9	1	0	0	0	0	0	0	2	0	1	0	1	0	0
19.08.2016	BS0151	Yves	Survivant	Marius	235	1	7	1	0	0	0	0	2	0	0	0	1	0	1	0	0
19.08.2016	BS0151	Yves	Survivant	Marius	245	0	9	1	0	0	0	0	0	0	0	0	1	0	0	0	0
19.08.2016	BS0151	Yves	Survivant	Marius	246	0	8	1	0	0	0	0	0	0	2	0	1	0	0	0	0
19.08.2016	BS0151	Yves	Survivant	Marius	254	1	5	1	0	0	0	1	1	1	0	0	0	1	0	1	1
19.08.2016	BS0152	Yves	Survivant	Marius	8	0	7	1	0	0	0	0	0	0	0	0	1	0	0	0	0
19.08.2016	BS0152	Yves	Survivant	Marius	12	0	7	1	0	0	0	0	1	0	1	1	0	1	0	1	1
19.08.2016	BS0152	Yves	Survivant	Marius	18	0	7	3	0	0	0	0	0	0	0	0	NA	0	0	0	0
19.08.2016	BS0152	Yves	Survivant	Marius	23	0	6	1	0	0	0	0	1	0	1	1	0	2	0	1	2
19.08.2016	BS0152	Yves	Survivant	Marius	36	0	5	1	0	0	0	0	1	1	0	0	0	1	0	1	1
19.08.2016	BS0152	Yves	Survivant	Marius	48	0	5	1	1	0	0	0	0	0	0	0	1	0	0	0	0
19.08.2016	BS0152	Yves	Survivant	Marius	56	0	5	1	0	0	0	0	1	1	0	0	0	1	0	1	1
19.08.2016	BS0152	Yves	Survivant	Marius	86	0	6	1	0	0	0	0	1	1	0	0	0	1	0	1	1
19.08.2016	BS0152	Yves	Survivant	Marius	99	0	6	1	0	0	0	1	2	1	0	0	0	2	0	1	2
19.08.2016	BS0152	Yves	Survivant	Marius	103	0	5	1	0	0	2	1	0	0	0	0	1	0	0	0	0
19.08.2016	BS0152	Yves	Survivant	Marius	106	1	7	1	0	0	0	0	1	0	1	1	0	1	0	1	1
19.08.2016	BS0152	Yves	Survivant	Marius	117	0	6	1	0	0	0	0	2	0	0	0	1	0	0	0	0
19.08.2016	BS0152	Yves	Survivant	Marius	148	0	5	1	0	0	1	0	1	1	0	0	0	1	0	1	1
19.08.2016	BS0152	Yves	Survivant	Marius	158	0	5	1	0	0	0	1	1	1	0	0	0	1	0	1	1
19.08.2016	BS0152	Yves	Survivant	Marius	163	1	9	1	0	0	0	0	0	0	0	0	1	0	1	0	0
19.08.2016	BS0152	Yves	Survivant	Marius	168	0	7	1	0	0	0	2	0	0	1	1	0	1	0	1	1
19.08.2016	BS0152	Yves	Survivant	Marius	186	0	5	1	0	0	0	2	0	0	0	0	1	0	0	0	0
19.08.2016	BS0152	Yves	Survivant	Marius	193	0	5	1	0	0	0	0	1	1	0	0	0	1	0	1	1
19.08.2016	BS0152	Yves	Survivant	Marius	206	0	6	1	1	0	0	0	0	0	0	0	1	0	0	0	0
19.08.2016	BS0152	Yves	Survivant	Marius	227	0	6	1	0	0	0	0	1	1	0	0	0	1	0	1	1
19.08.2016	BS0152	Yves	Survivant	Marius	239	0	6	1	0	0	0	0	0	0	0	0	1	0	0	0	0
19.08.2016	BS0152	Yves	Survivant	Marius	254	0	5	1	0	0	0	0	0	0	0	0	1	0	0	0	0
19.08.2016	BS0152	Yves	Survivant	Marius	276	0	7	1	0	0	0	0	0	0	1	1	0	1	0	1	1
19.08.2016	BS0152	Yves	Survivant	Marius	277	0	7	1	0	0	0	1	0	1	0	0	1	0	0	1	0
19.08.2016	BS0152	Yves	Survivant	Marius	280	0	9	1	0	0	0	0	1	0	3	1	0	3	0	1	3
19.08.2016	BS0152	Yves	Survivant	Marius	287	0	7	1	0	0	0	0	0	0	2	1	0	2	0	1	2
19.08.2016	BS0152	Yves	Survivant	Marius	291	0	8	1	0	0	0	0	0	0	1	1	0	1	0	1	1
19.08.2016	BS0152	Yves	Survivant	Marius	292	0	7	1	0	0	0	0	0	0	1	1	0	1	0	1	1
19.08.2016	BS0152	Yves	Survivant	Marius	301	0	9	1	0	0	0	0	2	0	1	1	0	1	0	1	1
19.08.2016	BS0152	Yves	Survivant	Marius	320	0	7	1	0	0	0	0	2	0	1	1	0	1	0	1	1
19.08.2016	BS0152	Yves	Survivant	Marius	328	0	9	1	0	0	0	0	1	0	1	1	0	1	0	1	1
19.08.2016	BS0152	Yves	Survivant	Marius	330	0	6	1	0	0	0	0	0	0	0	0	1	0	0	0	0
19.08.2016	BS0152	Yves	Survivant	Marius	349	0	5	1	0	0	0	0	1	1	0	0	0	1	0	1	1
19.08.2016	BS0152	Yves	Survivant	Marius	351	0	6	1	0	0	0	0	0	0	0	0	1	0	0	0	0
19.08.2016	BS0152	Yves	Survivant	Marius	352	0	5	1	0	0	0	1	3	1	0	0	0	3	0	1	3
19.08.2016	BS0152	Yves	Survivant	Marius	355	0	8	1	0	0	0	0	2	0	1	1	0	1	0	1	1
19.08.2016	BS0153	Yves	Survivant	Alberic	11	0	6	2	0	0	0	0	0	0	0	0	NA	0	0	0	0
19.08.2016	BS0153	Yves	Survivant	Alberic	36	0	9	1	0	0	0	0	0	0	3	1	0	3	0	1	3
19.08.2016	BS0153	Yves	Survivant	Alberic	72	0	5	1	0	0	2	0	0	1	0	0	1	0	0	1	0
19.08.2016	BS0153	Yves	Survivant	Alberic	75	0	7	3	0	0	0	0	0	0	0	0	NA	0	0	0	0
19.08.2016	BS0153	Yves	Survivant	Alberic	101	0	5	1	0	0	0	1	2	1	0	0	0	2	0	1	2
19.08.2016	BS0153	Yves	Survivant	Alberic	108	0	6	1	0	0	0	1	3	0	0	1	0	3	0	1	3
19.08.2016	BS0153	Yves	Survivant	Alberic	145	0	6	1	0	0	0	0	3	0	0	1	0	3	0	1	3
19.08.2016	BS0153	Yves	Survivant	Alberic	155	0	8	1	0	0	0	0	1	0	2	1	0	2	0	1	2
19.08.2016	BS0153	Yves	Survivant	Alberic	207	1	8	1	0	0	0	0	0	1	1	0	1	1	1	1	1
19.08.2016	BS0153	Yves	Survivant	Alberic	225	0	6	1	0	0	0	0	3	0	0	1	0	3	0	1	3
19.08.2016	BS0153	Yves	Survivant	Alberic	245	1	5	1	0	0	1	0	2	1	0	0	0	2	0	1	2
19.08.2016	BS0153	Yves	Survivant	Alberic	253	1	9	1	0	0	0	0	1	0	0	0	1	0	1	0	0
19.08.2016	BS0153	Yves	Survivant	Alberic	282	1	8	1	0	0	0	0	1	0	2	1	0	2	0	1	2
19.08.2016	BS0153	Yves	Survivant	Alberic	283	0	6	1	0	0	0	0	2	0	1	1	0	3	0	1	3
19.08.2016	BS0153	Yves	Survivant	Alberic	386	1	7	1	0	0	0	0	0	0	0	0	1	0	1	0	0
19.08.2016	BS0153	Yves	Survivant	Alberic	395	0	6	1	0	0	0	0	2	0	1	1	0	3	0	1	3
19.08.2016	BS0153	Yves	Survivant	Alberic	396	1	8	1	0	0	0	0	1	0	2	1	0	2	0	1	2
19.08.2016	BS0153	Yves	Survivant	Alberic	474	0	5	1	0	0	0	0	0	0	0	0	1	0	0	0	0
19.08.2016	BS0153	Yves	Survivant	Alberic	475	1	6	2	0	0	0	0	0	0	0	0	NA	0	0	0	0
19.08.2016	BS0153	Yves	Survivant	Alberic	499	1	5	1	0	0	0	0	1	0	0	0	1	0	1	0	0
19.08.2016	BS0153	Yves	Survivant	Alberic	503	0	9	1	0	0	0	0	0	0	3	1	0	3	0	1	3
19.08.2016	BS0153	Yves	Survivant	Alberic	504	0	7	2	0	0	0	0	0	0	0	0	NA	0	0	0	0
19.08.2016	BS0153	Yves	Survivant	Alberic	513	1	9	1	0	0	0	0	0	0	0	1	1	0	1	1	0
19.08.2016	BS0153	Yves	Survivant	Alberic	516	0	9	1	0	0	0	0	3	0	1	1	0	1	0	1	1
19.08.2016	BS0153	Yves	Survivant	Alberic	699	0	9	1	0	1	0	0	0	0	0	0	1	0	0	0	0
19.08.2016	BS0153	Yves	Survivant	Alberic	709	0	5	1	0	0	0	1	2	1	0	0	0	2	0	1	2
30.08.2016	BS0154	Yves	Survivant	Marius	5	1	6	1	0	0	0	1	1	1	0	0	0	1	0	1	1
30.08.2016	BS0154	Yves	Survivant	Marius	7	1	5	1	0	0	1	0	1	0	0	0	1	1	1	0	1
30.08.2016	BS0154	Yves	Survivant	Marius	15	1	5	1	0	0	0	0	2	1	0	0	0	2	0	1	2
30.08.2016	BS0154	Yves	Survivant	Marius	22	0	5	1	0	0	0	2	2	1	0	0	0	2	0	1	2
30.08.2016	BS0154	Yves	Survivant	Marius	32	1	5	2	0	0	0	0	0	0	0	0	NA	0	0	0	0
30.08.2016	BS0154	Yves	Survivant	Marius	34	1	5	1	0	0	0	1	3	1	0	0	0	3	0	1	3
30.08.2016	BS0154	Yves	Survivant	Marius	42	0	5	1	0	0	0	0	1	1	0	0	0	1	0	1	1
30.08.2016	BS0154	Yves	Survivant	Marius	55	1	6	1	0	0	0	1	2	0	1	1	0	3	0	1	3
30.08.2016	BS0154	Yves	Survivant	Marius	58	0	6	1	0	0	0	0	2	1	0	0	0	2	0	1	2
30.08.2016	BS0154	Yves	Survivant	Marius	70	0	5	1	0	0	0	1	2	1	0	0	0	2	0	1	2
30.08.2016	BS0154	Yves	Survivant	Marius	72	1	5	1	0	0	0	0	1	1	0	0	0	1	0	1	1
30.08.2016	BS0154	Yves	Survivant	Marius	75	1	5	1	0	0	0	0	1	0	0	0	1	0	1	0	0
30.08.2016	BS0154	Yves	Survivant	Marius	77	1	5	1	0	0	0	1	2	1	0	0	0	2	0	1	2
30.08.2016	BS0154	Yves	Survivant	Marius	78	1	7	1	0	0	0	0	2	0	1	1	0	1	0	1	1
30.08.2016	BS0154	Yves	Survivant	Marius	86	0	6	1	0	0	0	0	3	0	1	1	0	4	0	1	4
30.08.2016	BS0154	Yves	Survivant	Marius	89	1	5	1	0	0	1	1	2	1	0	0	0	2	0	1	2
30.08.2016	BS0154	Yves	Survivant	Marius	96	1	6	1	0	0	0	1	1	0	1	1	0	2	0	1	2
30.08.2016	BS0154	Yves	Survivant	Marius	110	1	5	1	0	0	0	0	2	1	0	0	0	2	0	1	2
30.08.2016	BS0154	Yves	Survivant	Marius	119	0	5	2	0	0	0	0	0	0	0	0	NA	0	0	0	0
30.08.2016	BS0154	Yves	Survivant	Marius	124	0	5	1	0	0	0	0	1	1	0	0	0	1	0	1	1
30.08.2016	BS0154	Yves	Survivant	Marius	134	0	7	1	0	0	0	0	2	0	1	1	0	1	0	1	1
30.08.2016	BS0154	Yves	Survivant	Marius	142	1	6	1	0	0	0	2	0	0	0	0	1	0	1	0	0
30.08.2016	BS0154	Yves	Survivant	Marius	162	1	5	1	0	0	0	1	2	1	0	0	0	2	0	1	2
30.08.2016	BS0154	Yves	Survivant	Marius	176	1	6	2	0	0	0	0	0	0	0	0	NA	0	0	0	0
30.08.2016	BS0154	Yves	Survivant	Marius	178	1	5	1	0	0	0	1	1	1	0	0	0	1	0	1	1
30.08.2016	BS0154	Yves	Survivant	Marius	191	1	5	1	0	0	0	1	2	1	0	0	0	2	0	1	2
30.08.2016	BS0154	Yves	Survivant	Marius	210	0	5	1	0	0	0	0	2	1	0	0	0	2	0	1	2
30.08.2016	BS0154	Yves	Survivant	Marius	212	0	5	1	0	0	0	0	2	1	0	0	0	2	0	1	2
30.08.2016	BS0154	Yves	Survivant	Marius	214	1	5	1	0	0	0	0	2	1	0	0	0	2	0	1	2
30.08.2016	BS0154	Yves	Survivant	Marius	233	1	5	1	0	0	0	0	2	1	0	0	0	2	0	1	2
30.08.2016	BS0154	Yves	Survivant	Marius	251	1	7	1	0	0	0	0	2	0	1	1	0	1	0	1	1
30.08.2016	BS0154	Yves	Survivant	Marius	270	1	5	1	0	0	0	2	2	1	0	0	0	2	0	1	2
30.08.2016	BS0154	Yves	Survivant	Marius	283	1	5	1	0	0	0	0	2	1	0	0	0	2	0	1	2
30.08.2016	BS0154	Yves	Survivant	Marius	286	0	5	1	0	0	0	0	2	1	0	0	0	2	0	1	2
30.08.2016	BS0154	Yves	Survivant	Marius	287	0	5	1	0	0	1	1	0	0	0	0	1	0	0	0	0
30.08.2016	BS0154	Yves	Survivant	Marius	288	1	5	1	0	0	0	2	1	1	0	0	0	1	0	1	1
30.08.2016	BS0154	Yves	Survivant	Marius	291	1	5	1	0	0	0	2	0	0	0	0	1	0	1	0	0
30.08.2016	BS0154	Yves	Survivant	Marius	293	1	7	1	0	0	0	0	2	0	1	1	0	1	0	1	1
30.08.2016	BS0155	Yves	Survivant	Alberic	8	0	6	1	0	0	0	0	2	0	1	1	0	3	0	1	3
30.08.2016	BS0155	Yves	Survivant	Alberic	23	1	9	1	0	0	0	0	0	0	1	1	0	1	0	1	1
30.08.2016	BS0155	Yves	Survivant	Alberic	46	1	8	1	0	0	0	0	1	0	2	1	0	2	0	1	2
30.08.2016	BS0155	Yves	Survivant	Alberic	48	1	8	1	0	0	0	0	0	0	2	1	0	2	0	1	2
30.08.2016	BS0155	Yves	Survivant	Alberic	61	1	7	1	0	0	0	0	1	0	2	1	0	2	0	1	2
30.08.2016	BS0155	Yves	Survivant	Alberic	80	1	7	3	0	0	0	0	0	0	0	0	NA	0	0	0	0
30.08.2016	BS0155	Yves	Survivant	Alberic	82	1	6	1	0	0	0	1	2	0	1	1	0	3	0	1	3
30.08.2016	BS0155	Yves	Survivant	Alberic	93	1	7	1	0	0	0	0	1	0	2	1	0	2	0	1	2
30.08.2016	BS0155	Yves	Survivant	Alberic	113	1	6	1	0	0	0	0	1	0	1	1	0	2	0	1	2
30.08.2016	BS0155	Yves	Survivant	Alberic	114	1	6	1	0	0	0	0	0	0	0	0	1	0	1	0	0
30.08.2016	BS0155	Yves	Survivant	Alberic	120	1	6	1	0	0	0	0	1	1	1	0	0	2	0	1	2
30.08.2016	BS0155	Yves	Survivant	Alberic	133	1	5	1	0	0	0	1	2	1	0	0	0	2	0	1	2
30.08.2016	BS0155	Yves	Survivant	Alberic	136	1	5	1	0	0	0	2	2	1	0	0	0	2	0	1	2
30.08.2016	BS0155	Yves	Survivant	Alberic	139	1	6	1	0	0	0	0	2	0	1	1	0	3	0	1	3
30.08.2016	BS0155	Yves	Survivant	Alberic	140	1	5	1	0	0	0	0	0	1	0	0	1	0	1	1	0
30.08.2016	BS0155	Yves	Survivant	Alberic	141	1	6	1	0	0	0	0	3	0	0	1	0	3	0	1	3
30.08.2016	BS0155	Yves	Survivant	Alberic	144	1	6	1	0	0	0	1	2	0	1	1	0	3	0	1	3
30.08.2016	BS0155	Yves	Survivant	Alberic	145	1	6	1	0	0	0	1	2	0	0	1	0	2	0	1	2
30.08.2016	BS0155	Yves	Survivant	Alberic	146	1	6	1	0	0	0	0	0	0	0	0	1	0	1	0	0
30.08.2016	BS0155	Yves	Survivant	Alberic	150	1	6	1	0	0	1	0	1	0	0	0	1	1	1	0	1
30.08.2016	BS0155	Yves	Survivant	Alberic	152	1	6	1	0	0	1	1	1	1	0	0	0	1	0	1	1
30.08.2016	BS0155	Yves	Survivant	Alberic	155	1	6	1	0	0	0	0	3	0	1	1	0	4	0	1	4
30.08.2016	BS0155	Yves	Survivant	Alberic	164	1	6	1	0	0	0	0	2	0	1	1	0	3	0	1	3
30.08.2016	BS0155	Yves	Survivant	Alberic	166	0	6	1	0	0	0	0	0	0	0	0	1	0	0	0	0
30.08.2016	BS0155	Yves	Survivant	Alberic	179	1	5	1	0	0	0	1	1	1	0	0	0	1	0	1	1
30.08.2016	BS0155	Yves	Survivant	Alberic	181	1	6	1	0	0	0	0	3	0	0	1	0	3	0	1	3
30.08.2016	BS0155	Yves	Survivant	Alberic	182	1	6	1	0	0	0	1	1	0	0	1	0	1	0	1	1
30.08.2016	BS0155	Yves	Survivant	Alberic	183	1	6	1	0	0	0	1	2	0	0	1	0	2	0	1	2
30.08.2016	BS0155	Yves	Survivant	Alberic	213	0	9	1	0	0	0	0	0	0	3	1	0	3	0	1	3
30.08.2016	BS0155	Yves	Survivant	Alberic	214	1	9	1	0	0	0	0	2	0	2	1	0	2	0	1	2
30.08.2016	BS0155	Yves	Survivant	Alberic	224	1	8	1	0	0	0	0	1	0	3	1	0	3	0	1	3
30.08.2016	BS0155	Yves	Survivant	Alberic	233	1	6	1	0	0	0	0	0	0	0	0	1	0	1	0	0
30.08.2016	BS0155	Yves	Survivant	Alberic	237	1	6	1	0	0	0	0	3	0	0	1	0	3	0	1	3
30.08.2016	BS0155	Yves	Survivant	Alberic	243	0	5	1	0	0	0	0	2	1	0	0	0	2	0	1	2
30.08.2016	BS0155	Yves	Survivant	Alberic	250	1	8	1	0	0	0	0	1	0	2	1	0	2	0	1	2
30.08.2016	BS0155	Yves	Survivant	Alberic	251	1	8	1	0	0	0	0	1	0	3	1	0	3	0	1	3
30.08.2016	BS0155	Yves	Survivant	Alberic	259	1	8	1	0	0	0	0	1	0	2	1	0	2	0	1	2
30.08.2016	BS0156	Yves	Susceptible	Alberic	12	0	8	1	0	0	0	1	2	0	1	1	0	1	0	1	1
30.08.2016	BS0156	Yves	Susceptible	Alberic	58	0	8	1	0	0	0	0	2	0	2	1	0	2	0	1	2
30.08.2016	BS0156	Yves	Susceptible	Alberic	103	0	8	1	0	0	0	0	0	0	1	1	0	1	0	1	1
30.08.2016	BS0156	Yves	Susceptible	Alberic	133	0	8	1	0	0	0	0	0	0	3	1	0	3	0	1	3
30.08.2016	BS0156	Yves	Susceptible	Alberic	151	0	8	1	0	0	0	1	0	0	1	0	1	0	0	0	0
30.08.2016	BS0156	Yves	Susceptible	Alberic	238	0	7	1	0	0	0	0	2	0	1	1	0	1	0	1	1
30.08.2016	BS0156	Yves	Susceptible	Alberic	244	0	7	1	0	0	0	0	2	0	1	1	0	1	0	1	1
30.08.2016	BS0156	Yves	Susceptible	Alberic	276	0	6	1	0	0	0	0	2	0	1	1	0	3	0	1	3
30.08.2016	BS0156	Yves	Susceptible	Alberic	278	0	6	1	0	0	0	0	1	0	0	0	1	0	0	0	0
30.08.2016	BS0156	Yves	Susceptible	Alberic	300	0	6	1	0	0	1	0	0	0	0	1	1	0	0	1	0
30.08.2016	BS0156	Yves	Susceptible	Alberic	303	0	6	1	0	0	1	0	2	0	0	1	0	2	0	1	2
30.08.2016	BS0156	Yves	Susceptible	Alberic	323	1	6	1	0	0	0	0	2	0	0	1	0	2	0	1	2
30.08.2016	BS0156	Yves	Susceptible	Alberic	348	0	6	1	0	0	1	0	0	0	0	1	1	0	0	1	0
30.08.2016	BS0156	Yves	Susceptible	Alberic	355	0	6	1	0	0	0	1	3	0	0	1	0	3	0	1	3
30.08.2016	BS0156	Yves	Susceptible	Alberic	362	1	5	1	0	0	1	1	1	1	0	0	0	1	0	1	1
30.08.2016	BS0156	Yves	Susceptible	Alberic	365	0	5	1	0	0	1	0	0	1	0	0	1	0	0	1	0
30.08.2016	BS0156	Yves	Susceptible	Alberic	380	0	6	3	0	0	0	0	0	0	0	0	NA	0	0	0	0
30.08.2016	BS0156	Yves	Susceptible	Alberic	432	0	5	1	0	0	0	1	2	1	0	0	0	2	0	1	2
30.08.2016	BS0156	Yves	Susceptible	Alberic	436	0	5	1	0	0	0	2	2	1	0	0	0	2	0	1	2
30.08.2016	BS0156	Yves	Susceptible	Alberic	437	0	5	1	0	0	2	0	1	1	0	0	0	1	0	1	1
30.08.2016	BS0156	Yves	Susceptible	Alberic	442	1	6	2	0	0	0	0	0	0	0	0	NA	0	0	0	0
30.08.2016	BS0156	Yves	Susceptible	Alberic	447	1	5	1	0	0	1	0	0	1	0	0	1	0	1	1	0
30.08.2016	BS0156	Yves	Susceptible	Alberic	503	0	6	1	0	0	0	0	2	0	1	1	0	3	0	1	3
30.08.2016	BS0156	Yves	Susceptible	Alberic	537	0	6	1	0	0	0	1	2	0	0	1	0	2	0	1	2
30.08.2016	BS0156	Yves	Susceptible	Alberic	558	0	6	1	0	0	0	0	0	0	0	1	1	0	0	1	0
30.08.2016	BS0156	Yves	Susceptible	Alberic	634	0	5	1	0	0	1	1	1	1	0	0	0	1	0	1	1
30.08.2016	BS0156	Yves	Susceptible	Alberic	658	0	6	2	0	0	0	0	0	0	0	0	NA	0	0	0	0
30.08.2016	BS0156	Yves	Susceptible	Alberic	690	0	6	1	0	0	0	0	3	0	0	1	0	3	0	1	3
30.08.2016	BS0157	Yves	Susceptible	Marius	6	1	5	1	0	0	0	1	1	1	0	0	0	1	0	1	1
30.08.2016	BS0157	Yves	Susceptible	Marius	11	1	5	1	0	0	1	1	1	0	0	0	1	1	1	0	1
30.08.2016	BS0157	Yves	Susceptible	Marius	14	1	6	1	0	0	0	1	2	0	1	1	0	3	0	1	3
30.08.2016	BS0157	Yves	Susceptible	Marius	28	1	6	1	0	0	0	0	2	0	1	1	0	3	0	1	3
30.08.2016	BS0157	Yves	Susceptible	Marius	29	1	5	1	0	0	1	1	0	0	0	0	1	0	1	0	0
30.08.2016	BS0157	Yves	Susceptible	Marius	31	0	6	1	0	0	0	0	3	1	0	0	0	3	0	1	3
30.08.2016	BS0157	Yves	Susceptible	Marius	34	1	9	1	0	0	0	0	2	0	1	1	0	1	0	1	1
30.08.2016	BS0157	Yves	Susceptible	Marius	40	1	5	1	0	0	0	1	1	1	0	0	0	1	0	1	1
30.08.2016	BS0157	Yves	Susceptible	Marius	50	0	5	1	0	0	0	1	2	1	0	0	0	2	0	1	2
30.08.2016	BS0157	Yves	Susceptible	Marius	51	1	5	1	0	0	1	0	0	0	0	0	1	0	1	0	0
30.08.2016	BS0157	Yves	Susceptible	Marius	58	1	5	1	0	0	1	1	1	1	0	0	0	1	0	1	1
30.08.2016	BS0157	Yves	Susceptible	Marius	61	1	7	1	0	0	0	1	0	0	0	1	1	0	1	1	0
30.08.2016	BS0157	Yves	Susceptible	Marius	66	1	5	1	0	0	0	0	0	0	0	0	1	0	1	0	0
30.08.2016	BS0157	Yves	Susceptible	Marius	97	1	5	1	0	0	0	1	1	1	0	0	0	1	0	1	1
30.08.2016	BS0157	Yves	Susceptible	Marius	111	1	5	1	0	0	0	2	0	0	0	0	1	0	1	0	0
30.08.2016	BS0157	Yves	Susceptible	Marius	119	1	5	2	0	0	0	0	0	0	0	0	NA	0	0	0	0
30.08.2016	BS0157	Yves	Susceptible	Marius	122	1	5	2	0	0	0	0	0	0	0	0	NA	0	0	0	0
30.08.2016	BS0157	Yves	Susceptible	Marius	126	0	5	1	0	0	1	2	0	0	0	0	1	0	0	0	0
30.08.2016	BS0157	Yves	Susceptible	Marius	134	1	5	1	0	0	0	2	0	0	0	0	1	0	1	0	0
30.08.2016	BS0157	Yves	Susceptible	Marius	135	1	7	1	0	0	0	0	3	0	1	1	0	1	0	1	1
30.08.2016	BS0157	Yves	Susceptible	Marius	148	1	5	1	0	0	0	1	2	1	0	0	0	2	0	1	2
30.08.2016	BS0157	Yves	Susceptible	Marius	149	1	5	1	0	0	0	0	3	1	0	0	0	3	0	1	3
30.08.2016	BS0157	Yves	Susceptible	Marius	164	0	5	1	0	0	1	2	0	0	0	0	1	0	0	0	0
30.08.2016	BS0157	Yves	Susceptible	Marius	172	1	7	1	0	0	0	0	2	0	2	1	0	2	0	1	2
30.08.2016	BS0157	Yves	Susceptible	Marius	182	1	8	1	0	0	0	0	1	0	2	1	0	2	0	1	2
30.08.2016	BS0157	Yves	Susceptible	Marius	188	1	7	1	0	0	0	0	2	0	1	1	0	1	0	1	1
30.08.2016	BS0157	Yves	Susceptible	Marius	192	0	8	1	0	0	0	0	2	0	0	0	1	0	0	0	0
30.08.2016	BS0157	Yves	Susceptible	Marius	197	1	7	1	1	0	0	0	0	0	0	0	1	0	1	0	0
30.08.2016	BS0157	Yves	Susceptible	Marius	201	0	6	1	0	0	0	0	2	0	1	1	0	3	0	1	3
30.08.2016	BS0157	Yves	Susceptible	Marius	203	0	5	1	0	0	0	0	0	0	0	0	1	0	0	0	0
30.08.2016	BS0157	Yves	Susceptible	Marius	213	0	6	3	0	0	0	0	0	0	0	0	NA	0	0	0	0
30.08.2016	BS0157	Yves	Susceptible	Marius	229	1	6	1	0	0	0	0	3	0	1	1	0	4	0	1	4
30.08.2016	BS0157	Yves	Susceptible	Marius	235	1	6	1	0	0	0	0	2	0	1	0	1	0	1	0	0
30.08.2016	BS0157	Yves	Susceptible	Marius	238	1	6	1	0	0	0	0	2	0	1	1	0	3	0	1	3
30.08.2016	BS0157	Yves	Susceptible	Marius	246	1	7	1	0	0	0	0	2	0	1	1	0	1	0	1	1
30.08.2016	BS0157	Yves	Susceptible	Marius	247	1	6	1	0	0	0	0	2	0	1	1	0	3	0	1	3
30.08.2016	BS0157	Yves	Susceptible	Marius	259	1	7	1	0	0	0	0	3	0	1	0	1	0	1	0	0
30.08.2016	BS0157	Yves	Susceptible	Marius	275	1	9	1	0	0	0	0	2	0	2	1	0	2	0	1	2
30.08.2016	BS0158	Yves	Susceptible	Marius	92	0	5	1	0	0	0	1	1	1	0	0	0	1	0	1	1
30.08.2016	BS0158	Yves	Susceptible	Marius	94	0	6	1	0	0	0	0	1	1	0	0	0	1	0	1	1
30.08.2016	BS0158	Yves	Susceptible	Marius	95	0	8	1	0	0	0	0	0	0	1	1	0	1	0	1	1
30.08.2016	BS0158	Yves	Susceptible	Marius	102	0	5	1	0	0	1	2	1	1	0	0	0	1	0	1	1
30.08.2016	BS0158	Yves	Susceptible	Marius	106	0	5	1	0	0	0	2	1	1	0	0	0	1	0	1	1
30.08.2016	BS0158	Yves	Susceptible	Marius	270	0	6	1	0	0	0	1	1	0	1	1	0	2	0	1	2
30.08.2016	BS0158	Yves	Susceptible	Marius	287	0	6	1	0	0	0	0	1	0	1	1	0	2	0	1	2
30.08.2016	BS0158	Yves	Susceptible	Marius	339	0	6	1	0	0	0	0	1	0	1	1	0	2	0	1	2
30.08.2016	BS0158	Yves	Susceptible	Marius	382	0	6	1	0	0	0	1	1	1	0	0	0	1	0	1	1
30.08.2016	BS0158	Yves	Susceptible	Marius	399	0	5	1	0	0	0	1	1	1	0	0	0	1	0	1	1
30.08.2016	BS0158	Yves	Susceptible	Marius	400	0	5	1	0	0	0	1	2	1	0	0	0	2	0	1	2
30.08.2016	BS0158	Yves	Susceptible	Marius	413	0	5	1	0	0	1	1	1	1	0	0	0	1	0	1	1
30.08.2016	BS0158	Yves	Susceptible	Marius	416	0	5	1	0	0	0	0	2	1	0	0	0	2	0	1	2
30.08.2016	BS0158	Yves	Susceptible	Marius	428	0	5	1	0	0	0	1	1	1	0	0	0	1	0	1	1
30.08.2016	BS0158	Yves	Susceptible	Marius	475	0	8	1	0	0	0	0	0	0	3	1	0	3	0	1	3
30.08.2016	BS0158	Yves	Susceptible	Marius	501	0	8	1	0	0	0	0	2	0	1	1	0	1	0	1	1
30.08.2016	BS0158	Yves	Susceptible	Marius	535	0	8	1	0	0	0	1	1	0	3	1	0	3	0	1	3
30.08.2016	BS0158	Yves	Susceptible	Marius	540	0	8	1	1	0	0	0	0	0	0	0	1	0	0	0	0
30.08.2016	BS0158	Yves	Susceptible	Marius	667	0	9	1	0	0	0	0	1	0	3	1	0	3	0	1	3
30.08.2016	BS0158	Yves	Susceptible	Marius	683	0	8	1	0	0	0	0	1	0	1	1	0	1	0	1	1
30.08.2016	BS0159	Yves	Susceptible	Alberic	9	0	9	1	0	0	0	0	0	0	2	1	0	2	0	1	2
30.08.2016	BS0159	Yves	Susceptible	Alberic	35	0	6	1	0	0	1	0	1	0	1	1	0	2	0	1	2
30.08.2016	BS0159	Yves	Susceptible	Alberic	51	0	6	1	0	0	0	0	2	0	0	1	0	2	0	1	2
30.08.2016	BS0159	Yves	Susceptible	Alberic	75	0	9	1	0	0	0	0	1	0	2	1	0	2	0	1	2
30.08.2016	BS0159	Yves	Susceptible	Alberic	89	0	8	1	0	0	0	0	1	1	1	0	1	1	0	0	1
30.08.2016	BS0159	Yves	Susceptible	Alberic	103	0	7	1	0	0	0	0	2	0	1	1	0	1	0	1	1
30.08.2016	BS0159	Yves	Susceptible	Alberic	107	0	6	1	0	0	0	1	2	0	1	1	0	3	0	1	3
30.08.2016	BS0159	Yves	Susceptible	Alberic	116	0	8	1	0	0	0	0	1	0	2	1	0	2	0	1	2
30.08.2016	BS0159	Yves	Susceptible	Alberic	117	0	6	1	0	0	0	0	2	0	1	1	0	3	0	1	3
30.08.2016	BS0159	Yves	Susceptible	Alberic	119	0	6	1	0	0	0	1	2	0	1	1	0	3	0	1	3
30.08.2016	BS0159	Yves	Susceptible	Alberic	178	0	7	1	0	0	0	0	1	0	2	1	0	2	0	1	2
30.08.2016	BS0159	Yves	Susceptible	Alberic	194	0	6	1	0	0	0	0	3	0	1	1	0	4	0	1	4
30.08.2016	BS0159	Yves	Susceptible	Alberic	241	0	9	1	0	0	0	0	0	0	3	1	0	3	0	1	3
30.08.2016	BS0159	Yves	Susceptible	Alberic	274	0	6	1	0	0	0	0	0	0	0	0	1	0	0	0	0
30.08.2016	BS0159	Yves	Susceptible	Alberic	276	0	9	1	0	0	0	0	1	0	1	0	1	0	0	0	0
30.08.2016	BS0159	Yves	Susceptible	Alberic	286	0	9	1	0	0	0	0	1	0	2	1	0	2	0	1	2
30.08.2016	BS0159	Yves	Susceptible	Alberic	323	0	7	1	0	0	0	1	2	0	1	1	0	1	0	1	1
30.08.2016	BS0159	Yves	Susceptible	Alberic	388	0	6	1	0	0	0	1	2	0	1	1	0	3	0	1	3
30.08.2016	BS0159	Yves	Susceptible	Alberic	425	0	9	1	0	0	0	0	0	0	2	1	0	2	0	1	2
30.08.2016	BS0159	Yves	Susceptible	Alberic	445	0	8	1	0	0	0	0	2	0	1	1	0	1	0	1	1
30.08.2016	BS0159	Yves	Susceptible	Alberic	451	0	7	1	0	0	0	0	2	0	1	1	0	1	0	1	1
30.08.2016	BS0159	Yves	Susceptible	Alberic	452	0	7	1	0	0	0	1	1	0	1	1	0	1	0	1	1
30.08.2016	BS0159	Yves	Susceptible	Alberic	468	0	6	1	0	0	0	0	2	0	0	1	0	2	0	1	2
30.08.2016	BS0159	Yves	Susceptible	Alberic	473	0	6	1	0	0	0	0	3	0	0	1	0	3	0	1	3
30.08.2016	BS0159	Yves	Susceptible	Alberic	485	0	7	1	0	0	0	0	2	0	1	1	0	1	0	1	1
30.08.2016	BS0159	Yves	Susceptible	Alberic	516	0	8	3	0	0	0	0	0	0	0	0	NA	0	0	0	0
30.08.2016	BS0159	Yves	Susceptible	Alberic	521	0	8	1	0	0	0	0	1	0	2	1	0	2	0	1	2
30.08.2016	BS0159	Yves	Susceptible	Alberic	524	0	8	1	0	0	0	0	2	0	2	1	0	2	0	1	2
30.08.2016	BS0159	Yves	Susceptible	Alberic	536	0	7	1	0	0	0	0	2	0	1	1	0	1	0	1	1
30.08.2016	BS0159	Yves	Susceptible	Alberic	544	0	6	1	0	0	0	1	2	0	0	1	0	2	0	1	2
30.08.2016	BS0159	Yves	Susceptible	Alberic	651	0	9	1	0	0	0	0	0	0	1	1	0	1	0	1	1
30.08.2016	BS0159	Yves	Susceptible	Alberic	695	0	9	1	0	0	0	0	2	0	1	1	0	1	0	1	1
30.08.2016	BS0160	Yves	Susceptible	Marius	11	0	7	1	0	0	0	1	1	0	1	1	0	1	0	1	1
30.08.2016	BS0160	Yves	Susceptible	Marius	56	0	7	1	0	0	0	0	1	0	1	1	0	1	0	1	1
30.08.2016	BS0160	Yves	Susceptible	Marius	66	0	8	1	0	0	0	0	0	0	0	0	1	0	0	0	0
30.08.2016	BS0160	Yves	Susceptible	Marius	67	0	6	1	0	0	0	0	1	0	1	1	0	2	0	1	2
30.08.2016	BS0160	Yves	Susceptible	Marius	147	0	6	1	0	0	0	1	1	1	0	0	0	1	0	0	1
30.08.2016	BS0160	Yves	Susceptible	Marius	173	0	7	1	0	0	0	0	0	0	1	1	0	1	0	1	1
30.08.2016	BS0160	Yves	Susceptible	Marius	174	0	7	1	0	0	0	0	0	0	1	1	0	1	0	1	1
30.08.2016	BS0160	Yves	Susceptible	Marius	221	0	9	1	0	0	0	0	2	0	1	1	0	1	0	1	1
30.08.2016	BS0160	Yves	Susceptible	Marius	233	0	9	1	0	0	0	0	0	0	1	1	0	1	0	1	1
30.08.2016	BS0160	Yves	Susceptible	Marius	256	0	9	1	0	0	0	0	1	0	1	1	0	1	0	1	1
30.08.2016	BS0160	Yves	Susceptible	Marius	269	0	9	1	0	0	0	0	1	0	1	1	0	1	0	1	1
30.08.2016	BS0160	Yves	Susceptible	Marius	277	0	5	1	0	0	0	2	1	1	0	0	0	1	0	1	1
30.08.2016	BS0160	Yves	Susceptible	Marius	316	0	5	1	0	0	0	1	1	1	0	0	0	1	0	1	1
30.08.2016	BS0160	Yves	Susceptible	Marius	432	0	6	1	0	0	0	0	1	1	0	0	0	1	0	1	1
30.08.2016	BS0160	Yves	Susceptible	Marius	453	0	5	1	0	0	0	1	1	1	0	0	0	1	0	1	1
30.08.2016	BS0160	Yves	Susceptible	Marius	455	0	5	1	0	0	0	0	1	1	0	0	0	1	0	1	1
30.08.2016	BS0160	Yves	Susceptible	Marius	465	0	5	1	0	0	0	0	1	1	0	0	0	1	0	1	1
30.08.2016	BS0160	Yves	Susceptible	Marius	471	0	6	1	0	0	0	0	2	0	1	1	0	3	0	1	3
30.08.2016	BS0160	Yves	Susceptible	Marius	486	0	5	1	0	0	0	0	1	1	0	0	0	1	0	1	1
30.08.2016	BS0160	Yves	Susceptible	Marius	644	0	5	1	0	0	0	0	0	0	0	0	1	0	0	0	0
30.08.2016	BS0160	Yves	Susceptible	Marius	646	0	6	1	0	0	0	0	2	1	0	0	0	2	0	1	2
30.08.2016	BS0160	Yves	Susceptible	Marius	652	0	5	1	0	0	0	0	1	1	0	0	0	1	0	1	1
30.08.2016	BS0160	Yves	Susceptible	Marius	681	0	8	1	0	0	0	0	3	1	1	1	0	1	0	1	1
03.08.2016	BS16-0113	Duguer	Susceptible	Alberic	3	0	9	1	0	0	0	0	0	0	3	1	0	3	0	1	3
03.08.2016	BS16-0113	Duguer	Susceptible	Alberic	75	0	5	1	0	0	0	0	0	0	0	0	1	0	0	0	0
03.08.2016	BS16-0113	Duguer	Susceptible	Alberic	150	0	6	1	0	0	0	0	3	0	0	1	0	3	0	1	3
03.08.2016	BS16-0113	Duguer	Susceptible	Alberic	155	0	6	1	0	0	0	0	2	1	0	0	0	2	0	1	2
03.08.2016	BS16-0113	Duguer	Susceptible	Alberic	166	0	5	1	0	0	1	1	0	1	0	0	0	0	0	1	0
03.08.2016	BS16-0113	Duguer	Susceptible	Alberic	202	0	5	1	0	0	0	2	2	0	0	0	1	0	0	0	0
03.08.2016	BS16-0113	Duguer	Susceptible	Alberic	203	0	5	1	0	0	0	2	2	1	0	0	0	2	0	1	2
03.08.2016	BS16-0113	Duguer	Susceptible	Alberic	207	0	5	1	0	0	1	2	1	1	0	0	0	1	0	1	1
03.08.2016	BS16-0113	Duguer	Susceptible	Alberic	211	0	5	1	0	0	0	1	2	1	0	0	0	2	0	1	2
03.08.2016	BS16-0113	Duguer	Susceptible	Alberic	282	0	5	1	0	0	0	1	1	1	0	0	0	1	0	1	1
03.08.2016	BS16-0113	Duguer	Susceptible	Alberic	297	0	5	1	0	0	0	1	2	1	0	0	0	2	0	1	2
03.08.2016	BS16-0113	Duguer	Susceptible	Alberic	299	0	5	1	0	0	1	1	1	1	0	0	0	1	0	1	1
03.08.2016	BS16-0113	Duguer	Susceptible	Alberic	304	0	5	1	0	0	0	1	2	0	0	0	1	0	0	0	0
03.08.2016	BS16-0113	Duguer	Susceptible	Alberic	319	0	5	2	0	0	0	0	0	0	0	0	NA	0	0	0	0
03.08.2016	BS16-0113	Duguer	Susceptible	Alberic	320	0	5	1	0	0	0	0	0	0	0	0	1	0	0	0	0
03.08.2016	BS16-0113	Duguer	Susceptible	Alberic	326	0	5	1	0	0	0	2	2	1	0	0	0	2	0	1	2
03.08.2016	BS16-0113	Duguer	Susceptible	Alberic	332	0	6	1	0	0	0	2	0	1	0	0	1	0	0	1	0
03.08.2016	BS16-0113	Duguer	Susceptible	Alberic	358	0	7	1	0	0	0	0	2	0	1	1	0	1	0	1	1
03.08.2016	BS16-0113	Duguer	Susceptible	Alberic	393	0	7	1	0	0	0	0	0	0	1	1	0	1	0	1	1
03.08.2016	BS16-0113	Duguer	Susceptible	Alberic	397	0	7	1	0	0	0	0	0	0	0	1	1	0	0	1	0
03.08.2016	BS16-0113	Duguer	Susceptible	Alberic	431	0	5	1	0	0	0	0	1	1	0	0	0	1	0	1	1
03.08.2016	BS16-0113	Duguer	Susceptible	Alberic	473	0	5	1	0	0	0	3	0	0	0	0	1	0	0	0	0
03.08.2016	BS16-0113	Duguer	Susceptible	Alberic	519	0	5	1	0	0	0	2	0	0	0	0	1	0	0	0	0
03.08.2016	BS16-0113	Duguer	Susceptible	Alberic	543	0	5	1	0	0	0	0	0	0	0	0	1	0	0	0	0
03.08.2016	BS16-0113	Duguer	Susceptible	Alberic	545	0	9	1	0	0	0	0	0	0	1	1	0	1	0	1	1
03.08.2016	BS16-0113	Duguer	Susceptible	Alberic	559	1	9	1	0	0	0	0	0	0	1	1	0	1	0	1	1
03.08.2016	BS16-0113	Duguer	Susceptible	Alberic	581	0	9	1	0	0	0	0	0	0	0	0	1	0	0	0	0
03.08.2016	BS16-0113	Duguer	Susceptible	Alberic	594	0	5	1	0	0	0	0	1	1	0	0	0	1	0	1	1
03.08.2016	BS16-0113	Duguer	Susceptible	Alberic	600	0	6	1	0	0	0	0	3	1	0	0	0	3	0	1	3
03.08.2016	BS16-0113	Duguer	Susceptible	Alberic	601	0	6	1	0	0	0	0	2	0	2	0	1	0	0	0	0
03.08.2016	BS16-0113	Duguer	Susceptible	Alberic	613	0	6	1	0	0	0	0	2	1	0	0	0	2	0	1	2
03.08.2016	BS16-0113	Duguer	Susceptible	Alberic	623	0	6	1	0	0	0	0	1	0	1	0	1	0	0	0	0
03.08.2016	BS16-0115	Duguer	Susceptible	Albéric	81	0	6	1	0	0	0	0	2	0	1	1	0	3	0	1	3
03.08.2016	BS16-0115	Duguer	Susceptible	Albéric	112	0	7	1	0	0	0	0	1	0	1	1	0	1	0	1	1
03.08.2016	BS16-0115	Duguer	Susceptible	Albéric	169	0	7	1	0	0	0	0	2	0	1	1	0	1	0	1	1
03.08.2016	BS16-0115	Duguer	Susceptible	Albéric	171	0	6	1	0	0	0	0	3	0	0	1	0	3	0	1	3
03.08.2016	BS16-0115	Duguer	Susceptible	Albéric	268	0	7	1	0	0	0	0	2	0	1	1	0	1	0	1	1
03.08.2016	BS16-0115	Duguer	Susceptible	Albéric	326	0	6	1	0	0	0	1	3	1	0	0	0	3	0	1	3
03.08.2016	BS16-0115	Duguer	Susceptible	Albéric	427	0	6	1	0	0	0	0	2	0	1	1	0	3	0	1	3
03.08.2016	BS16-0115	Duguer	Susceptible	Albéric	428	0	7	1	0	0	0	0	1	0	1	1	0	1	0	1	1
03.08.2016	BS16-0115	Duguer	Susceptible	Albéric	508	0	6	1	0	0	0	0	3	0	0	1	0	3	0	1	3
03.08.2016	BS16-0115	Duguer	Susceptible	Albéric	514	0	7	1	0	0	0	0	3	0	1	1	0	1	0	1	1
03.08.2016	BS16-0115	Duguer	Susceptible	Albéric	520	0	9	1	0	0	0	0	0	0	2	1	0	2	0	1	2
03.08.2016	BS16-0115	Duguer	Susceptible	Albéric	542	0	6	1	0	0	0	0	0	0	0	0	1	0	0	0	0
03.08.2016	BS16-0115	Duguer	Susceptible	Albéric	645	0	6	1	0	0	0	0	2	0	1	1	0	3	0	1	3
03.08.2016	BS16-0115	Duguer	Susceptible	Albéric	671	0	5	1	0	0	0	2	1	1	0	0	0	1	0	1	1
03.08.2016	BS16-0116	Duguer	Susceptible	Marius	8	0	6	1	0	0	0	0	1	0	1	1	0	2	0	1	2
03.08.2016	BS16-0116	Duguer	Susceptible	Marius	53	0	7	1	0	0	0	0	0	0	1	1	0	1	0	1	1
03.08.2016	BS16-0116	Duguer	Susceptible	Marius	55	0	7	1	0	0	0	1	1	0	1	1	0	1	0	1	1
03.08.2016	BS16-0116	Duguer	Susceptible	Marius	103	0	8	1	0	0	0	0	0	0	1	1	0	1	0	1	1
03.08.2016	BS16-0116	Duguer	Susceptible	Marius	106	0	8	1	0	0	0	0	0	0	1	1	0	1	0	1	1
03.08.2016	BS16-0116	Duguer	Susceptible	Marius	117	0	8	1	0	0	0	0	1	0	1	1	0	1	0	1	1
03.08.2016	BS16-0116	Duguer	Susceptible	Marius	153	0	7	1	0	0	0	0	3	0	1	1	0	1	0	1	1
03.08.2016	BS16-0116	Duguer	Susceptible	Marius	231	0	7	1	0	0	0	0	2	0	1	1	0	1	0	1	1
03.08.2016	BS16-0116	Duguer	Susceptible	Marius	281	0	7	1	0	0	0	0	0	0	1	1	0	1	0	1	1
03.08.2016	BS16-0116	Duguer	Susceptible	Marius	297	0	9	1	0	0	0	0	1	0	1	1	0	1	0	1	1
03.08.2016	BS16-0116	Duguer	Susceptible	Marius	298	0	9	1	0	0	0	0	0	0	1	1	0	1	0	1	1
03.08.2016	BS16-0116	Duguer	Susceptible	Marius	305	0	9	1	0	0	0	0	0	0	1	1	0	1	0	1	1
03.08.2016	BS16-0116	Duguer	Susceptible	Marius	377	0	7	1	0	0	0	0	0	0	0	0	1	0	0	0	0
03.08.2016	BS16-0116	Duguer	Susceptible	Marius	408	0	8	1	0	0	0	0	1	0	2	1	0	2	0	1	2
03.08.2016	BS16-0116	Duguer	Susceptible	Marius	424	0	5	1	0	0	0	2	1	1	0	0	0	1	0	1	1
03.08.2016	BS16-0116	Duguer	Susceptible	Marius	439	0	5	1	0	0	0	1	1	1	0	0	0	1	0	1	1
03.08.2016	BS16-0116	Duguer	Susceptible	Marius	450	0	6	1	0	0	0	0	0	0	0	0	1	0	0	0	0
03.08.2016	BS16-0116	Duguer	Susceptible	Marius	473	0	5	1	0	0	0	2	1	1	0	0	0	1	0	1	1
03.08.2016	BS16-0116	Duguer	Susceptible	Marius	508	0	7	1	0	0	0	0	0	0	0	1	1	0	0	1	0
03.08.2016	BS16-0116	Duguer	Susceptible	Marius	584	0	5	1	0	0	0	0	1	1	0	0	0	1	0	1	1
03.08.2016	BS16-0116	Duguer	Susceptible	Marius	607	0	5	1	0	0	0	4	0	0	0	0	1	0	0	0	0
03.08.2016	BS16-0116	Duguer	Susceptible	Marius	657	0	7	1	0	0	0	2	0	0	2	1	0	2	0	1	2
03.08.2016	BS16-0116	Duguer	Susceptible	Marius	676	0	6	1	0	0	0	2	1	0	0	0	1	0	0	0	0
04.08.2016	BS16-0118	Duguer	Susceptible	Marius	9	0	5	1	0	0	0	0	1	1	0	0	0	1	0	1	1
04.08.2016	BS16-0118	Duguer	Susceptible	Marius	48	0	5	1	0	0	0	0	1	1	0	0	0	1	0	1	1
04.08.2016	BS16-0118	Duguer	Susceptible	Marius	106	0	7	1	0	0	0	0	2	0	1	1	0	1	0	1	1
04.08.2016	BS16-0118	Duguer	Susceptible	Marius	107	0	5	1	0	0	1	1	1	1	0	0	0	1	0	1	1
04.08.2016	BS16-0118	Duguer	Susceptible	Marius	176	0	5	1	0	0	1	1	0	0	0	0	1	0	0	0	0
04.08.2016	BS16-0118	Duguer	Susceptible	Marius	194	0	9	1	1	0	0	0	0	0	0	0	1	0	0	0	0
04.08.2016	BS16-0118	Duguer	Susceptible	Marius	247	0	5	1	0	0	0	0	1	1	0	0	0	1	0	1	1
04.08.2016	BS16-0118	Duguer	Susceptible	Marius	379	0	6	1	0	0	0	0	1	1	0	0	0	1	0	1	1
04.08.2016	BS16-0118	Duguer	Susceptible	Marius	395	0	9	1	0	0	0	0	0	0	0	1	1	0	0	1	0
04.08.2016	BS16-0118	Duguer	Susceptible	Marius	456	0	5	1	0	0	0	0	1	1	0	0	0	1	0	1	1
04.08.2016	BS16-0118	Duguer	Susceptible	Marius	460	0	5	2	0	0	0	0	0	0	0	0	NA	0	0	0	0
10.08.2016	BS16-0129	Duguer	Susceptible	Marius	10	0	5	1	0	0	1	2	0	0	0	0	1	0	0	0	0
10.08.2016	BS16-0129	Duguer	Susceptible	Marius	16	0	6	1	0	0	0	0	2	1	0	0	0	2	0	1	2
10.08.2016	BS16-0129	Duguer	Susceptible	Marius	34	0	6	1	0	0	0	0	0	0	0	0	1	0	0	0	0
10.08.2016	BS16-0129	Duguer	Susceptible	Marius	43	0	6	1	0	0	0	0	1	1	0	0	0	1	0	1	1
10.08.2016	BS16-0129	Duguer	Susceptible	Marius	73	0	7	1	0	1	0	0	1	0	2	1	0	2	0	1	2
10.08.2016	BS16-0129	Duguer	Susceptible	Marius	109	1	7	1	0	0	0	0	1	0	1	1	0	1	0	1	1
10.08.2016	BS16-0129	Duguer	Susceptible	Marius	133	0	9	1	0	0	0	0	0	0	2	1	0	2	0	1	2
10.08.2016	BS16-0129	Duguer	Susceptible	Marius	145	0	6	1	0	0	0	0	2	0	1	1	0	3	0	1	3
10.08.2016	BS16-0129	Duguer	Susceptible	Marius	147	0	6	1	0	0	0	0	0	0	0	0	1	0	0	0	0
10.08.2016	BS16-0129	Duguer	Susceptible	Marius	149	0	6	1	0	0	0	2	1	0	1	1	0	2	0	1	2
10.08.2016	BS16-0129	Duguer	Susceptible	Marius	151	0	6	1	0	0	0	0	0	0	1	1	0	1	0	1	1
10.08.2016	BS16-0129	Duguer	Susceptible	Marius	159	0	6	1	0	0	0	0	0	0	2	1	0	2	0	1	2
10.08.2016	BS16-0129	Duguer	Susceptible	Marius	162	0	6	1	0	0	0	0	1	0	1	1	0	2	0	1	2
10.08.2016	BS16-0129	Duguer	Susceptible	Marius	173	0	7	1	0	0	0	0	1	0	1	1	0	1	0	1	1
10.08.2016	BS16-0129	Duguer	Susceptible	Marius	213	0	5	1	0	0	0	2	1	1	0	0	0	1	0	1	1
10.08.2016	BS16-0129	Duguer	Susceptible	Marius	231	0	5	1	0	0	0	1	0	0	0	0	1	0	0	0	0
10.08.2016	BS16-0129	Duguer	Susceptible	Marius	256	0	7	1	0	0	0	0	2	0	1	0	1	0	0	0	0
10.08.2016	BS16-0129	Duguer	Susceptible	Marius	264	0	5	1	0	0	0	0	1	0	0	0	1	0	0	0	0
10.08.2016	BS16-0129	Duguer	Susceptible	Marius	281	0	6	1	0	0	0	1	0	0	0	0	1	0	0	0	0
10.08.2016	BS16-0129	Duguer	Susceptible	Marius	290	0	6	2	0	0	0	0	0	0	0	0	NA	0	0	0	0
10.08.2016	BS16-0129	Duguer	Susceptible	Marius	296	0	6	1	0	0	0	0	0	0	0	0	1	0	0	0	0
10.08.2016	BS16-0129	Duguer	Susceptible	Marius	299	0	6	1	0	0	2	0	0	0	1	1	0	1	0	1	1
10.08.2016	BS16-0129	Duguer	Susceptible	Marius	308	0	6	1	0	0	0	1	1	1	0	0	0	1	0	1	1
10.08.2016	BS16-0129	Duguer	Susceptible	Marius	313	0	6	1	0	0	0	0	0	0	1	1	0	1	0	1	1
10.08.2016	BS16-0129	Duguer	Susceptible	Marius	340	0	5	1	0	0	0	0	2	1	0	0	0	2	0	1	2
10.08.2016	BS16-0129	Duguer	Susceptible	Marius	363	0	6	1	0	0	0	0	0	0	0	0	1	0	0	0	0
10.08.2016	BS16-0129	Duguer	Susceptible	Marius	369	0	6	1	0	0	0	0	2	1	0	0	0	2	0	1	2
10.08.2016	BS16-0129	Duguer	Susceptible	Marius	374	0	5	1	0	0	0	0	0	1	0	0	1	0	0	1	0
10.08.2016	BS16-0129	Duguer	Susceptible	Marius	385	0	5	1	0	0	1	0	0	0	0	0	1	0	0	0	0
10.08.2016	BS16-0129	Duguer	Susceptible	Marius	387	1	6	1	0	0	0	2	0	0	1	1	0	1	0	1	1
10.08.2016	BS16-0129	Duguer	Susceptible	Marius	396	0	6	1	0	0	0	0	1	1	0	0	0	1	0	1	1
10.08.2016	BS16-0129	Duguer	Susceptible	Marius	402	0	5	1	0	0	0	0	1	1	0	0	0	1	0	1	1
10.08.2016	BS16-0129	Duguer	Susceptible	Marius	409	1	6	1	0	0	0	0	2	1	0	0	0	2	0	1	2
10.08.2016	BS16-0129	Duguer	Susceptible	Marius	412	0	6	1	0	0	0	0	3	1	0	0	0	3	0	1	3
10.08.2016	BS16-0129	Duguer	Susceptible	Marius	428	0	5	1	0	0	0	0	2	1	0	0	0	2	0	1	2
10.08.2016	BS16-0129	Duguer	Susceptible	Marius	435	0	5	1	0	0	0	2	1	1	0	0	0	1	0	1	1
