# Supplementary material for: Rapid parallel evolution overcomes global honey bee parasite
Source: Sci Rep. 2018 May 16;8:7704. doi: 10.1038/s41598-018-26001-7 (PMC5955925; doi:10.1038/s41598-018-26001-7)
Supplement: Supplementary file 8 — Dataset 7 Sarthe recap [file 41598_2018_26001_MOESM8_ESM.xlsx]

## Sheet: Sheet1
Collect.Date	Col.ID	Apiary	Population.type	Observer	Cell.Obs	Cell.Recap	Cell.inf	Cell.single.inf	Cell.Recap.inf	Cell.Recap.NI	Non.reproductive	Cell.Type	Recap	Not.recap			NI= not infested
16.08.2016	BS0135	Yves	Survivant	Alberic	199	46	39	35	20	26	16	NI	26	134			I= infested
16.08.2016	BS0135	Yves	Survivant	Alberic	199	46	39	35	20	26	16	I	20	19
16.08.2016	BS0136	Yves	Survivant	Marius	354	76	39	35	24	52	10	NI	52	263
16.08.2016	BS0136	Yves	Survivant	Marius	354	76	39	35	24	52	10	I	24	15
18.08.2016	BS0144	Yves	Survivant	Marius	243	7	41	35	1	6	13	NI	6	196
18.08.2016	BS0144	Yves	Survivant	Marius	243	7	41	35	1	6	13	I	1	40
18.08.2016	BS0147	Yves	Survivant	Marius	191	49	36	35	17	32	11	NI	32	123
18.08.2016	BS0147	Yves	Survivant	Marius	191	49	36	35	17	32	11	I	17	19
18.08.2016	BS0148	Yves	Survivant	Alberic	193	5	36	35	1	4	9	NI	4	153
18.08.2016	BS0148	Yves	Survivant	Alberic	193	5	36	35	1	4	9	I	1	35
18.08.2016	BS0149	Yves	Survivant	Alberic	179	39	36	34	13	26	15	NI	26	117
18.08.2016	BS0149	Yves	Survivant	Alberic	179	39	36	34	13	26	15	I	13	23
19.08.2016	BS0150	Yves	Survivant	Alberic	283	160	38	36	30	130	21	NI	130	115
19.08.2016	BS0150	Yves	Survivant	Alberic	283	160	38	36	30	130	21	I	30	8
19.08.2016	BS0151	Yves	Survivant	Marius	254	121	35	35	7	114	15	NI	114	105
19.08.2016	BS0151	Yves	Survivant	Marius	254	121	35	35	7	114	15	I	7	28
19.08.2016	BS0152	Yves	Survivant	Marius	355	24	36	35	2	22	11	NI	22	297
19.08.2016	BS0152	Yves	Survivant	Marius	355	24	36	35	2	22	11	I	2	34
19.08.2016	BS0153	Yves	Survivant	Alberic	709	95	26	22	9	86	8	NI	86	597
19.08.2016	BS0153	Yves	Survivant	Alberic	709	95	26	22	9	86	8	I	9	17
30.08.2016	BS0154	Yves	Survivant	Marius	293	61	38	35	26	35	5	NI	35	220
30.08.2016	BS0154	Yves	Survivant	Marius	293	61	38	35	26	35	5	I	26	12
30.08.2016	BS0155	Yves	Survivant	Alberic	259	164	37	36	33	131	7	NI	131	91
30.08.2016	BS0155	Yves	Survivant	Alberic	259	164	37	36	33	131	7	I	33	4
17.08.2016	BS0143	Yves	Susceptible	Marius	705	61	31	30	4	57	7	NI	57	617
17.08.2016	BS0143	Yves	Susceptible	Marius	705	61	31	30	4	57	7	I	4	27
30.08.2016	BS0156	Yves	Susceptible	Alberic	731	55	28	25	4	51	7	NI	51	652
30.08.2016	BS0156	Yves	Susceptible	Alberic	731	55	28	25	4	51	7	I	4	24
30.08.2016	BS0157	Yves	Susceptible	Marius	275	132	38	35	31	101	14	NI	101	136
30.08.2016	BS0157	Yves	Susceptible	Marius	275	132	38	35	31	101	14	I	31	7
30.08.2016	BS0158	Yves	Susceptible	Marius	709	5	20	20	1	4	1	NI	5	684
30.08.2016	BS0158	Yves	Susceptible	Marius	709	5	20	20	1	4	1	I	1	20
30.08.2016	BS0159	Yves	Susceptible	Alberic	746	18	32	31	1	17	3	NI	18	696
30.08.2016	BS0159	Yves	Susceptible	Alberic	746	18	32	31	1	17	3	I	1	32
30.08.2016	BS0160	Yves	Susceptible	Marius	707	18	23	23	0	18	2	NI	18	666
30.08.2016	BS0160	Yves	Susceptible	Marius	707	18	23	23	0	18	2	I	0	23
03.08.2016	BS113	Duguer	Susceptible	Alberic	704	24	32	31	1	23	12	NI	23	649
03.08.2016	BS113	Duguer	Susceptible	Alberic	704	24	32	31	1	23	12	I	1	31
03.08.2016	BS115	Duguer	Susceptible	Alberic	710	9	14	14	1	8	1	NI	9	687
03.08.2016	BS115	Duguer	Susceptible	Alberic	710	9	14	14	1	8	1	I	1	14
03.08.2016	BS116	Duguer	Susceptible	Marius	700	118	23	23	1	22	3	NI	23	354
03.08.2016	BS116	Duguer	Susceptible	Marius	700	118	23	23	1	22	3	I	1	23
03.08.2016	BS129	Duguer	Susceptible	Marius	435	9	36	35	3	6	10	NI	6	393
03.08.2016	BS129	Duguer	Susceptible	Marius	435	9	36	35	3	6	10	I	3	36
03.08.2016	BS118	Duguer	Susceptible	Marius	543	6	11	10	0	6	2	NI	6	526
03.08.2016	BS118	Duguer	Susceptible	Marius	543	6	11	10	0	6	2	I	0	11
