# Supplementary material for: Rapid parallel evolution overcomes global honey bee parasite
Source: Sci Rep. 2018 May 16;8:7704. doi: 10.1038/s41598-018-26001-7 (PMC5955925; doi:10.1038/s41598-018-26001-7)
Supplement: Supplementary file 9 — Dataset 8 Sweden fecund [file 41598_2018_26001_MOESM9_ESM.xlsx]

## Sheet: Master sheet
Collect. Date	Sample no.	Colony.ID	Infested (1=yes, 0=no)	Surviving or susceptible	brood.stage (days since capping)	no.foundresses	eggs	proto	deuto	adult.f	male	recapped (1=yes, 0=no)	viable.female.w.male (1=yes, 0=no)	notes
2016-09-20	1	K9	0	susceptible	bb2							1
2016-09-20	2	K9	0	susceptible	bb2							1
2016-09-20	3	K9	0	susceptible	bb2							1
2016-09-20	4	K9	0	susceptible	bb2							1
2016-09-20	5	K9	0	susceptible	bb2							1
2016-09-20	6	K9	0	susceptible	bb2							1
2016-09-20	7	K9	0	susceptible	bb2							1
2016-09-20	8	K9	0	susceptible	bb2							0
2016-09-20	9	K9	0	susceptible	bb2							0
2016-09-20	10	K9	0	susceptible	bb2							0
2016-09-20	11	K9	0	susceptible	bb2							0
2016-09-20	12	K9	0	susceptible	bb2							0
2016-09-20	13	K9	0	susceptible	bb2							0
2016-09-20	14	K9	0	susceptible	bb2							0
2016-09-20	15	K9	0	susceptible	bb2							0
2016-09-20	16	K9	0	susceptible	bb2							0
2016-09-20	17	K9	0	susceptible	bb2							0
2016-09-20	18	K9	0	susceptible	bb2							0
2016-09-20	19	K9	0	susceptible	bb2							0
2016-09-20	20	K9	0	susceptible	bb2							0
2016-09-20	21	K9	0	susceptible	bb2							0
2016-09-20	22	K9	0	susceptible	bb2							0
2016-09-20	23	K9	0	susceptible	bb2							0
2016-09-20	24	K9	0	susceptible	bb2							0
2016-09-20	25	K9	0	susceptible	bb2							0
2016-09-20	26	K9	0	susceptible	bb2							0
2016-09-20	27	K9	0	susceptible	bb2							0
2016-09-20	28	K9	0	susceptible	bb2							0
2016-09-20	29	K9	0	susceptible	bb2							0
2016-09-20	30	K9	0	susceptible	bb2							0
2016-09-20	31	K9	0	susceptible	bb2							0
2016-09-20	32	K9	1	susceptible	bb2	1		1	2	1	1	0	1
2016-09-20	33	K9	1	susceptible	bb2	1						1	0	feces on pupa
2016-09-20	34	K9	1	susceptible	bb1	1		2	1		1	0	1
2016-09-20	35	K9	0	susceptible	bb3							0
2016-09-20	36	K9	0	susceptible	bb3							0
2016-09-20	37	K9	0	susceptible	bb3							0
2016-09-20	38	K9	0	susceptible	bb3							0
2016-09-20	39	K9	0	susceptible	bb3							0
2016-09-20	40	K9	0	susceptible	bb3							0
2016-09-20	41	K9	0	susceptible	bb3							0
2016-09-20	42	K9	1	susceptible	bb1	1		2	1		1	0	1
2016-09-20	43	K9	1	susceptible	pa	1				3	1	0	1
2016-09-20	44	K9	1	susceptible	bb2	1		1	1			0	0
2016-09-20	45	K9	1	susceptible	pa	1			2	2	1	0	1
2016-09-20	46	K9	1	susceptible	bb3	1		1	1	1	1	1	1
2016-09-20	47	K9	0	susceptible	pa							1
2016-09-20	48	K9	0	susceptible	pa							1
2016-09-20	49	K9	0	susceptible	bb2							1
2016-09-20	50	K9	0	susceptible	bb2							1
2016-09-20	51	K9	0	susceptible	bb2							1
2016-09-20	52	K9	0	susceptible	bb2							1
2016-09-20	53	K9	0	susceptible	bb2							1
2016-09-20	54	K9	0	susceptible	bb2							1
2016-09-20	55	K9	0	susceptible	bb2							1
2016-09-20	56	K9	1	susceptible	bb1	1		2	1		1	0	1
2016-09-20	57	K9	0	susceptible	bb1							1
2016-09-20	58	K9	1	susceptible	bb2	1		1	2	1	1	0	1
2016-09-20	59	K9	1	susceptible	bb1	1						1	0
2016-09-20	60	K9	1	susceptible	bb2	1		1	3		1	0	1
2016-09-20	61	K9	1	susceptible	bb2	1		1	2	1	1	0	1
2016-09-20	62	K9	1	susceptible	bb1	1		1	1		1	0	1
2016-09-20	63	K9	1	susceptible	bb2	1		1	1		1	1	1
2016-09-20	64	K9	1	susceptible	bb3	1				1	1	1	1
2016-09-20	65	K9	1	susceptible	bb2	1	1	2				0	0
2016-08-22	66	K2	1	susceptible	bw	1	1	1	1		1		1
2016-08-22	67	K2	1	susceptible	bb1	1		1	1		1		1
2016-08-22	68	K2	1	susceptible	bb1	1					1		0
2016-08-22	69	K2	1	susceptible	bb2	1		1	2	1	1		1
2016-08-22	70	K2	1	susceptible	bb2	1		1	2	1	1		1
2016-08-22	71	K2	1	susceptible	bb2	1							0
2016-08-22	72	K2	1	susceptible	bb3	1			1	1	1		1
2016-08-22	73	K2	1	susceptible	bb1	1		1	1		1		1
2016-08-22	74	K2	1	susceptible	bb1	1		1	1		1		1
2016-08-22	75	K2	1	susceptible	bb1	1		1	1		1		1
2016-08-22	76	K2	1	susceptible	bb1	1		2	1		1		1
2016-08-22	77	K2	1	susceptible	bb1	1		1	2		1		1
2016-08-22	78	K2	1	susceptible	bb2	1			1	1	1		1
2016-08-22	79	K2	1	susceptible	bb2	1		1	1	1	1		1
2016-08-22	80	K2	1	susceptible	bb2	1		2		2	1		1
2016-08-22	81	K2	1	susceptible	bb2	1			1	1	1		1
2016-08-22	82	K2	1	susceptible	bb2	1		1	2	1	1		1
2016-08-22	83	K2	1	susceptible	bb1	1	1	1	2		1		1
2016-08-22	84	K2	1	susceptible	bb1	1		1	2		1		1
2016-08-22	85	K2	1	susceptible	bb1	1		2	2		1		1
2016-08-22	86	K2	1	susceptible	bb1	1			1	1	1		1
2016-08-22	87	K2	1	susceptible	bb1	1		2	1		1		0	deutonymph dead
2016-08-22	88	K2	1	susceptible	bb1	1	1		2		1		1
2016-08-22	89	K2	1	susceptible	bb2	1		2	1	1	1		1
2016-08-22	90	K2	1	susceptible	bb2	1	1	1					0
2016-08-22	91	K2	1	susceptible	bb2	1		1	2	1	1		1
2016-08-22	92	K2	1	susceptible	bb2	1	1						0
2016-08-22	93	K2	1	susceptible	bb1	1	1	1	2		1		1
2016-08-22	94	K2	1	susceptible	bb1	1	1	2	1		1		1
2016-08-22	95	K2	1	susceptible	bb1	1			1		1		1
2016-09-21	96	K2	0	susceptible	pa							1
2016-09-21	97	K2	0	susceptible	bb2							1
2016-09-21	98	K2	0	susceptible	pa							1
2016-09-21	99	K2	0	susceptible	bb2							1
2016-09-21	100	K2	1	susceptible	bb2	1		1	2	1		1	0	dead offspring
2016-09-21	101	K2	0	susceptible	pa							1
2016-09-21	102	K2	0	susceptible	bb2							1
2016-09-21	103	K2	0	susceptible	bb2							1
2016-09-21	104	K2	0	susceptible	pa							1
2016-09-21	105	K2	0	susceptible	bb2							0
2016-09-21	106	K2	0	susceptible	pa							0
2016-09-21	107	K2	0	susceptible	bb2							0
2016-09-21	108	K2	0	susceptible	bb2							0
2016-09-21	109	K2	0	susceptible	bb2							0
2016-09-21	110	K2	0	susceptible	bb2							0
2016-09-21	111	K2	0	susceptible	bb2							0
2016-09-21	112	K2	0	susceptible	bb2							0
2016-09-21	113	K2	0	susceptible	bb2							0
2016-09-21	114	K2	0	susceptible	bb2							0
2016-09-21	115	K2	0	susceptible	bb2							0
2016-09-21	116	K2	0	susceptible	bb2							0
2016-09-21	117	K2	0	susceptible	bb2							0
2016-09-21	118	K2	0	susceptible	bb2							0
2016-09-21	119	K2	0	susceptible	bb2							0
2016-09-21	120	K2	0	susceptible	bb2							0
2016-09-21	121	K2	0	susceptible	bb2							0
2016-09-21	122	K2	0	susceptible	bb2							0
2016-09-21	123	K2	0	susceptible	bb2							0
2016-09-21	124	K2	0	susceptible	bb2							0
2016-09-21	125	K2	0	susceptible	bb2							0
2016-09-21	126	K2	0	susceptible	bb2							0
2016-09-21	127	K2	0	susceptible	bb2							0
2016-09-21	128	K2	0	susceptible	bb2							0
2016-09-21	129	K2	0	susceptible	bb2							0
2016-09-21	130	K2	0	susceptible	bb2							0
2016-09-21	131	K2	0	susceptible	bb2							0
2016-09-21	132	K2	0	susceptible	bb2							0
2016-09-21	133	K2	0	susceptible	bb2							0
2016-09-21	134	K2	0	susceptible	bb2							0
2016-09-21	135	K2	0	susceptible	bb2							0
2016-09-21	136	K2	0	susceptible	bb2							0
2016-09-21	137	K2	0	susceptible	bb2							0
2016-09-21	138	K2	0	susceptible	bb2							0
2016-09-21	139	K2	0	susceptible	bb2							0
2016-09-21	140	K2	0	susceptible	bb2							0
2016-09-21	141	K2	0	susceptible	bb2							0
2016-09-21	142	K2	0	susceptible	bb2							0
2016-09-21	143	K2	0	susceptible	bb2							0
2016-09-21	144	K2	0	susceptible	bb2							0
2016-09-21	145	K2	0	susceptible	bb2							0
2016-09-21	146	K2	0	susceptible	bb2							0
2016-09-21	147	K2	0	susceptible	bb2							0
2016-09-21	148	K2	0	susceptible	bb2							0
2016-09-21	149	K2	0	susceptible	bb2							0
2016-09-21	150	K2	0	susceptible	bb2							0
2016-09-21	151	K2	0	susceptible	bb2							0
2016-09-21	152	K2	0	susceptible	bb2							0
2016-09-21	153	K2	0	susceptible	bb2							0
2016-09-21	154	K2	0	susceptible	bb2							0
2016-09-21	155	K2	0	susceptible	bb2							0
2016-09-21	156	K2	0	susceptible	bb2							0
2016-09-21	157	K2	0	susceptible	bb2							0
2016-09-21	158	K2	0	susceptible	bb2							0
2016-09-21	159	K2	0	susceptible	bb2							0
2016-09-21	160	K2	0	susceptible	bb2							0
2016-09-21	161	K2	0	susceptible	bb2							0
2016-09-21	162	K2	0	susceptible	bb2							0
2016-09-21	163	K2	0	susceptible	bb2							0
2016-09-21	164	K2	0	susceptible	bb2							0
2016-09-21	165	K2	0	susceptible	bb2							0
2016-09-21	166	K2	0	susceptible	bb2							0
2016-09-21	167	K2	0	susceptible	bb2							0
2016-09-21	168	K2	0	susceptible	bb2							0
2016-09-21	169	K2	0	susceptible	bb2							0
2016-09-21	170	K2	0	susceptible	bb2							0
2016-09-21	171	K2	0	susceptible	bb2							0
2016-09-21	172	K2	0	susceptible	bb2							0
2016-09-21	173	K2	0	susceptible	bb2							0
2016-09-21	174	K2	0	susceptible	bb2							0
2016-09-21	175	K2	0	susceptible	bb2							0
2016-09-21	176	K2	0	susceptible	bb2							0
2016-09-21	177	K2	0	susceptible	bb2							0
2016-09-21	178	K2	0	susceptible	bb2							0
2016-09-21	179	K2	0	susceptible	bb2							0
2016-09-21	180	K2	0	susceptible	bb2							0
2016-09-21	181	K2	0	susceptible	bb2							0
2016-09-21	182	K2	0	susceptible	bb2							0
2016-09-21	183	K2	0	susceptible	bb2							0
2016-09-21	184	K2	0	susceptible	bb2							0
2016-09-21	185	K2	0	susceptible	bb2							0
2016-09-21	186	K2	0	susceptible	bb2							0
2016-09-21	187	K2	0	susceptible	bb2							0
2016-09-21	188	K2	0	susceptible	bb2							0
2016-09-21	189	K2	0	susceptible	bb2							0
2016-09-21	190	K2	0	susceptible	bb2							0
2016-09-21	191	K2	0	susceptible	bb2							0
2016-09-21	192	K2	0	susceptible	bb2							0
2016-09-21	193	K2	0	susceptible	bb2							0
2016-09-21	194	K2	0	susceptible	bb2							0
2016-09-21	195	K2	0	susceptible	bb2							0
2016-09-21	196	K2	0	susceptible	bb2							0
2016-09-21	197	K2	0	susceptible	bb2							0
2016-09-21	198	K2	0	susceptible	bb2							0
2016-09-21	199	K2	0	susceptible	bb2							0
2016-09-21	200	K2	0	susceptible	bb2							0
2016-09-21	201	K2	0	susceptible	bb2							0
2016-09-21	202	K2	0	susceptible	bb2							0
2016-09-21	203	K2	0	susceptible	bb2							0
2016-09-21	204	K2	0	susceptible	bb2							0
2016-09-21	205	K2	0	susceptible	bb2							0
2016-09-21	206	K2	0	susceptible	bb2							0
2016-09-21	207	K2	0	susceptible	pa							0
2016-09-21	208	K2	0	susceptible	pa							0
2016-09-21	209	K2	0	susceptible	pa							0
2016-09-21	210	K2	0	susceptible	pa							0
2016-09-21	211	K2	0	susceptible	pa							0
2016-09-21	212	K2	0	susceptible	pa							0
2016-09-21	213	K2	0	susceptible	pa							0
2016-09-21	214	K2	0	susceptible	pa							0
2016-09-21	215	K2	0	susceptible	pa							0
2016-09-21	216	K2	0	susceptible	pa							0
2016-09-21	217	K2	0	susceptible	pa							0
2016-09-21	218	K2	0	susceptible	pa							0
2016-09-21	219	K2	0	susceptible	pa							0
2016-09-21	220	K2	0	susceptible	pa							0
2016-09-21	221	K2	0	susceptible	pa							0
2016-09-21	222	K2	0	susceptible	pa							0
2016-09-21	223	K2	0	susceptible	pa							0
2016-09-21	224	K2	0	susceptible	pa							0
2016-09-21	225	K2	0	susceptible	pa							0
2016-09-21	226	K2	0	susceptible	pa							0
2016-09-20	227	K6	0	susceptible	bb2							1
2016-09-20	228	K6	0	susceptible	bb2							1
2016-09-20	229	K6	0	susceptible	bb2							1
2016-09-20	230	K6	0	susceptible	bb2							1
2016-09-20	231	K6	0	susceptible	bb2							1
2016-09-20	232	K6	0	susceptible	bb2							1
2016-09-20	233	K6	0	susceptible	bb2							1
2016-09-20	234	K6	0	susceptible	bb2							1
2016-09-20	235	K6	0	susceptible	bb2							0
2016-09-20	236	K6	1	susceptible	bb2	1		1	2	1	1	0	1
2016-09-20	237	K6	1	susceptible	bb2	1						1	0
2016-09-20	238	K6	0	susceptible	bb3							0
2016-09-20	239	K6	0	susceptible	bb3							0
2016-09-20	240	K6	0	susceptible	bb3							0
2016-09-20	241	K6	0	susceptible	bb3							0
2016-09-20	242	K6	0	susceptible	bb3							0
2016-09-20	243	K6	0	susceptible	bb3							0
2016-09-20	244	K6	0	susceptible	bb3							0
2016-09-20	245	K6	1	susceptible	bb1	1		2	1		1	0	1
2016-09-20	246	K6	1	susceptible	bb1	1		1	2		1	0	1
2016-09-20	247	K6	1	susceptible	pa	1				3	1	0	1
2016-09-20	248	K6	1	susceptible	bb2	1		1	1			0	0
2016-09-20	249	K6	1	susceptible	pa	1			2	2	1	0	1
2016-09-20	250	K6	1	susceptible	bb3	1		1	1	1	1	1	1
2016-09-20	251	K6	0	susceptible	pa							1
2016-09-20	252	K6	0	susceptible	pa							1
2016-09-20	253	K6	0	susceptible	bb2							1
2016-09-20	254	K6	0	susceptible	bb2							1
2016-09-20	255	K6	0	susceptible	bb2							1
2016-09-20	256	K6	0	susceptible	bb2							1
2016-09-20	257	K6	0	susceptible	bb2							1
2016-09-20	258	K6	0	susceptible	bb2							1
2016-09-20	259	K6	0	susceptible	bb2							1
2016-09-20	260	K6	0	susceptible	bb2							1
2016-09-20	261	K6	1	susceptible	bb1	1		2	1		1	0	1
2016-09-20	262	K6	0	susceptible	bb1							1
2016-09-20	263	K6	0	susceptible	bb1							1
2016-09-20	264	K6	0	susceptible	bb1							1
2016-09-20	265	K6	1	susceptible	bb2	1		1	2	1	1	0	1
2016-09-20	266	K6	1	susceptible	bb1	1						1	0
2016-09-20	267	K6	0	susceptible	pa							0
2016-09-20	268	K6	0	susceptible	pa							0
2016-09-20	269	K6	1	susceptible	bb2	1		1	3		1	0	1
2016-09-20	270	K6	1	susceptible	bb2	1		1	2	1	1	0	1
2016-09-20	271	K6	1	susceptible	bb1	1		1	1		1	0	1
2016-09-20	272	K6	1	susceptible	bb2	1		1	1	1	1	1	1
2016-09-20	273	K6	1	susceptible	bb3	1				1	1	1	1
2016-09-20	274	K6	1	susceptible	bb2	1	1	2				0	0
2016-08-22	275	K6	1	susceptible	pa	1			2	1	1		1
2016-08-22	276	K6	1	susceptible	pa	1			2	1	1		1
2016-08-22	277	K6	1	susceptible	bb3	1							0
2016-08-22	278	K6	1	susceptible	bb2	1		1					0	protonumph dead
2016-08-22	279	K6	1	susceptible	bb2	1			3		1		1
2016-08-22	280	K6	1	susceptible	bb3	1			2	1	1		1
2016-08-22	281	K6	1	susceptible	bb2	1					1		0
2016-08-22	282	K6	1	susceptible	bb1	1		2	2		1		1
2016-08-22	283	K6	1	susceptible	bb1	1					1		0
2016-08-22	284	K6	1	susceptible	pa	1			1	2	1		1
2016-08-22	285	K6	1	susceptible	bb1	1			2	1	1		1
2016-08-22	286	K6	1	susceptible	bb2	1		1	1	1	1		1
2016-08-22	287	K6	1	susceptible	bb3	1		2			1		0
2016-08-22	288	K6	1	susceptible	bb2	1			2	1	1		1
2016-08-22	289	K6	1	susceptible	bb1	1		1	2		1		1
2016-08-22	290	K6	1	susceptible	bb1	1		1	2		1		1
2016-08-22	291	K6	1	susceptible	bb1	1		1	2		1		1
2016-08-22	292	K6	1	susceptible	bb1	1		1	2		1		1
2016-08-22	293	K6	1	susceptible	bb1	1		2	2		1		1
2016-08-22	294	K6	1	susceptible	bb1	1					1		0
2016-08-22	295	K6	1	susceptible	bb1	1		1	2		1		1
2016-08-22	296	K6	1	susceptible	bb1	1		2	2		1		1
2016-08-22	297	K6	1	susceptible	bb1	1		2	1		1		1
2016-08-22	298	K6	1	susceptible	bb1	1		2	2		1		1
2016-08-22	299	K6	1	susceptible	bb1	1					1		0
2016-08-22	300	K6	1	susceptible	bb2	1			2	1	1		1
2016-08-22	301	K6	1	susceptible	bb2	1		2	2		1		1
2016-08-22	302	K6	1	susceptible	bb1	1		1	2		1		1
2016-08-22	303	K6	1	susceptible	bb3	1							0
2016-08-22	304	K6	1	susceptible	bb2	1		1	1		1		1
2016-09-21	305	K7	0	susceptible	bb3							1
2016-09-21	306	K7	0	susceptible	pa							1
2016-09-21	307	K7	0	susceptible	bb3							0
2016-09-21	308	K7	0	susceptible	bb3							0
2016-09-21	309	K7	0	susceptible	bb3							0
2016-09-21	310	K7	0	susceptible	bb3							0
2016-09-21	311	K7	0	susceptible	bb3							0
2016-09-21	312	K7	0	susceptible	bb3							0
2016-09-21	313	K7	0	susceptible	bb3							0
2016-09-21	314	K7	0	susceptible	bb3							0
2016-09-21	315	K7	0	susceptible	bb3							0
2016-09-21	316	K7	0	susceptible	bb3							0
2016-09-21	317	K7	0	susceptible	bb3							0
2016-09-21	318	K7	0	susceptible	bb3							0
2016-09-21	319	K7	0	susceptible	bb3							0
2016-09-21	320	K7	0	susceptible	bb3							0
2016-09-21	321	K7	0	susceptible	bb3							0
2016-09-21	322	K7	0	susceptible	bb3							0
2016-09-21	323	K7	0	susceptible	bb3							0
2016-09-21	324	K7	0	susceptible	bb3							0
2016-09-21	325	K7	0	susceptible	bb3							0
2016-09-21	326	K7	0	susceptible	bb3							0
2016-09-21	327	K7	0	susceptible	bb3							0
2016-09-21	328	K7	0	susceptible	bb3							0
2016-09-21	329	K7	0	susceptible	bb3							0
2016-09-21	330	K7	0	susceptible	bb3							0
2016-09-21	331	K7	0	susceptible	bb3							0
2016-09-21	332	K7	0	susceptible	bb3							0
2016-09-21	333	K7	0	susceptible	bb3							0
2016-09-21	334	K7	0	susceptible	bb3							0
2016-09-21	335	K7	0	susceptible	bb3							0
2016-09-21	336	K7	0	susceptible	bb3							0
2016-09-21	337	K7	0	susceptible	bb3							0
2016-09-21	338	K7	0	susceptible	bb3							0
2016-09-21	339	K7	0	susceptible	bb3							0
2016-09-21	340	K7	0	susceptible	bb3							0
2016-09-21	341	K7	0	susceptible	bb3							0
2016-09-21	342	K7	0	susceptible	bb3							0
2016-09-21	343	K7	0	susceptible	bb3							0
2016-09-21	344	K7	0	susceptible	bb3							0
2016-09-21	345	K7	0	susceptible	bb3							0
2016-09-21	346	K7	0	susceptible	bb3							0
2016-09-21	347	K7	0	susceptible	pa							0
2016-09-21	348	K7	0	susceptible	pa							0
2016-09-21	349	K7	0	susceptible	pa							0
2016-09-21	350	K7	0	susceptible	pa							0
2016-09-21	351	K7	0	susceptible	pa							0
2016-09-21	352	K7	0	susceptible	pa							0
2016-09-21	353	K7	0	susceptible	pa							0
2016-09-21	354	K7	0	susceptible	pa							0
2016-09-21	355	K7	0	susceptible	pa							0
2016-09-21	356	K7	0	susceptible	pa							0
2016-09-21	357	K7	0	susceptible	pa							0
2016-09-21	358	K7	0	susceptible	pa							0
2016-09-21	359	K7	0	susceptible	pa							0
2016-09-21	360	K7	0	susceptible	pa							0
2016-09-21	361	K7	0	susceptible	pa							0
2016-09-21	362	K7	0	susceptible	pa							0
2016-09-21	363	K7	0	susceptible	pa							0
2016-09-21	364	K7	0	susceptible	pa							0
2016-09-21	365	K7	0	susceptible	pa							0
2016-09-21	366	K7	0	susceptible	pa							0
2016-09-21	367	K7	0	susceptible	pa							0
2016-09-21	368	K7	0	susceptible	pa							0
2016-09-21	369	K7	1	susceptible	bb3	1			2		1	1	0
2016-09-21	370	K7	1	susceptible	pa	1				1	1	0	1
2016-09-21	371	K7	1	susceptible	pa	1			1	1	1	0	1
2016-09-21	372	K7	0	susceptible	bb3				1	2	1	0	1
2016-09-21	373	K7	0	susceptible	pa				1	2	1	0	1
2016-09-21	374	K7	0	susceptible	bb2							1
2016-09-21	375	K7	1	susceptible	bb2	1		2	2		1	1	1
2016-09-21	376	K7	1	susceptible	bb2	1		1	3		1	0	1
2016-09-21	377	K7	1	susceptible	bb1	1			1		1	1	1
2016-09-21	378	K7	1	susceptible	bb2	1			2	1	1	0	1
2016-09-21	379	K7	1	susceptible	bb2	1		1	2	1	1	0	1
2016-09-21	380	K7	0	susceptible	bb1							1
2016-09-21	381	K7	1	susceptible	bb2	1	1					0	0
2016-09-21	382	K7	1	susceptible	bb3	2	2	1	4	2	2	0	1
2016-09-21	383	K7	1	susceptible	bb3	1			2	1	1	0	1
2016-09-21	384	K7	1	susceptible	bb3	2	2	1	3	2	1	0	1
2016-09-21	385	K7	0	susceptible	bb1							1
2016-09-21	386	K7	1	susceptible	bb1	1		1	2		1	0	1
2016-09-21	387	K7	1	susceptible	bb3	1				1		0	0
2016-09-21	388	K7	0	susceptible	bb3							0
2016-09-21	389	K7	0	susceptible	bb3							0
2016-09-21	390	K7	0	susceptible	bb3							0
2016-09-21	391	K7	0	susceptible	bb3							0
2016-09-21	392	K7	0	susceptible	bb3							0
2016-09-21	393	K7	0	susceptible	bb3							0
2016-09-21	394	K7	0	susceptible	bb3							0
2016-09-21	395	K7	0	susceptible	bb3							0
2016-09-21	396	K7	0	susceptible	bb3							0
2016-09-21	397	K7	0	susceptible	bb3							0
2016-09-21	398	K7	0	susceptible	bb3							0
2016-09-21	399	K7	0	susceptible	bb3							0
2016-09-21	400	K7	0	susceptible	bb3							0
2016-09-21	401	K7	0	susceptible	bb3							0
2016-09-21	402	K7	0	susceptible	bb3							0
2016-09-21	403	K7	0	susceptible	bb3							0
2016-09-21	404	K7	0	susceptible	bb3							0
2016-09-21	405	K7	0	susceptible	bb3							0
2016-09-21	406	K7	0	susceptible	bb3							0
2016-09-21	407	K7	0	susceptible	bb3							0
2016-09-21	408	K7	0	susceptible	bb3							0
2016-09-21	409	K7	0	susceptible	bb3							0
2016-09-21	410	K7	0	susceptible	bb3							0
2016-09-21	411	K7	0	susceptible	bb3							0
2016-09-21	412	K7	0	susceptible	bb3							0
2016-09-21	413	K7	0	susceptible	bb3							0
2016-09-21	414	K7	0	susceptible	bb3							0
2016-09-21	415	K7	0	susceptible	bb3							0
2016-09-21	416	K7	0	susceptible	bb3							0
2016-09-21	417	K7	0	susceptible	bb3							0
2016-09-21	418	K7	0	susceptible	bb3							0
2016-09-21	419	K7	0	susceptible	bb3							0
2016-09-21	420	K7	0	susceptible	bb3							0
2016-09-21	421	K7	0	susceptible	bb3							0
2016-09-21	422	K7	0	susceptible	bb3							0
2016-09-21	423	K7	0	susceptible	bb3							0
2016-09-21	424	K7	0	susceptible	bb3							0
2016-09-21	425	K7	0	susceptible	bb3							0
2016-09-21	426	K7	0	susceptible	bb3							0
2016-09-21	427	K7	0	susceptible	bb3							0
2016-09-21	428	K7	0	susceptible	bb3							0
2016-09-21	429	K7	0	susceptible	bb3							0
2016-09-21	430	K7	0	susceptible	bb3							0
2016-09-21	431	K7	0	susceptible	bb3							0
2016-09-21	432	K7	0	susceptible	bb3							0
2016-09-21	433	K7	0	susceptible	bb3							0
2016-09-21	434	K7	1	susceptible	bb2	1			2	1	1	0	1
2016-09-21	435	K7	1	susceptible	bb2	1			3		1	0	1
2016-09-21	436	K7	1	susceptible	bb2	1		1	1	1	1	0	1
2016-09-21	437	K7	1	susceptible	bb3	1			1	1	1	0	1
2016-09-21	438	K7	1	susceptible	bb3	3		1	5			0	0
2016-09-21	439	K7	1	susceptible	bb3	1			3	1	1	0	1
2016-09-21	440	K7	1	susceptible	pa	1			2	1	1	0	1
2016-09-21	441	K7	1	susceptible	pa	1			1	1	1	0	1
2016-09-21	442	K7	1	susceptible	pa	1				2	1	0	1
2016-09-21	443	K7	1	susceptible	pa	1	2		1		1	0	0
2016-09-21	444	K7	1	susceptible	bb3	1		1	1	1	1	0	1
2016-09-21	445	K7	1	susceptible	bb3	1			1		1	0	0	dead offspring
2016-09-21	446	K7	1	susceptible	pa	1			2	1	1	0	1
2016-09-15	447	B1	1	Surviving	bb3	1			2	1	1	1	1
2016-09-15	448	B1	0	Surviving	bb3							0
2016-09-15	449	B1	0	Surviving	pa							0
2016-09-15	450	B1	0	Surviving	bb1							1
2016-09-15	451	B1	0	Surviving	bb1	1		1			1	0	1
2016-09-15	452	B1	0	Surviving	bb1							1
2016-09-15	453	B1	1	Surviving	bb1	1		1	1		1	0	1
2016-09-15	454	B1	1	Surviving	bb2	1		1	1		1	0
2016-09-15	455	B1	0	Surviving	bb2							0
2016-09-15	456	B1	0	Surviving	bb2							0
2016-09-15	457	B1	1	Surviving	bb2	1	2	2			1	0	0
2016-09-15	458	B1	1	Surviving	bb2	1		1	1		1	0	1
2016-09-15	459	B1	1	Surviving	bb1	1	1					0	0
2016-09-15	460	B1	1	Surviving	bb2	1			2	1	1	0	1
2016-09-15	461	B1	1	Surviving	bb3	1				1	1	0	1
2016-09-15	462	B1	1	Surviving	bb3	1		1			1	0	0
2016-09-15	463	B1	1	Surviving	bb2							1
2016-09-15	464	B1	1	Surviving	bb2							0
2016-09-15	465	B1	1	Surviving	bb1	1		1				0	0
2016-09-15	466	B1	1	Surviving	bb1	1		1	1			0	0
2016-09-15	467	B1	0	Surviving	b3							0
2016-09-15	468	B1	0	Surviving	bb2							0
2016-09-15	469	B1	0	Surviving	bb2							0
2016-09-15	470	B1	0	Surviving	bb2							0
2016-09-15	471	B1	0	Surviving	bb2							0
2016-09-15	472	B1	0	Surviving	bb2							0
2016-09-15	473	B1	1	Surviving	bb1	1		2	2		1	1	1
2016-09-15	474	B1	1	Surviving	bb1	1	1					0
2016-09-15	475	B1	1	Surviving	bb2	1	1					0
2016-09-15	476	B1	0	Surviving	bb1							0
2016-09-15	477	B1	0	Surviving	bb1							0
2016-09-15	478	B1	0	Surviving	bb1							0
2016-09-15	479	B1	0	Surviving	bb1							0
2016-09-15	480	B1	0	Surviving	bb1							0
2016-09-15	481	B1	0	Surviving	bb1							0
2016-09-15	482	B1	0	Surviving	bb1							1
2016-09-15	483	B1	0	Surviving	bb1							0
2016-09-15	484	B1	0	Surviving	bb1							0
2016-09-15	485	B1	0	Surviving	bb1							0
2016-09-15	486	B1	0	Surviving	bb1							0
2016-09-15	487	B1	0	Surviving	bb1							0
2016-09-15	488	B1	0	Surviving	bb1							0
2016-09-15	489	B1	0	Surviving	bb1							0
2016-09-15	490	B1	1	Surviving	bb1	1						0
2016-09-15	491	B1	0	Surviving	bb1							1
2016-09-15	492	B1	0	Surviving	bb2							1
2016-09-15	493	B1	0	Surviving	bb1							0
2016-09-15	494	B1	0	Surviving	bb1							0
2016-09-15	495	B1	0	Surviving	bb1							0
2016-09-15	496	B1	0	Surviving	bb1							0
2016-09-15	497	B1	0	Surviving	bb1							0
2016-09-15	498	B1	0	Surviving	bb1							0
2016-09-15	499	B1	0	Surviving	bb1							0
2016-09-15	500	B1	0	Surviving	bb1							0
2016-09-15	501	B1	0	Surviving	bb1							0
2016-09-15	502	B1	0	Surviving	bb1							0
2016-09-15	503	B1	0	Surviving	bb1							0
2016-09-15	504	B1	0	Surviving	bb1							0
2016-09-15	505	B1	0	Surviving	bb1							0
2016-09-15	506	B1	0	Surviving	bb1							0
2016-09-15	507	B1	0	Surviving	bb1							0
2016-09-15	508	B1	0	Surviving	bb1							0
2016-09-15	509	B1	0	Surviving	bb1							0
2016-09-15	510	B1	0	Surviving	bb1							0
2016-09-15	511	B1	0	Surviving	bb1							0
2016-09-15	512	B1	0	Surviving	bb1							0
2016-09-15	513	B1	0	Surviving	bb1							0
2016-09-15	514	B1	0	Surviving	bb1							0
2016-09-15	515	B1	0	Surviving	bb1							0
2016-09-15	516	B1	0	Surviving	bb1							0
2016-09-15	517	B1	0	Surviving	bb1							0
2016-09-15	518	B1	0	Surviving	bb1							0
2016-09-15	519	B1	0	Surviving	bb1							0
2016-09-15	520	B1	0	Surviving	bb1							0
2016-09-15	521	B1	0	Surviving	bb1							0
2016-09-15	522	B1	0	Surviving	bb1							0
2016-09-15	523	B1	0	Surviving	bb1							0
2016-09-15	524	B1	0	Surviving	bb1							0
2016-09-15	525	B1	0	Surviving	bb1							0
2016-09-15	526	B1	0	Surviving	bb1							0
2016-09-15	527	B1	0	Surviving	bb1							0
2016-09-15	528	B1	0	Surviving	bb1							0
2016-09-15	529	B1	0	Surviving	bb1							0
2016-09-15	530	B1	0	Surviving	bb1							0
2016-09-15	531	B1	0	Surviving	bb1							0
2016-09-15	532	B1	0	Surviving	bb1							0
2016-09-15	533	B1	0	Surviving	bb1							0
2016-09-15	534	B1	0	Surviving	bb1							0
2016-09-15	535	B1	0	Surviving	bb1							0
2016-09-15	536	B1	0	Surviving	bb1							0
2016-09-15	537	B1	0	Surviving	bb1							0
2016-09-15	538	B1	0	Surviving	bb1							0
2016-09-15	539	B1	0	Surviving	bb1							0
2016-09-15	540	B1	0	Surviving	bb1							0
2016-09-15	541	B1	0	Surviving	bb1							0
2016-09-15	542	B1	0	Surviving	bb1							0
2016-09-15	543	B1	0	Surviving	bb1							0
2016-09-15	544	B1	0	Surviving	bb1							0
2016-09-15	545	B1	0	Surviving	bb1							0
2016-08-23	546	B1	1	Surviving	bb1	1		1	2		1		1
2016-08-23	547	B1	1	Surviving	bb1	1		2	1		1		1
2016-08-23	548	B1	1	Surviving	bb1	1							0
2016-08-23	549	B1	1	Surviving	bb1	1	2	1					0
2016-08-23	550	B1	1	Surviving	bb1	1	1		1		1		1
2016-08-23	551	B1	1	Surviving	bb1	1		2	1		1		1
2016-08-23	552	B1	1	Surviving	bb2	1		1	1	1	1		1
2016-08-23	553	B1	1	Surviving	bb2	1		1	1	1	1		1
2016-08-23	554	B1	1	Surviving	bb2	1			1	1	1		1
2016-08-23	555	B1	1	Surviving	bb2	1		1	1	1	1		1
2016-08-23	556	B1	1	Surviving	bb1	1		2	1		1		1
2016-08-23	557	B1	1	Surviving	bb1	1		1	2		1		1
2016-08-23	558	B1	1	Surviving	bb1	1	1	1	2		1		1
2016-08-23	559	B1	1	Surviving	bb1	1		1					0
2016-08-23	560	B1	1	Surviving	bb1	1		1	2		1		1
2016-08-23	561	B1	1	Surviving	bb1	1	1	1					0
2016-08-23	562	B1	1	Surviving	bb1	1		1					0
2016-08-23	563	B1	1	Surviving	bb1	1		2	1		1		1
2016-08-23	564	B1	1	Surviving	bb1	1		1					0
2016-08-23	565	B1	1	Surviving	bb1	1	1		1		1		1
2016-08-23	566	B1	1	Surviving	bb2	1		1	1	1	1		1
2016-08-23	567	B1	1	Surviving	bb1	1		1	2		1		1
2016-08-23	568	B1	1	Surviving	bb2	1		2		1	1		1
2016-08-23	569	B1	1	Surviving	bb1	1		1	2		1		1
2016-08-23	570	B1	1	Surviving	bb1	1		1					0
2016-08-23	571	B1	1	Surviving	bb1	1		1	2		1		1
2016-08-23	572	B1	1	Surviving	bb2	1		2	2		1		1
2016-08-23	573	B1	1	Surviving	bb2	1	2						0
2016-08-23	574	B1	1	Surviving	bb1	1		2					0
2016-09-15	575	B5	0	Surviving	bb3							0
2016-09-15	576	B5	0	Surviving	bb3							0
2016-09-15	577	B5	0	Surviving	bb3							0
2016-09-15	578	B5	0	Surviving	bb3							0
2016-09-15	579	B5	0	Surviving	bb3							0
2016-09-15	580	B5	0	Surviving	bb3							0
2016-09-15	581	B5	0	Surviving	bb3							0
2016-09-15	582	B5	0	Surviving	bb3							0
2016-09-15	583	B5	0	Surviving	bb3							0
2016-09-15	584	B5	0	Surviving	bb3							0
2016-09-15	585	B5	0	Surviving	bb3							0
2016-09-15	586	B5	0	Surviving	bb3							0
2016-09-15	587	B5	0	Surviving	bb3							0
2016-09-15	588	B5	0	Surviving	bb3							0
2016-09-15	589	B5	0	Surviving	bb3							0
2016-09-15	590	B5	0	Surviving	bb3							0
2016-09-15	591	B5	0	Surviving	bb3							0
2016-09-15	592	B5	0	Surviving	bb3							0
2016-09-15	593	B5	0	Surviving	bb3							1
2016-09-15	594	B5	0	Surviving	bb3							1
2016-09-15	595	B5	1	Surviving	bb2	1			2	1	1	1	1
2016-09-15	596	B5	0	Surviving	bb2							0
2016-09-15	597	B5	0	Surviving	bb2							0
2016-09-15	598	B5	0	Surviving	bb2							0
2016-09-15	599	B5	0	Surviving	bb2							0
2016-09-15	600	B5	0	Surviving	bb2							0
2016-09-15	601	B5	0	Surviving	bb2							0
2016-09-15	602	B5	0	Surviving	bb2							0
2016-09-15	603	B5	0	Surviving	bb2							0
2016-09-15	604	B5	0	Surviving	bb2							0
2016-09-15	605	B5	0	Surviving	bb2							0
2016-09-15	606	B5	0	Surviving	bb2							0
2016-09-15	607	B5	0	Surviving	bb2							0
2016-09-15	608	B5	0	Surviving	bb2							1
2016-09-15	609	B5	1	Surviving	bb2	1		1	2		1	1	1
2016-09-15	610	B5	0	Surviving	bb2							0
2016-09-15	611	B5	0	Surviving	bb2							0
2016-09-15	612	B5	0	Surviving	bb2							0
2016-09-15	613	B5	0	Surviving	bb2							0
2016-09-15	614	B5	1	Surviving	bb2	1		1	1			1	0
2016-09-15	615	B5	1	Surviving	bb2	1	1				1	1	0
2016-09-15	616	B5	0	Surviving	bb2							1
2016-09-15	617	B5	0	Surviving	bb2							0
2016-09-15	618	B5	0	Surviving	bb2							0
2016-09-15	619	B5	0	Surviving	bb2							0
2016-09-15	620	B5	0	Surviving	bb2							0
2016-09-15	621	B5	1	Surviving	bb3	1				2		0	0
2016-09-15	622	B5	1	Surviving	bb2	1			1	1	1	0	1
2016-09-15	623	B5	1	Surviving	bb2	1			2	1	1	1	1
2016-09-15	624	B5	1	Surviving	bb2	1		1		1	1	1	1
2016-09-15	625	B5	1	Surviving	bb2							1
2016-09-15	626	B5	1	Surviving	bb2	1					1	1	0
2016-09-15	627	B5	1	Surviving	bb2	2		1	2		1	1	1
2016-09-15	628	B5	0	Surviving	bb2							1
2016-09-15	629	B5	0	Surviving	bb3	2		2	4		2	1	1
2016-09-15	630	B5	1	Surviving	bb2	1			2	1	1	1	1
2016-09-15	631	B5	1	Surviving	bb2	2		3	3	1	2	1	1
2016-09-15	632	B5	1	Surviving	bb2	1			2	1	1	1	1
2016-08-17	633	B5	1	Surviving	bb2	1		1	2	1	1		1
2016-08-17	634	B5	1	Surviving	bb2	1		1	2	1	1		1
2016-08-17	635	B5	1	Surviving	bb2	1		1	2		1		1
2016-08-17	636	B5	1	Surviving	bb2	1		2	2				0
2016-08-17	637	B5	1	Surviving	bb2	1		1	2	1	1		1
2016-08-17	638	B5	1	Surviving	bb2	1		2	2		1		1
2016-08-17	639	B5	1	Surviving	bb2	1			1	1			0
2016-08-17	640	B5	1	Surviving	bb1	1	2	2	1		1		1
2016-08-17	641	B5	1	Surviving	bb1	1							0
2016-08-17	642	B5	1	Surviving	bb1	1	2	1			1		1
2016-08-17	643	B5	1	Surviving	bb1	1							0
2016-08-17	644	B5	1	Surviving	bb1	1	2						0
2016-08-17	645	B5	1	Surviving	bb2	1		1	3		1		1
2016-08-17	646	B5	1	Surviving	bb2	1		1	3		1		1
2016-08-17	647	B5	1	Surviving	bb1	1							0
2016-08-17	648	B5	1	Surviving	bb1	1		1	2		1		1
2016-08-17	649	B5	1	Surviving	bb2	1			1	1	1		1
2016-08-17	650	B5	1	Surviving	bb1	1		1	2		1		1
2016-08-17	651	B5	1	Surviving	bb1	1		1	2		1		1
2016-08-17	652	B5	1	Surviving	bb1	1		1	2		1		1
2016-08-17	653	B5	1	Surviving	bb2	1		1					0
2016-08-17	654	B5	1	Surviving	bb2	1		1	2	1	1		1
2016-08-17	655	B5	1	Surviving	bb1	1	1	1					0
2016-08-17	656	B5	1	Surviving	bb1	1	2						0
2016-08-17	657	B5	1	Surviving	bb1	1		2	1		1		1
2016-08-17	658	B5	1	Surviving	bb1	1		1	2		1		1
2016-08-17	659	B5	1	Surviving	bb2	1		2	2				0
2016-08-17	660	B5	1	Surviving	bb1	1		1	2		1		1
2016-08-17	661	B5	1	Surviving	bb1	1		4					0
2016-08-17	662	B5	1	Surviving	bb1	1		1	2		1		1
2016-09-15	663	B4	0	Surviving	bb2							1
2016-09-15	664	B4	0	Surviving	bb2							1
2016-09-15	665	B4	1	Surviving	bb1	1		1	2		1	0	1
2016-09-15	666	B4	0	Surviving	bb1							1
2016-09-15	667	B4	0	Surviving	bb1							0
2016-09-15	668	B4	1	Surviving	bb2	1			2	1	1	1	1
2016-09-15	669	B4	0	Surviving	bb3							0
2016-09-15	670	B4	0	Surviving	bb1							0
2016-09-15	671	B4	1	Surviving	bb2	1		2	2		1	1	1
2016-09-15	672	B4	1	Surviving	bb3	1						0	0	feces on pupa
2016-09-15	673	B4	1	Surviving	bb3	1		1	3			0	0
2016-09-15	674	B4	0	Surviving	bb2							0
2016-09-15	675	B4	0	Surviving	bb2							0
2016-09-15	676	B4	0	Surviving	bb2							0
2016-09-15	677	B4	0	Surviving	bb2							0
2016-09-15	678	B4	0	Surviving	bb2							0
2016-09-15	679	B4	0	Surviving	bb2							0
2016-09-15	680	B4	0	Surviving	bb2							0
2016-09-15	681	B4	0	Surviving	bb2							0
2016-09-15	682	B4	0	Surviving	bb2							0
2016-09-15	683	B4	0	Surviving	bb2							0
2016-09-15	684	B4	0	Surviving	bb2							0
2016-09-15	685	B4	0	Surviving	bb2							0
2016-09-15	686	B4	0	Surviving	bb2							0
2016-09-15	687	B4	0	Surviving	bb2							0
2016-09-15	688	B4	0	Surviving	bb2							0
2016-09-15	689	B4	0	Surviving	bb2							0
2016-09-15	690	B4	0	Surviving	bb2							0
2016-09-15	691	B4	0	Surviving	bb2							0
2016-09-15	692	B4	0	Surviving	bb2							0
2016-09-15	693	B4	0	Surviving	bb2							0
2016-09-15	694	B4	0	Surviving	bb1							0
2016-09-15	695	B4	0	Surviving	bb1							0
2016-09-15	696	B4	0	Surviving	bb1							0
2016-09-15	697	B4	0	Surviving	bb1							0
2016-09-15	698	B4	1	Surviving	bb1	1			2		1	0	1
2016-09-15	699	B4	1	Surviving	bb2	1						0	0
2016-09-15	700	B4	1	Surviving	bb1	1		2	1			0	0
2016-09-15	701	B4	0	Surviving	bb3							1
2016-09-15	702	B4	1	Surviving	bb2	1	1				1	1	0
2016-09-15	703	B4	0	Surviving	bb3							0
2016-09-15	704	B4	0	Surviving	bb3							0
2016-09-15	705	B4	0	Surviving	bb3							0
2016-09-15	706	B4	0	Surviving	bb3							0
2016-09-15	707	B4	1	Surviving	bb1	1		1	2		1	0	1
2016-09-15	708	B4	0	Surviving	bb2							1
2016-09-15	709	B4	1	Surviving	bb1	1	1	1	1		1	0	1
2016-09-15	710	B4	1	Surviving	bb2	1		1	2	1	1	0	1
2016-09-15	711	B4	0	Surviving	bb1							1
2016-09-15	712	B4	0	Surviving	bb1							1
2016-09-15	713	B4	0	Surviving	bb2							1
2016-09-15	714	B4	1	Surviving	bb1	1						0	0	feces on wall
2016-09-15	715	B4	1	Surviving	bb2	2				2		0	0
2016-09-15	716	B4	1	Surviving	bb2	2		3	4	3	2	0	1
2016-09-15	717	B4	1	Surviving	bb1	1		2	2		1	1	1
2016-09-15	718	B4	0	Surviving	bb2							1
2016-09-15	719	B4	1	Surviving	bb2	2		1	5		2	1	0
2016-09-15	720	B4	0	Surviving	bb1							1
2016-09-15	721	B4	1	Surviving	bb1	1		1	1			0	0
2016-09-15	722	B4	0	Surviving	bb3							1
2016-09-15	723	B4	0	Surviving	bb2							1
2016-09-15	724	B4	0	Surviving	bb1							0
2016-09-15	725	B4	0	Surviving	bb1							0
2016-09-15	726	B4	0	Surviving	bb1							0
2016-09-15	727	B4	0	Surviving	bb1							0
2016-09-15	728	B4	0	Surviving	bb1							0
2016-09-15	729	B4	0	Surviving	bb1							0
2016-09-15	730	B4	0	Surviving	bb1							0
2016-09-15	731	B4	0	Surviving	bb1							0
2016-09-15	732	B4	0	Surviving	bb1							0
2016-09-15	733	B4	0	Surviving	bb1							0
2016-09-15	734	B4	1	Surviving	bb1	1		2	1		1	0	1
2016-09-15	735	B4	1	Surviving	bb1	1	1					0	0
2016-09-15	736	B4	1	Surviving	bb1	1		1	1		1	0	1
2016-09-15	737	B4	1	Surviving	bb1	1		2	2		1	0	1
2016-09-15	738	B4	1	Surviving	bb1	1		2	2		1	0	1
2016-09-15	739	B3	0	Surviving	bw							0		only looked at capping- did not remove brood (colony needs it).
2016-09-15	740	B3	0	Surviving	bw							0
2016-09-15	741	B3	0	Surviving	bw							0
2016-09-15	742	B3	0	Surviving	bw							0
2016-09-15	743	B3	0	Surviving	bw							0
2016-09-15	744	B3	0	Surviving	bw							0
2016-09-15	745	B3	0	Surviving	bw							0
2016-09-15	746	B3	0	Surviving	bw							0
2016-09-15	747	B3	0	Surviving	bw							0
2016-09-15	748	B3	0	Surviving	bw							0
2016-09-15	749	B3	0	Surviving	bw							0
2016-09-15	750	B3	0	Surviving	bw							0
2016-09-15	751	B3	0	Surviving	bw							0
2016-09-15	752	B3	0	Surviving	bw							0
2016-09-15	753	B3	0	Surviving	bw							0
2016-09-15	754	B3	0	Surviving	bw							0
2016-09-15	755	B3	0	Surviving	bw							0
2016-09-15	756	B3	0	Surviving	bw							0
2016-09-15	757	B3	0	Surviving	bw							0
2016-09-15	758	B3	0	Surviving	bw							0
2016-09-15	759	B3	0	Surviving	bw							0
2016-09-15	760	B3	0	Surviving	bw							0
2016-09-15	761	B3	0	Surviving	bw							0
2016-09-15	762	B3	0	Surviving	bw							0
2016-09-15	763	B3	0	Surviving	bw							0
2016-09-15	764	B3	0	Surviving	bw							0
2016-09-15	765	B3	0	Surviving	bw							0
2016-09-15	766	B3	0	Surviving	bw							0
2016-09-15	767	B3	0	Surviving	bw							0
2016-09-15	768	B3	0	Surviving	bw							0
2016-09-15	769	B3	0	Surviving	bw							0
2016-09-15	770	B3	0	Surviving	bw							0
2016-09-15	771	B3	0	Surviving	bw							0
2016-09-15	772	B3	0	Surviving	bw							0
2016-09-15	773	B3	0	Surviving	bw							0
2016-09-15	774	B3	0	Surviving	bw							0
2016-09-15	775	B3	0	Surviving	bw							0
2016-09-15	776	B3	0	Surviving	bw							0
2016-09-15	777	B3	0	Surviving	bw							0
2016-09-15	778	B3	0	Surviving	bw							0
2016-09-15	779	B3	0	Surviving	bw							0
2016-09-15	780	B3	0	Surviving	bb1							1
2016-09-15	781	B3	0	Surviving	bb1							1
2016-09-15	782	B3	0	Surviving	bb1							0
2016-09-15	783	B3	0	Surviving	bb1							0
2016-09-15	784	B3	0	Surviving	bb1							0
2016-09-15	785	B3	0	Surviving	bb1							0
2016-09-15	786	B3	0	Surviving	bb1							0
2016-09-15	787	B3	0	Surviving	bb1							0
2016-09-15	788	B3	0	Surviving	bb1							0
2016-09-15	789	B3	0	Surviving	bb1							0
2016-09-15	790	B3	0	Surviving	bb1							0
2016-09-15	791	B3	0	Surviving	bb1							0
2016-09-15	792	B3	0	Surviving	bb1							0
2016-09-15	793	B3	0	Surviving	bb1							0
2016-09-15	794	B3	0	Surviving	bb1							0
2016-09-15	795	B3	0	Surviving	bb1							0
2016-09-15	796	B3	0	Surviving	bb1							0
2016-09-15	797	B3	0	Surviving	bb1							0
2016-09-15	798	B3	0	Surviving	bb1							0
2016-09-15	799	B3	0	Surviving	bb1							0
2016-09-15	800	B3	0	Surviving	bb1							0
2016-09-15	801	B3	0	Surviving	bb1							0
2016-09-15	802	B3	0	Surviving	bb1							0
2016-09-15	803	B3	0	Surviving	bb1							0
2016-09-15	804	B3	0	Surviving	bw							0
2016-09-15	805	B3	0	Surviving	bw							0
2016-09-15	806	B3	0	Surviving	bw							0
2016-09-15	807	B3	0	Surviving	bw							0
2016-09-15	808	B3	0	Surviving	bw							0
2016-09-15	809	B3	0	Surviving	bw							0
2016-09-15	810	B3	0	Surviving	bw							0
2016-09-15	811	B3	0	Surviving	bw							0
2016-09-15	812	B3	0	Surviving	bw							0
2016-09-15	813	B3	0	Surviving	bw							0
2016-09-15	814	B3	0	Surviving	bw							0
2016-09-15	815	B3	0	Surviving	bw							0
2016-09-15	816	B3	0	Surviving	bw							0
2016-09-15	817	B3	0	Surviving	bw							0
2016-09-15	818	B3	0	Surviving	bw							0
2016-09-15	819	B3	0	Surviving	bw							0
2016-09-15	820	B3	0	Surviving	bw							0
2016-09-15	821	B3	0	Surviving	bw							0
2016-09-15	822	B3	0	Surviving	bw							0
2016-09-15	823	B3	0	Surviving	bw							0
2016-09-15	824	B3	0	Surviving	bw							0
2016-09-15	825	B3	0	Surviving	bw							0
2016-09-15	826	B3	0	Surviving	bw							0
2016-09-15	827	B3	0	Surviving	bw							0
2016-09-15	828	B3	0	Surviving	bw							0
2016-09-15	829	B3	0	Surviving	bw							0
2016-09-15	830	B3	0	Surviving	bw							0
2016-09-15	831	B3	0	Surviving	bw							0
2016-09-15	832	B3	0	Surviving	bw							0
2016-09-15	833	B3	0	Surviving	bw							0
2016-09-15	834	B3	0	Surviving	bw							0
2016-09-15	835	B3	0	Surviving	bw							0
2016-08-22	836	B3	1	Surviving	bb3	1		1	1	2			0	protonymph was dead could have been male
2016-08-22	837	B3	1	Surviving	bb2	1			2	1	1		1
2016-08-22	838	B3	1	Surviving	pa	1							0
2016-08-22	839	B3	1	Surviving	bb2	1			2	2	1		1
2016-08-22	840	B3	1	Surviving	bb3	1			1	2	1		1
2016-08-22	841	B3	1	Surviving	bb3	1					1		0
2016-08-22	842	B3	1	Surviving	bb3	1					1		0	dead male
2016-08-22	843	B3	1	Surviving	bb3	1	1				1		0
2016-08-22	844	B3	1	Surviving	bb3	1	1	1	2				0
2016-08-22	845	B3	1	Surviving	bb2	1	1	1	2				0
2016-08-22	846	B3	1	Surviving	bb3	1		1	1	1	1		1
2016-08-22	847	B3	1	Surviving	bb3	1		1	2				0	dead offspring
2016-08-22	848	B3	1	Surviving	pa	1			2	1			0	dead offspring
2016-08-22	849	B3	1	Surviving	pa	1				1	1		1
2016-08-22	850	B3	1	Surviving	bb1	1			2		1		1
2016-08-22	851	B3	1	Surviving	bb1	1			2		1		1
2016-08-22	852	B3	1	Surviving	bb1	1		1	2		1		1
2016-08-22	853	B3	1	Surviving	bb1	1			3		1		1
2016-08-22	854	B3	1	Surviving	bb2	1							0
2016-08-22	855	B3	1	Surviving	bb1	1					1		0
2016-08-22	856	B3	1	Surviving	bb2	1		1	3		1		1
2016-08-22	857	B3	1	Surviving	bb2	1			2	1	1		1
2016-08-22	858	B3	1	Surviving	bb2	1							0
2016-08-22	859	B3	1	Surviving	bb1	1	1				1		0
2016-08-22	860	B3	1	Surviving	bb3	1			2	2	1		1
2016-08-22	861	B3	1	Surviving	bb1	1							0
2016-08-22	862	B3	1	Surviving	bb2	1			2	1	1		1
2016-08-22	863	B3	1	Surviving	bb1	1			3	1	1		1
2016-08-22	864	B3	1	Surviving	bb1	1			2		1		1
2016-08-22	865	B3	1	Surviving	bb1	1		1	2		1		1
2016-08-22	866	B3	1	Surviving	bb1	1		1	2		1		1
2016-08-22	867	B3	1	Surviving	pa	1				1	1		1

## Sheet: Fecundity MS
Collect. Date	Sample no.	Colony.ID	Infested (1=yes, 0=no)	Surviving or susceptible	brood.stage (days since capping)	brood.stage (days since capping)	no.foundresses	eggs	proto	deuto	adult.f	male	recapped (1=yes, 0=no)	reproductive	viable.f.w.male	viab.f.w.male.per.found	delayed	notes		Surviving		Susceptible
2016-09-20	32	K9	1	susceptible	bb2	9	1		1	2	1	1	0	1	3	3	0			Column1		Column1
2016-09-20	33	K9	1	susceptible	bb2	9	1					0	1	0	0	0	na	feces on pupa
2016-09-20	34	K9	1	susceptible	bb1	7	1		2	1		1	0	1	3	3	0			Mean	1.58042	Mean	1.9879
2016-09-20	42	K9	1	susceptible	bb1	7	1		2	1		1	0	1	3	3	0			Standard Error	0.118538	Standard Error	0.112849
2016-09-20	43	K9	1	susceptible	pa	12	1				3	1	0	1	3	3	0			Median	2	Median	2
2016-09-20	44	K9	1	susceptible	bb2	9	1		1	1		0	0	0	0	0	0			Mode	0	Mode	3
2016-09-20	45	K9	1	susceptible	pa	12	1			2	2	1	0	1	2	2	0			Standard Deviation	1.41751	Standard Deviation	1.25663
2016-09-20	46	K9	1	susceptible	bb3	11	1		1	1	1	1	1	1	2	2	0			Sample Variance	2.00933	Sample Variance	1.57912
2016-09-20	56	K9	1	susceptible	bb1	7	1		2	1		1	0	1	3	3	0			Kurtosis	-1.62301	Kurtosis	-1.07122
2016-09-20	58	K9	1	susceptible	bb2	9	1		1	2	1	1	0	1	3	3	0			Skewness	0.0431637	Skewness	-0.403205
2016-09-20	59	K9	1	susceptible	bb1	7	1					0	1	0	0	0	na			Range	4	Range	4
2016-09-20	60	K9	1	susceptible	bb2	9	1		1	3		1	0	1	3	3	0			Minimum	0	Minimum	0
2016-09-20	61	K9	1	susceptible	bb2	9	1		1	2	1	1	0	1	3	3	0			Maximum	4	Maximum	4
2016-09-20	62	K9	1	susceptible	bb1	7	1		1	1		1	0	1	2	2	0			Sum	226	Sum	246.5
2016-09-20	63	K9	1	susceptible	bb2	9	1		1	1		1	1	1	1	1	0			Count	143	Count	124
2016-09-20	64	K9	1	susceptible	bb3	11	1				1	1	1	1	1	1	0			Confidence Level(95.0%)	0.234327	Confidence Level(95.0%)	0.223377
2016-09-20	65	K9	1	susceptible	bb2	9	1	1	2			0	0	0	0	0	1
2016-08-22	66	K2	1	susceptible	bw	5	1	1	1	1		1		1	3	3	0				Surviving	Susceptible
2016-08-22	67	K2	1	susceptible	bb1	7	1		1	1		1		1	2	2	0				1.58042	1.9879	0.407484
2016-08-22	68	K2	1	susceptible	bb1	7	1					1		0	0	0	na
2016-08-22	69	K2	1	susceptible	bb2	9	1		1	2	1	1		1	3	3	0
2016-08-22	70	K2	1	susceptible	bb2	9	1		1	2	1	1		1	3	3	0
2016-08-22	71	K2	1	susceptible	bb2	9	1					0		0	0	0	na
2016-08-22	72	K2	1	susceptible	bb3	11	1			1	1	1		1	2	2	0
2016-08-22	73	K2	1	susceptible	bb1	7	1		1	1		1		1	2	2	0
2016-08-22	74	K2	1	susceptible	bb1	7	1		1	1		1		1	2	2	0
2016-08-22	75	K2	1	susceptible	bb1	7	1		1	1		1		1	2	2	0
2016-08-22	76	K2	1	susceptible	bb1	7	1		2	1		1		1	3	3	0
2016-08-22	77	K2	1	susceptible	bb1	7	1		1	2		1		1	3	3	0
2016-08-22	78	K2	1	susceptible	bb2	9	1			1	1	1		1	2	2	0
2016-08-22	79	K2	1	susceptible	bb2	9	1		1	1	1	1		1	2	2	0
2016-08-22	80	K2	1	susceptible	bb2	9	1		2		2	1		1	2	2	0
2016-08-22	81	K2	1	susceptible	bb2	9	1			1	1	1		1	2	2	0
2016-08-22	82	K2	1	susceptible	bb2	9	1		1	2	1	1		1	3	3	0
2016-08-22	83	K2	1	susceptible	bb1	7	1	1	1	2		1		1	3	3	0
2016-08-22	84	K2	1	susceptible	bb1	7	1		1	2		1		1	3	3	0
2016-08-22	85	K2	1	susceptible	bb1	7	1		2	2		1		1	4	4	0
2016-08-22	86	K2	1	susceptible	bb1	7	1			1	1	1		1	2	2	0
2016-08-22	87	K2	1	susceptible	bb1	7	1		2	1		1		0	3	3	0	deutonymph dead
2016-08-22	88	K2	1	susceptible	bb1	7	1	1		2		1		1	3	3	0
2016-08-22	89	K2	1	susceptible	bb2	9	1		2	1	1	1		1	2	2	0
2016-08-22	90	K2	1	susceptible	bb2	9	1	1	1			0		0	0	0	1
2016-08-22	91	K2	1	susceptible	bb2	9	1		1	2	1	1		1	3	3	0
2016-08-22	92	K2	1	susceptible	bb2	9	1	1				0		0	0	0	1
2016-08-22	93	K2	1	susceptible	bb1	7	1	1	1	2		1		1	4	4	0
2016-08-22	94	K2	1	susceptible	bb1	7	1	1	2	1		1		1	4	4	0
2016-08-22	95	K2	1	susceptible	bb1	7	1			1		1		1	1	1	0
2016-09-21	100	K2	1	susceptible	bb2	9	1		1	2	1	0	1	0	0	0	0	dead offspring
2016-09-20	236	K6	1	susceptible	bb2	9	1		1	2	1	1	0	1	3	3	0
2016-09-20	237	K6	1	susceptible	bb2	9	1					0	1	0	0	0	na
2016-09-20	245	K6	1	susceptible	bb1	7	1		2	1		1	0	1	3	3	0
2016-09-20	246	K6	1	susceptible	bb1	7	1		1	2		1	0	1	3	3	0
2016-09-20	247	K6	1	susceptible	pa	12	1				3	1	0	1	3	3	0
2016-09-20	248	K6	1	susceptible	bb2	9	1		1	1		0	0	0	0	0	1
2016-09-20	249	K6	1	susceptible	pa	12	1			2	2	1	0	1	2	2	0
2016-09-20	250	K6	1	susceptible	bb3	11	1		1	1	1	1	1	1	2	2	0
2016-09-20	261	K6	1	susceptible	bb1	7	1		2	1		1	0	1	3	3	0
2016-09-20	265	K6	1	susceptible	bb2	9	1		1	2	1	1	0	1	3	3	0
2016-09-20	266	K6	1	susceptible	bb1	7	1					0	1	0	0	0	na
2016-09-20	269	K6	1	susceptible	bb2	9	1		1	3		1	0	1	3	3	0
2016-09-20	270	K6	1	susceptible	bb2	9	1		1	2	1	1	0	1	3	3	0
2016-09-20	271	K6	1	susceptible	bb1	7	1		1	1		1	0	1	2	2	0
2016-09-20	272	K6	1	susceptible	bb2	9	1		1	1	1	1	1	1	2	2	0
2016-09-20	273	K6	1	susceptible	bb3	11	1				1	1	1	1	1	1	0
2016-09-20	274	K6	1	susceptible	bb2	9	1	1	2			0	0	0	0	0	1
2016-08-22	275	K6	1	susceptible	pa	12	1			2	1	1		1	1	1	0
2016-08-22	276	K6	1	susceptible	pa	12	1			2	1	1		1	1	1	0
2016-08-22	277	K6	1	susceptible	bb3	11	1					0		0	0	0	na
2016-08-22	278	K6	1	susceptible	bb2	9	1		1			0		0	0	0	1	protonumph dead
2016-08-22	279	K6	1	susceptible	bb2	9	1			3		1		1	3	3	0
2016-08-22	280	K6	1	susceptible	bb3	11	1			2	1	1		1	1	1	0
2016-08-22	281	K6	1	susceptible	bb2	9	1					1		0	0	0	na
2016-08-22	282	K6	1	susceptible	bb1	7	1		2	2		1		1	4	4	0
2016-08-22	283	K6	1	susceptible	bb1	7	1					1		0	0	0	na
2016-08-22	284	K6	1	susceptible	pa	12	1			1	2	1		1	2	2	0
2016-08-22	285	K6	1	susceptible	bb1	7	1			2	1	1		1	3	3	0
2016-08-22	286	K6	1	susceptible	bb2	9	1		1	1	1	1		1	2	2	0
2016-08-22	287	K6	1	susceptible	bb3	11	1		2			1		0	0	0	1
2016-08-22	288	K6	1	susceptible	bb2	9	1			2	1	1		1	3	3	0
2016-08-22	289	K6	1	susceptible	bb1	7	1		1	2		1		1	3	3	0
2016-08-22	290	K6	1	susceptible	bb1	7	1		1	2		1		1	3	3	0
2016-08-22	291	K6	1	susceptible	bb1	7	1		1	2		1		1	3	3	0
2016-08-22	292	K6	1	susceptible	bb1	7	1		1	2		1		1	3	3	0
2016-08-22	293	K6	1	susceptible	bb1	7	1		2	2		1		1	4	4	0
2016-08-22	294	K6	1	susceptible	bb1	7	1					1		0	0	0	na
2016-08-22	295	K6	1	susceptible	bb1	7	1		1	2		1		1	3	3	0
2016-08-22	296	K6	1	susceptible	bb1	7	1		2	2		1		1	4	4	0
2016-08-22	297	K6	1	susceptible	bb1	7	1		2	1		1		1	3	3	0
2016-08-22	298	K6	1	susceptible	bb1	7	1		2	2		1		1	4	4	0
2016-08-22	299	K6	1	susceptible	bb1	7	1					1		0	0	0	na
2016-08-22	300	K6	1	susceptible	bb2	9	1			2	1	1		1	3	3	0
2016-08-22	301	K6	1	susceptible	bb2	9	1		2	2		1		1	2	2	0
2016-08-22	302	K6	1	susceptible	bb1	7	1		1	2		1		1	3	3	0
2016-08-22	303	K6	1	susceptible	bb3	11	1					0		0	0	0	na
2016-08-22	304	K6	1	susceptible	bb2	9	1		1	1		1		1	1	1	0
2016-09-21	369	K7	1	susceptible	bb3	11	1			2		1	1	0	2	2	0
2016-09-21	370	K7	1	susceptible	pa	12	1				1	1	0	1	1	1	0
2016-09-21	371	K7	1	susceptible	pa	12	1			1	1	1	0	1	1	1	0
2016-09-21	372	K7	1	susceptible	bb3	11	0			1	2	1	0	1	3	3	0
2016-09-21	373	K7	1	susceptible	pa	12	0			1	2	1	0	1	2	2	0
2016-09-21	375	K7	1	susceptible	bb2	9	1		2	2		1	1	1	2	2	0
2016-09-21	376	K7	1	susceptible	bb2	9	1		1	3		1	0	1	3	3	0
2016-09-21	377	K7	1	susceptible	bb1	7	1			1		1	1	1	1	1	0
2016-09-21	378	K7	1	susceptible	bb2	9	1			2	1	1	0	1	3	3	0
2016-09-21	379	K7	1	susceptible	bb2	9	1		1	2	1	1	0	1	3	3	0
2016-09-21	381	K7	1	susceptible	bb2	9	1	1				0	0	0	0	0	1
2016-09-21	382	K7	1	susceptible	bb3	11	2	2	1	4	2	2	0	1	6	3	0
2016-09-21	383	K7	1	susceptible	bb3	11	1			2	1	1	0	1	3	3	0
2016-09-21	384	K7	1	susceptible	bb3	11	2	2	1	3	2	1	0	1	5	2.5	0
2016-09-21	386	K7	1	susceptible	bb1	7	1		1	2		1	0	1	3	3	0
2016-09-21	387	K7	1	susceptible	bb3	11	1				1	0	0	0	0	0	0
2016-09-21	434	K7	1	susceptible	bb2	9	1			2	1	1	0	1	3	3	0
2016-09-21	435	K7	1	susceptible	bb2	9	1			3		1	0	1	3	3	0
2016-09-21	436	K7	1	susceptible	bb2	9	1		1	1	1	1	0	1	2	2	0
2016-09-21	437	K7	1	susceptible	bb3	11	1			1	1	1	0	1	2	2	0
2016-09-21	438	K7	1	susceptible	bb3	11	3		1	5		0	0	0	0	0	0
2016-09-21	439	K7	1	susceptible	bb3	11	1			3	1	1	0	1	4	4	0
2016-09-21	440	K7	1	susceptible	pa	12	1			2	1	1	0	1	1	1	0
2016-09-21	441	K7	1	susceptible	pa	12	1			1	1	1	0	1	1	1	0
2016-09-21	442	K7	1	susceptible	pa	12	1				2	1	0	1	2	2	0
2016-09-21	443	K7	1	susceptible	pa	12	1	2		1		1	0	0	0	0	1
2016-09-21	444	K7	1	susceptible	bb3	11	1		1	1	1	1	0	1	2	2	0
2016-09-21	445	K7	1	susceptible	bb3	11	1			1		1	0	0	1	1	0	dead offspring
2016-09-21	446	K7	1	susceptible	pa	12	1			2	1	1	0	1	1	1	0
2016-09-15	447	B1	1	Surviving	bb3	11	1			2	1	1	1	1	3	3	0
2016-09-15	453	B1	1	Surviving	bb1	7	1		1	1		1	0	1	2	2	0
2016-09-15	454	B1	1	Surviving	bb2	9	1		1	1		1	0	0	0	0	0
2016-09-15	457	B1	1	Surviving	bb2	9	1	2	2			1	0	0	0	0	1
2016-09-15	458	B1	1	Surviving	bb2	9	1		1	1		1	0	1	1	1	0
2016-09-15	459	B1	1	Surviving	bb1	7	1	1				0	0	0	0	0	1
2016-09-15	460	B1	1	Surviving	bb2	9	1			2	1	1	0	1	3	3	0
2016-09-15	461	B1	1	Surviving	bb3	11	1				1	1	0	1	1	1	0
2016-09-15	462	B1	1	Surviving	bb3	11	1		1			1	0	0	0	0	1
2016-09-15	465	B1	1	Surviving	bb1	7	1		1			0	0	0	0	0	0
2016-09-15	466	B1	1	Surviving	bb1	7	1		1	1		0	0	0	0	0	0
2016-09-15	473	B1	1	Surviving	bb1	7	1		2	2		1	1	1	4	4	0
2016-09-15	474	B1	1	Surviving	bb1	7	1	1				0	0	0	0	0	1
2016-09-15	475	B1	1	Surviving	bb2	9	1	1				0	0	0	0	0	1
2016-09-15	490	B1	1	Surviving	bb1	7	1					0	0	0	0	0	na
2016-08-23	546	B1	1	Surviving	bb1	7	1		1	2		1		1	3	3	0
2016-08-23	547	B1	1	Surviving	bb1	7	1		2	1		1		1	3	3	0
2016-08-23	548	B1	1	Surviving	bb1	7	1					0		0	0	0	na
2016-08-23	549	B1	1	Surviving	bb1	7	1	2	1			0		0	0	0	0
2016-08-23	550	B1	1	Surviving	bb1	7	1	1		1		1		1	1	1	0
2016-08-23	551	B1	1	Surviving	bb1	7	1		2	1		1		1	3	3	0
2016-08-23	552	B1	1	Surviving	bb2	9	1		1	1	1	1		1	2	2	0
2016-08-23	553	B1	1	Surviving	bb2	9	1		1	1	1	1		1	2	2	0
2016-08-23	554	B1	1	Surviving	bb2	9	1			1	1	1		1	2	2	0
2016-08-23	555	B1	1	Surviving	bb2	9	1		1	1	1	1		1	2	2	0
2016-08-23	556	B1	1	Surviving	bb1	7	1		2	1		1		1	3	3	0
2016-08-23	557	B1	1	Surviving	bb1	7	1		1	2		1		1	3	3	0
2016-08-23	558	B1	1	Surviving	bb1	7	1	1	1	2		1		1	3	3	0
2016-08-23	559	B1	1	Surviving	bb1	7	1		1			0		0	0	0	0
2016-08-23	560	B1	1	Surviving	bb1	7	1		1	2		1		1	3	3	0
2016-08-23	561	B1	1	Surviving	bb1	7	1	1	1			0		0	0	0	0
2016-08-23	562	B1	1	Surviving	bb1	7	1		1			0		0	0	0	0
2016-08-23	563	B1	1	Surviving	bb1	7	1		2	1		1		1	3	3	0
2016-08-23	564	B1	1	Surviving	bb1	7	1		1			0		0	0	0	0
2016-08-23	565	B1	1	Surviving	bb1	7	1	1		1		1		1	1	1	0
2016-08-23	566	B1	1	Surviving	bb2	9	1		1	1	1	1		1	2	2	0
2016-08-23	567	B1	1	Surviving	bb1	7	1		1	2		1		1	3	3	0
2016-08-23	568	B1	1	Surviving	bb2	9	1		2		1	1		1	1	1	0
2016-08-23	569	B1	1	Surviving	bb1	7	1		1	2		1		1	3	3	0
2016-08-23	570	B1	1	Surviving	bb1	7	1		1			0		0	0	0	0
2016-08-23	571	B1	1	Surviving	bb1	7	1		1	2		1		1	3	3	0
2016-08-23	572	B1	1	Surviving	bb2	9	1		2	2		1		1	2	2	0
2016-08-23	573	B1	1	Surviving	bb2	9	1	2				0		0	0	0	1
2016-08-23	574	B1	1	Surviving	bb1	7	1		2			0		0	0	0	0
2016-09-15	595	B5	1	Surviving	bb2	9	1			2	1	1	1	1	3	3	0
2016-09-15	609	B5	1	Surviving	bb2	9	1		1	2		1	1	1	2	2	0
2016-09-15	614	B5	1	Surviving	bb2	9	1		1	1		0	1	0	0	0	0
2016-09-15	615	B5	1	Surviving	bb2	9	1	1				1	1	0	0	0	1
2016-09-15	621	B5	1	Surviving	bb3	11	1				2	0	0	0	0	0	0
2016-09-15	622	B5	1	Surviving	bb2	9	1			1	1	1	0	1	2	2	0
2016-09-15	623	B5	1	Surviving	bb2	9	1			2	1	1	1	1	3	3	0
2016-09-15	624	B5	1	Surviving	bb2	9	1		1		1	1	1	1	1	1	0
2016-09-15	626	B5	1	Surviving	bb2	9	1					1	1	0	0	0	na
2016-09-15	627	B5	1	Surviving	bb2	9	2		1	2		1	1	1	2	1	0
2016-09-15	629	B5	1	Surviving	bb3	11	2		2	4		2	1	1	4	2	0
2016-09-15	630	B5	1	Surviving	bb2	9	1			2	1	1	1	1	3	3	0
2016-09-15	631	B5	1	Surviving	bb2	9	2		3	3	1	2	1	1	4	2	0
2016-09-15	632	B5	1	Surviving	bb2	9	1			2	1	1	1	1	3	3	0
2016-08-17	633	B5	1	Surviving	bb2	9	1		1	2	1	1		1	3	3	0
2016-08-17	634	B5	1	Surviving	bb2	9	1		1	2	1	1		1	3	3	0
2016-08-17	635	B5	1	Surviving	bb2	9	1		1	2		1		1	2	2	0
2016-08-17	636	B5	1	Surviving	bb2	9	1		2	2		0		0	0	0	0
2016-08-17	637	B5	1	Surviving	bb2	9	1		1	2	1	1		1	3	3	0
2016-08-17	638	B5	1	Surviving	bb2	9	1		2	2		1		1	2	2	0
2016-08-17	639	B5	1	Surviving	bb2	9	1			1	1	0		0	0	0	0
2016-08-17	640	B5	1	Surviving	bb1	7	1	2	2	1		1		1	3	3	0
2016-08-17	641	B5	1	Surviving	bb1	7	1					0		0	0	0	na
2016-08-17	642	B5	1	Surviving	bb1	7	1	2	1			1		1	1	1	0
2016-08-17	643	B5	1	Surviving	bb1	7	1					0		0	0	0	na
2016-08-17	644	B5	1	Surviving	bb1	7	1	2				0		0	0	0	1
2016-08-17	645	B5	1	Surviving	bb2	9	1		1	3		1		1	3	3	0
2016-08-17	646	B5	1	Surviving	bb2	9	1		1	3		1		1	3	3	0
2016-08-17	647	B5	1	Surviving	bb1	7	1					0		0	0	0	na
2016-08-17	648	B5	1	Surviving	bb1	7	1		1	2		1		1	3	3	0
2016-08-17	649	B5	1	Surviving	bb2	9	1			1	1	1		1	2	2	0
2016-08-17	650	B5	1	Surviving	bb1	7	1		1	2		1		1	3	3	0
2016-08-17	651	B5	1	Surviving	bb1	7	1		1	2		1		1	3	3	0
2016-08-17	652	B5	1	Surviving	bb1	7	1		1	2		1		1	3	3	0
2016-08-17	653	B5	1	Surviving	bb2	9	1		1			0		0	0	0	1
2016-08-17	654	B5	1	Surviving	bb2	9	1		1	2	1	1		1	3	3	0
2016-08-17	655	B5	1	Surviving	bb1	7	1	1	1			0		0	0	0	0
2016-08-17	656	B5	1	Surviving	bb1	7	1	2				0		0	0	0	1
2016-08-17	657	B5	1	Surviving	bb1	7	1		2	1		1		1	3	3	0
2016-08-17	658	B5	1	Surviving	bb1	7	1		1	2		1		1	3	3	0
2016-08-17	659	B5	1	Surviving	bb2	9	1		2	2		0		0	0	0	0
2016-08-17	660	B5	1	Surviving	bb1	7	1		1	2		1		1	3	3	0
2016-08-17	661	B5	1	Surviving	bb1	7	1		4			0		0	0	0	0
2016-08-17	662	B5	1	Surviving	bb1	7	1		1	2		1		1	3	3	0
2016-09-15	665	B4	1	Surviving	bb1	7	1		1	2		1	0	1	3	3	0
2016-09-15	668	B4	1	Surviving	bb2	9	1			2	1	1	1	1	3	3	0
2016-09-15	671	B4	1	Surviving	bb2	9	1		2	2		1	1	1	2	2	0
2016-09-15	672	B4	1	Surviving	bb3	11	1					0	0	0	0	0	na	feces on pupa
2016-09-15	673	B4	1	Surviving	bb3	11	1		1	3		0	0	0	0	0	0
2016-09-15	698	B4	1	Surviving	bb1	7	1			2		1	0	1	2	2	0
2016-09-15	699	B4	1	Surviving	bb2	9	1					0	0	0	0	0	na
2016-09-15	700	B4	1	Surviving	bb1	7	1		2	1		0	0	0	0	0	0	0
2016-09-15	702	B4	1	Surviving	bb2	9	1	1				1	1	0	0	0	1
2016-09-15	707	B4	1	Surviving	bb1	7	1		1	2		1	0	1	3	3	0
2016-09-15	709	B4	1	Surviving	bb1	7	1	1	1	1		1	0	1	2	2	0
2016-09-15	710	B4	1	Surviving	bb2	9	1		1	2	1	1	0	1	3	3	0
2016-09-15	714	B4	1	Surviving	bb1	7	1					0	0	0	0	0	na	feces on wall
2016-09-15	715	B4	1	Surviving	bb2	9	2				2	0	0	0	0	0	0
2016-09-15	716	B4	1	Surviving	bb2	9	2		3	4	3	2	0	1	7	3.5	0
2016-09-15	717	B4	1	Surviving	bb1	7	1		2	2		1	1	1	4	4	0
2016-09-15	719	B4	1	Surviving	bb2	9	2		1	5		2	1	0	5	2.5	0
2016-09-15	721	B4	1	Surviving	bb1	7	1		1	1		0	0	0	0	0	0
2016-09-15	734	B4	1	Surviving	bb1	7	1		2	1		1	0	1	3	3	0
2016-09-15	735	B4	1	Surviving	bb1	7	1	1				0	0	0	0	0	1
2016-09-15	736	B4	1	Surviving	bb1	7	1		1	1		1	0	1	2	2	0
2016-09-15	737	B4	1	Surviving	bb1	7	1		2	2		1	0	1	4	4	0
2016-09-15	738	B4	1	Surviving	bb1	7	1		2	2		1	0	1	4	4	0
2016-08-22	836	B3	1	Surviving	bb3	11	1		1	1	2	0		0	0	0	0	protonymph was dead could have been male
2016-08-22	837	B3	1	Surviving	bb2	9	1			2	1	1		1	3	3	0
2016-08-22	838	B3	1	Surviving	pa	12	1					0		0	0	0	na
2016-08-22	839	B3	1	Surviving	bb2	9	1			2	2	1		1	4	4	0
2016-08-22	840	B3	1	Surviving	bb3	11	1			1	2	1		1	3	3	0
2016-08-22	841	B3	1	Surviving	bb3	11	1					1		0	0	0	na
2016-08-22	842	B3	1	Surviving	bb3	11	1					1		0	0	0	na	dead male
2016-08-22	843	B3	1	Surviving	bb3	11	1	1				1		0	0	0	1
2016-08-22	844	B3	1	Surviving	bb3	11	1	1	1	2		0		0	0	0	0
2016-08-22	845	B3	1	Surviving	bb2	9	1	1	1	2		0		0	0	0	0
2016-08-22	846	B3	1	Surviving	bb3	11	1		1	1	1	1		1	2	2	0
2016-08-22	847	B3	1	Surviving	bb3	11	1		1	2		0		0	0	0	0	dead offspring
2016-08-22	848	B3	1	Surviving	pa	12	1			2	1	0		0	0	0	0	dead offspring
2016-08-22	849	B3	1	Surviving	pa	12	1				1	1		1	1	1	0
2016-08-22	850	B3	1	Surviving	bb1	7	1			2		1		1	2	2	0
2016-08-22	851	B3	1	Surviving	bb1	7	1			2		1		1	2	2	0
2016-08-22	852	B3	1	Surviving	bb1	7	1		1	2		1		1	3	3	0
2016-08-22	853	B3	1	Surviving	bb1	7	1			3		1		1	3	3	0
2016-08-22	854	B3	1	Surviving	bb2	9	1					0		0	0	0	na
2016-08-22	855	B3	1	Surviving	bb1	7	1					1		0	0	0	na
2016-08-22	856	B3	1	Surviving	bb2	9	1		1	3		1		1	3	3	0
2016-08-22	857	B3	1	Surviving	bb2	9	1			2	1	1		1	3	3	0
2016-08-22	858	B3	1	Surviving	bb2	9	1					0		0	0	0	na
2016-08-22	859	B3	1	Surviving	bb1	7	1	1				1		0	0	0	1
2016-08-22	860	B3	1	Surviving	bb3	11	1			2	2	1		1	4	4	0
2016-08-22	861	B3	1	Surviving	bb1	7	1					0		0	0	0	na
2016-08-22	862	B3	1	Surviving	bb2	9	1			2	1	1		1	3	3	0
2016-08-22	863	B3	1	Surviving	bb1	7	1			3	1	1		1	4	4	0
2016-08-22	864	B3	1	Surviving	bb1	7	1			2		1		1	2	2	0
2016-08-22	865	B3	1	Surviving	bb1	7	1		1	2		1		1	3	3	0
2016-08-22	866	B3	1	Surviving	bb1	7	1		1	2		1		1	3	3	0
2016-08-22	867	B3	1	Surviving	pa	12	1				1	1		1	1	1	0

## Sheet: Recapping freq MS
Collect. Date	Sample no.	Colony.ID	Infested (1=yes, 0=no)	Surviving or Susceptible	brood.stage (days since capping)	brood.stage (days since capping)	no.foundresses	eggs	proto	deuto	adult.f	male	recapped (1=yes, 0=no)	Infested (1=yes, 0=no)	viable.female.w.male (1=yes, 0=no)	notes	recap + infest	recap - infest
2016-09-20	1	K9	0	Susceptible	bb2	9	0						1	0			0	1		susceptible
2016-09-20	2	K9	0	Susceptible	bb2	9	0						1	0			0	1		recap+infest	recap-infest
2016-09-20	3	K9	0	Susceptible	bb2	9	0						1	0			0	1		14	51
2016-09-20	4	K9	0	Susceptible	bb2	9	0						1	0			0	1	ttl	64	323
2016-09-20	5	K9	0	Susceptible	bb2	9	0						1	0			0	1	prop	0.21875	0.157895
2016-09-20	6	K9	0	Susceptible	bb2	9	0						1	0			0	1		surviving
2016-09-20	7	K9	0	Susceptible	bb2	9	0						1	0			0	1		recap+infest	recap-infest
2016-09-20	8	K9	0	Susceptible	bb2	9	0						0	0			0	0		20	25
2016-09-20	9	K9	0	Susceptible	bb2	9	0						0	0			0	0	ttl	54	276
2016-09-20	10	K9	0	Susceptible	bb2	9	0						0	0			0	0	prop	0.37037	0.0905797
2016-09-20	11	K9	0	Susceptible	bb2	9	0						0	0			0	0
2016-09-20	12	K9	0	Susceptible	bb2	9	0						0	0			0	0		Infested	Uninfested
2016-09-20	13	K9	0	Susceptible	bb2	9	0						0	0			0	0	Surviving	0.37037	0.0905797
2016-09-20	14	K9	0	Susceptible	bb2	9	0						0	0			0	0	Susceptible	0.21875	0.157895
2016-09-20	15	K9	0	Susceptible	bb2	9	0						0	0			0	0
2016-09-20	16	K9	0	Susceptible	bb2	9	0						0	0			0	0
2016-09-20	17	K9	0	Susceptible	bb2	9	0						0	0			0	0
2016-09-20	18	K9	0	Susceptible	bb2	9	0						0	0			0	0
2016-09-20	19	K9	0	Susceptible	bb2	9	0						0	0			0	0
2016-09-20	20	K9	0	Susceptible	bb2	9	0						0	0			0	0
2016-09-20	21	K9	0	Susceptible	bb2	9	0						0	0			0	0
2016-09-20	22	K9	0	Susceptible	bb2	9	0						0	0			0	0
2016-09-20	23	K9	0	Susceptible	bb2	9	0						0	0			0	0
2016-09-20	24	K9	0	Susceptible	bb2	9	0						0	0			0	0
2016-09-20	25	K9	0	Susceptible	bb2	9	0						0	0			0	0
2016-09-20	26	K9	0	Susceptible	bb2	9	0						0	0			0	0
2016-09-20	27	K9	0	Susceptible	bb2	9	0						0	0			0	0
2016-09-20	28	K9	0	Susceptible	bb2	9	0						0	0			0	0
2016-09-20	29	K9	0	Susceptible	bb2	9	0						0	0			0	0
2016-09-20	30	K9	0	Susceptible	bb2	9	0						0	0			0	0
2016-09-20	31	K9	0	Susceptible	bb2	9	0						0	0			0	0
2016-09-20	32	K9	1	Susceptible	bb2	9	1		1	2	1	1	0	1	1		0	0
2016-09-20	33	K9	1	Susceptible	bb2	9	1						1	1	0	feces on pupa	1	0
2016-09-20	34	K9	1	Susceptible	bb1	7	1		2	1		1	0	1	1		0	0
2016-09-20	35	K9	0	Susceptible	bb3	11	0						0	0			0	0
2016-09-20	36	K9	0	Susceptible	bb3	11	0						0	0			0	0
2016-09-20	37	K9	0	Susceptible	bb3	11	0						0	0			0	0
2016-09-20	38	K9	0	Susceptible	bb3	11	0						0	0			0	0
2016-09-20	39	K9	0	Susceptible	bb3	11	0						0	0			0	0
2016-09-20	40	K9	0	Susceptible	bb3	11	0						0	0			0	0
2016-09-20	41	K9	0	Susceptible	bb3	11	0						0	0			0	0
2016-09-20	42	K9	1	Susceptible	bb1	7	1		2	1		1	0	1	1		0	0
2016-09-20	43	K9	1	Susceptible	pa	12	1				3	1	0	1	1		0	0
2016-09-20	44	K9	1	Susceptible	bb2	9	1		1	1			0	1	0		0	0
2016-09-20	45	K9	1	Susceptible	pa	12	1			2	2	1	0	1	1		0	0
2016-09-20	46	K9	1	Susceptible	bb3	11	1		1	1	1	1	1	1	1		1	0
2016-09-20	47	K9	0	Susceptible	pa	12	0						1	0			0	1
2016-09-20	48	K9	0	Susceptible	pa	12	0						1	0			0	1
2016-09-20	49	K9	0	Susceptible	bb2	9	0						1	0			0	1
2016-09-20	50	K9	0	Susceptible	bb2	9	0						1	0			0	1
2016-09-20	51	K9	0	Susceptible	bb2	9	0						1	0			0	1
2016-09-20	52	K9	0	Susceptible	bb2	9	0						1	0			0	1
2016-09-20	53	K9	0	Susceptible	bb2	9	0						1	0			0	1
2016-09-20	54	K9	0	Susceptible	bb2	9	0						1	0			0	1
2016-09-20	55	K9	0	Susceptible	bb2	9	0						1	0			0	1
2016-09-20	56	K9	1	Susceptible	bb1	7	1		2	1		1	0	1	1		0	0
2016-09-20	57	K9	0	Susceptible	bb1	7	0						1	0			0	1
2016-09-20	58	K9	1	Susceptible	bb2	9	1		1	2	1	1	0	1	1		0	0
2016-09-20	59	K9	1	Susceptible	bb1	7	1						1	1	0		1	0
2016-09-20	60	K9	1	Susceptible	bb2	9	1		1	3		1	0	1	1		0	0
2016-09-20	61	K9	1	Susceptible	bb2	9	1		1	2	1	1	0	1	1		0	0
2016-09-20	62	K9	1	Susceptible	bb1	7	1		1	1		1	0	1	1		0	0
2016-09-20	63	K9	1	Susceptible	bb2	9	1		1	1		1	1	1	1		1	0
2016-09-20	64	K9	1	Susceptible	bb3	11	1				1	1	1	1	1		1	0
2016-09-20	65	K9	1	Susceptible	bb2	9	1	1	2				0	1	0		0	0
2016-09-21	96	K2	0	Susceptible	pa	12	0						1	0			0	1
2016-09-21	97	K2	0	Susceptible	bb2	9	0						1	0			0	1
2016-09-21	98	K2	0	Susceptible	pa	12	0						1	0			0	1
2016-09-21	99	K2	0	Susceptible	bb2	9	0						1	0			0	1
2016-09-21	100	K2	1	Susceptible	bb2	9	1		1	2	1		1	1	0	dead offspring	1	0
2016-09-21	101	K2	0	Susceptible	pa	12	0						1	0			0	1
2016-09-21	102	K2	0	Susceptible	bb2	9	0						1	0			0	1
2016-09-21	103	K2	0	Susceptible	bb2	9	0						1	0			0	1
2016-09-21	104	K2	0	Susceptible	pa	12	0						1	0			0	1
2016-09-21	105	K2	0	Susceptible	bb2	9	0						0	0			0	0
2016-09-21	106	K2	0	Susceptible	pa	12	0						0	0			0	0
2016-09-21	107	K2	0	Susceptible	bb2	9	0						0	0			0	0
2016-09-21	108	K2	0	Susceptible	bb2	9	0						0	0			0	0
2016-09-21	109	K2	0	Susceptible	bb2	9	0						0	0			0	0
2016-09-21	110	K2	0	Susceptible	bb2	9	0						0	0			0	0
2016-09-21	111	K2	0	Susceptible	bb2	9	0						0	0			0	0
2016-09-21	112	K2	0	Susceptible	bb2	9	0						0	0			0	0
2016-09-21	113	K2	0	Susceptible	bb2	9	0						0	0			0	0
2016-09-21	114	K2	0	Susceptible	bb2	9	0						0	0			0	0
2016-09-21	115	K2	0	Susceptible	bb2	9	0						0	0			0	0
2016-09-21	116	K2	0	Susceptible	bb2	9	0						0	0			0	0
2016-09-21	117	K2	0	Susceptible	bb2	9	0						0	0			0	0
2016-09-21	118	K2	0	Susceptible	bb2	9	0						0	0			0	0
2016-09-21	119	K2	0	Susceptible	bb2	9	0						0	0			0	0
2016-09-21	120	K2	0	Susceptible	bb2	9	0						0	0			0	0
2016-09-21	121	K2	0	Susceptible	bb2	9	0						0	0			0	0
2016-09-21	122	K2	0	Susceptible	bb2	9	0						0	0			0	0
2016-09-21	123	K2	0	Susceptible	bb2	9	0						0	0			0	0
2016-09-21	124	K2	0	Susceptible	bb2	9	0						0	0			0	0
2016-09-21	125	K2	0	Susceptible	bb2	9	0						0	0			0	0
2016-09-21	126	K2	0	Susceptible	bb2	9	0						0	0			0	0
2016-09-21	127	K2	0	Susceptible	bb2	9	0						0	0			0	0
2016-09-21	128	K2	0	Susceptible	bb2	9	0						0	0			0	0
2016-09-21	129	K2	0	Susceptible	bb2	9	0						0	0			0	0
2016-09-21	130	K2	0	Susceptible	bb2	9	0						0	0			0	0
2016-09-21	131	K2	0	Susceptible	bb2	9	0						0	0			0	0
2016-09-21	132	K2	0	Susceptible	bb2	9	0						0	0			0	0
2016-09-21	133	K2	0	Susceptible	bb2	9	0						0	0			0	0
2016-09-21	134	K2	0	Susceptible	bb2	9	0						0	0			0	0
2016-09-21	135	K2	0	Susceptible	bb2	9	0						0	0			0	0
2016-09-21	136	K2	0	Susceptible	bb2	9	0						0	0			0	0
2016-09-21	137	K2	0	Susceptible	bb2	9	0						0	0			0	0
2016-09-21	138	K2	0	Susceptible	bb2	9	0						0	0			0	0
2016-09-21	139	K2	0	Susceptible	bb2	9	0						0	0			0	0
2016-09-21	140	K2	0	Susceptible	bb2	9	0						0	0			0	0
2016-09-21	141	K2	0	Susceptible	bb2	9	0						0	0			0	0
2016-09-21	142	K2	0	Susceptible	bb2	9	0						0	0			0	0
2016-09-21	143	K2	0	Susceptible	bb2	9	0						0	0			0	0
2016-09-21	144	K2	0	Susceptible	bb2	9	0						0	0			0	0
2016-09-21	145	K2	0	Susceptible	bb2	9	0						0	0			0	0
2016-09-21	146	K2	0	Susceptible	bb2	9	0						0	0			0	0
2016-09-21	147	K2	0	Susceptible	bb2	9	0						0	0			0	0
2016-09-21	148	K2	0	Susceptible	bb2	9	0						0	0			0	0
2016-09-21	149	K2	0	Susceptible	bb2	9	0						0	0			0	0
2016-09-21	150	K2	0	Susceptible	bb2	9	0						0	0			0	0
2016-09-21	151	K2	0	Susceptible	bb2	9	0						0	0			0	0
2016-09-21	152	K2	0	Susceptible	bb2	9	0						0	0			0	0
2016-09-21	153	K2	0	Susceptible	bb2	9	0						0	0			0	0
2016-09-21	154	K2	0	Susceptible	bb2	9	0						0	0			0	0
2016-09-21	155	K2	0	Susceptible	bb2	9	0						0	0			0	0
2016-09-21	156	K2	0	Susceptible	bb2	9	0						0	0			0	0
2016-09-21	157	K2	0	Susceptible	bb2	9	0						0	0			0	0
2016-09-21	158	K2	0	Susceptible	bb2	9	0						0	0			0	0
2016-09-21	159	K2	0	Susceptible	bb2	9	0						0	0			0	0
2016-09-21	160	K2	0	Susceptible	bb2	9	0						0	0			0	0
2016-09-21	161	K2	0	Susceptible	bb2	9	0						0	0			0	0
2016-09-21	162	K2	0	Susceptible	bb2	9	0						0	0			0	0
2016-09-21	163	K2	0	Susceptible	bb2	9	0						0	0			0	0
2016-09-21	164	K2	0	Susceptible	bb2	9	0						0	0			0	0
2016-09-21	165	K2	0	Susceptible	bb2	9	0						0	0			0	0
2016-09-21	166	K2	0	Susceptible	bb2	9	0						0	0			0	0
2016-09-21	167	K2	0	Susceptible	bb2	9	0						0	0			0	0
2016-09-21	168	K2	0	Susceptible	bb2	9	0						0	0			0	0
2016-09-21	169	K2	0	Susceptible	bb2	9	0						0	0			0	0
2016-09-21	170	K2	0	Susceptible	bb2	9	0						0	0			0	0
2016-09-21	171	K2	0	Susceptible	bb2	9	0						0	0			0	0
2016-09-21	172	K2	0	Susceptible	bb2	9	0						0	0			0	0
2016-09-21	173	K2	0	Susceptible	bb2	9	0						0	0			0	0
2016-09-21	174	K2	0	Susceptible	bb2	9	0						0	0			0	0
2016-09-21	175	K2	0	Susceptible	bb2	9	0						0	0			0	0
2016-09-21	176	K2	0	Susceptible	bb2	9	0						0	0			0	0
2016-09-21	177	K2	0	Susceptible	bb2	9	0						0	0			0	0
2016-09-21	178	K2	0	Susceptible	bb2	9	0						0	0			0	0
2016-09-21	179	K2	0	Susceptible	bb2	9	0						0	0			0	0
2016-09-21	180	K2	0	Susceptible	bb2	9	0						0	0			0	0
2016-09-21	181	K2	0	Susceptible	bb2	9	0						0	0			0	0
2016-09-21	182	K2	0	Susceptible	bb2	9	0						0	0			0	0
2016-09-21	183	K2	0	Susceptible	bb2	9	0						0	0			0	0
2016-09-21	184	K2	0	Susceptible	bb2	9	0						0	0			0	0
2016-09-21	185	K2	0	Susceptible	bb2	9	0						0	0			0	0
2016-09-21	186	K2	0	Susceptible	bb2	9	0						0	0			0	0
2016-09-21	187	K2	0	Susceptible	bb2	9	0						0	0			0	0
2016-09-21	188	K2	0	Susceptible	bb2	9	0						0	0			0	0
2016-09-21	189	K2	0	Susceptible	bb2	9	0						0	0			0	0
2016-09-21	190	K2	0	Susceptible	bb2	9	0						0	0			0	0
2016-09-21	191	K2	0	Susceptible	bb2	9	0						0	0			0	0
2016-09-21	192	K2	0	Susceptible	bb2	9	0						0	0			0	0
2016-09-21	193	K2	0	Susceptible	bb2	9	0						0	0			0	0
2016-09-21	194	K2	0	Susceptible	bb2	9	0						0	0			0	0
2016-09-21	195	K2	0	Susceptible	bb2	9	0						0	0			0	0
2016-09-21	196	K2	0	Susceptible	bb2	9	0						0	0			0	0
2016-09-21	197	K2	0	Susceptible	bb2	9	0						0	0			0	0
2016-09-21	198	K2	0	Susceptible	bb2	9	0						0	0			0	0
2016-09-21	199	K2	0	Susceptible	bb2	9	0						0	0			0	0
2016-09-21	200	K2	0	Susceptible	bb2	9	0						0	0			0	0
2016-09-21	201	K2	0	Susceptible	bb2	9	0						0	0			0	0
2016-09-21	202	K2	0	Susceptible	bb2	9	0						0	0			0	0
2016-09-21	203	K2	0	Susceptible	bb2	9	0						0	0			0	0
2016-09-21	204	K2	0	Susceptible	bb2	9	0						0	0			0	0
2016-09-21	205	K2	0	Susceptible	bb2	9	0						0	0			0	0
2016-09-21	206	K2	0	Susceptible	bb2	9	0						0	0			0	0
2016-09-21	207	K2	0	Susceptible	pa	12	0						0	0			0	0
2016-09-21	208	K2	0	Susceptible	pa	12	0						0	0			0	0
2016-09-21	209	K2	0	Susceptible	pa	12	0						0	0			0	0
2016-09-21	210	K2	0	Susceptible	pa	12	0						0	0			0	0
2016-09-21	211	K2	0	Susceptible	pa	12	0						0	0			0	0
2016-09-21	212	K2	0	Susceptible	pa	12	0						0	0			0	0
2016-09-21	213	K2	0	Susceptible	pa	12	0						0	0			0	0
2016-09-21	214	K2	0	Susceptible	pa	12	0						0	0			0	0
2016-09-21	215	K2	0	Susceptible	pa	12	0						0	0			0	0
2016-09-21	216	K2	0	Susceptible	pa	12	0						0	0			0	0
2016-09-21	217	K2	0	Susceptible	pa	12	0						0	0			0	0
2016-09-21	218	K2	0	Susceptible	pa	12	0						0	0			0	0
2016-09-21	219	K2	0	Susceptible	pa	12	0						0	0			0	0
2016-09-21	220	K2	0	Susceptible	pa	12	0						0	0			0	0
2016-09-21	221	K2	0	Susceptible	pa	12	0						0	0			0	0
2016-09-21	222	K2	0	Susceptible	pa	12	0						0	0			0	0
2016-09-21	223	K2	0	Susceptible	pa	12	0						0	0			0	0
2016-09-21	224	K2	0	Susceptible	pa	12	0						0	0			0	0
2016-09-21	225	K2	0	Susceptible	pa	12	0						0	0			0	0
2016-09-21	226	K2	0	Susceptible	pa	12	0						0	0			0	0
2016-09-20	227	K6	0	Susceptible	bb2	9	0						1	0			0	1
2016-09-20	228	K6	0	Susceptible	bb2	9	0						1	0			0	1
2016-09-20	229	K6	0	Susceptible	bb2	9	0						1	0			0	1
2016-09-20	230	K6	0	Susceptible	bb2	9	0						1	0			0	1
2016-09-20	231	K6	0	Susceptible	bb2	9	0						1	0			0	1
2016-09-20	232	K6	0	Susceptible	bb2	9	0						1	0			0	1
2016-09-20	233	K6	0	Susceptible	bb2	9	0						1	0			0	1
2016-09-20	234	K6	0	Susceptible	bb2	9	0						1	0			0	1
2016-09-20	235	K6	0	Susceptible	bb2	9	0						0	0			0	0
2016-09-20	236	K6	1	Susceptible	bb2	9	1		1	2	1	1	0	1	1		0	0
2016-09-20	237	K6	1	Susceptible	bb2	9	1						1	1	0		1	0
2016-09-20	238	K6	0	Susceptible	bb3	11	0						0	0			0	0
2016-09-20	239	K6	0	Susceptible	bb3	11	0						0	0			0	0
2016-09-20	240	K6	0	Susceptible	bb3	11	0						0	0			0	0
2016-09-20	241	K6	0	Susceptible	bb3	11	0						0	0			0	0
2016-09-20	242	K6	0	Susceptible	bb3	11	0						0	0			0	0
2016-09-20	243	K6	0	Susceptible	bb3	11	0						0	0			0	0
2016-09-20	244	K6	0	Susceptible	bb3	11	0						0	0			0	0
2016-09-20	245	K6	1	Susceptible	bb1	7	1		2	1		1	0	1	1		0	0
2016-09-20	246	K6	1	Susceptible	bb1	7	1		1	2		1	0	1	1		0	0
2016-09-20	247	K6	1	Susceptible	pa	12	1				3	1	0	1	1		0	0
2016-09-20	248	K6	1	Susceptible	bb2	9	1		1	1			0	1	0		0	0
2016-09-20	249	K6	1	Susceptible	pa	12	1			2	2	1	0	1	1		0	0
2016-09-20	250	K6	1	Susceptible	bb3	11	1		1	1	1	1	1	1	1		1	0
2016-09-20	251	K6	0	Susceptible	pa	12	0						1	0			0	1
2016-09-20	252	K6	0	Susceptible	pa	12	0						1	0			0	1
2016-09-20	253	K6	0	Susceptible	bb2	9	0						1	0			0	1
2016-09-20	254	K6	0	Susceptible	bb2	9	0						1	0			0	1
2016-09-20	255	K6	0	Susceptible	bb2	9	0						1	0			0	1
2016-09-20	256	K6	0	Susceptible	bb2	9	0						1	0			0	1
2016-09-20	257	K6	0	Susceptible	bb2	9	0						1	0			0	1
2016-09-20	258	K6	0	Susceptible	bb2	9	0						1	0			0	1
2016-09-20	259	K6	0	Susceptible	bb2	9	0						1	0			0	1
2016-09-20	260	K6	0	Susceptible	bb2	9	0						1	0			0	1
2016-09-20	261	K6	1	Susceptible	bb1	7	1		2	1		1	0	1	1		0	0
2016-09-20	262	K6	0	Susceptible	bb1	7	0						1	0			0	1
2016-09-20	263	K6	0	Susceptible	bb1	7	0						1	0			0	1
2016-09-20	264	K6	0	Susceptible	bb1	7	0						1	0			0	1
2016-09-20	265	K6	1	Susceptible	bb2	9	1		1	2	1	1	0	1	1		0	0
2016-09-20	266	K6	1	Susceptible	bb1	7	1						1	1	0		1	0
2016-09-20	267	K6	0	Susceptible	pa	12	0						0	0			0	0
2016-09-20	268	K6	0	Susceptible	pa	12	0						0	0			0	0
2016-09-20	269	K6	1	Susceptible	bb2	9	1		1	3		1	0	1	1		0	0
2016-09-20	270	K6	1	Susceptible	bb2	9	1		1	2	1	1	0	1	1		0	0
2016-09-20	271	K6	1	Susceptible	bb1	7	1		1	1		1	0	1	1		0	0
2016-09-20	272	K6	1	Susceptible	bb2	9	1		1	1	1	1	1	1	1		1	0
2016-09-20	273	K6	1	Susceptible	bb3	11	1				1	1	1	1	1		1	0
2016-09-20	274	K6	1	Susceptible	bb2	9	1	1	2				0	1	0		0	0
2016-09-21	305	K7	0	Susceptible	bb3	11	0						1	0			0	1
2016-09-21	306	K7	0	Susceptible	pa	12	0						1	0			0	1
2016-09-21	307	K7	0	Susceptible	bb3	11	0						0	0			0	0
2016-09-21	308	K7	0	Susceptible	bb3	11	0						0	0			0	0
2016-09-21	309	K7	0	Susceptible	bb3	11	0						0	0			0	0
2016-09-21	310	K7	0	Susceptible	bb3	11	0						0	0			0	0
2016-09-21	311	K7	0	Susceptible	bb3	11	0						0	0			0	0
2016-09-21	312	K7	0	Susceptible	bb3	11	0						0	0			0	0
2016-09-21	313	K7	0	Susceptible	bb3	11	0						0	0			0	0
2016-09-21	314	K7	0	Susceptible	bb3	11	0						0	0			0	0
2016-09-21	315	K7	0	Susceptible	bb3	11	0						0	0			0	0
2016-09-21	316	K7	0	Susceptible	bb3	11	0						0	0			0	0
2016-09-21	317	K7	0	Susceptible	bb3	11	0						0	0			0	0
2016-09-21	318	K7	0	Susceptible	bb3	11	0						0	0			0	0
2016-09-21	319	K7	0	Susceptible	bb3	11	0						0	0			0	0
2016-09-21	320	K7	0	Susceptible	bb3	11	0						0	0			0	0
2016-09-21	321	K7	0	Susceptible	bb3	11	0						0	0			0	0
2016-09-21	322	K7	0	Susceptible	bb3	11	0						0	0			0	0
2016-09-21	323	K7	0	Susceptible	bb3	11	0						0	0			0	0
2016-09-21	324	K7	0	Susceptible	bb3	11	0						0	0			0	0
2016-09-21	325	K7	0	Susceptible	bb3	11	0						0	0			0	0
2016-09-21	326	K7	0	Susceptible	bb3	11	0						0	0			0	0
2016-09-21	327	K7	0	Susceptible	bb3	11	0						0	0			0	0
2016-09-21	328	K7	0	Susceptible	bb3	11	0						0	0			0	0
2016-09-21	329	K7	0	Susceptible	bb3	11	0						0	0			0	0
2016-09-21	330	K7	0	Susceptible	bb3	11	0						0	0			0	0
2016-09-21	331	K7	0	Susceptible	bb3	11	0						0	0			0	0
2016-09-21	332	K7	0	Susceptible	bb3	11	0						0	0			0	0
2016-09-21	333	K7	0	Susceptible	bb3	11	0						0	0			0	0
2016-09-21	334	K7	0	Susceptible	bb3	11	0						0	0			0	0
2016-09-21	335	K7	0	Susceptible	bb3	11	0						0	0			0	0
2016-09-21	336	K7	0	Susceptible	bb3	11	0						0	0			0	0
2016-09-21	337	K7	0	Susceptible	bb3	11	0						0	0			0	0
2016-09-21	338	K7	0	Susceptible	bb3	11	0						0	0			0	0
2016-09-21	339	K7	0	Susceptible	bb3	11	0						0	0			0	0
2016-09-21	340	K7	0	Susceptible	bb3	11	0						0	0			0	0
2016-09-21	341	K7	0	Susceptible	bb3	11	0						0	0			0	0
2016-09-21	342	K7	0	Susceptible	bb3	11	0						0	0			0	0
2016-09-21	343	K7	0	Susceptible	bb3	11	0						0	0			0	0
2016-09-21	344	K7	0	Susceptible	bb3	11	0						0	0			0	0
2016-09-21	345	K7	0	Susceptible	bb3	11	0						0	0			0	0
2016-09-21	346	K7	0	Susceptible	bb3	11	0						0	0			0	0
2016-09-21	347	K7	0	Susceptible	pa	12	0						0	0			0	0
2016-09-21	348	K7	0	Susceptible	pa	12	0						0	0			0	0
2016-09-21	349	K7	0	Susceptible	pa	12	0						0	0			0	0
2016-09-21	350	K7	0	Susceptible	pa	12	0						0	0			0	0
2016-09-21	351	K7	0	Susceptible	pa	12	0						0	0			0	0
2016-09-21	352	K7	0	Susceptible	pa	12	0						0	0			0	0
2016-09-21	353	K7	0	Susceptible	pa	12	0						0	0			0	0
2016-09-21	354	K7	0	Susceptible	pa	12	0						0	0			0	0
2016-09-21	355	K7	0	Susceptible	pa	12	0						0	0			0	0
2016-09-21	356	K7	0	Susceptible	pa	12	0						0	0			0	0
2016-09-21	357	K7	0	Susceptible	pa	12	0						0	0			0	0
2016-09-21	358	K7	0	Susceptible	pa	12	0						0	0			0	0
2016-09-21	359	K7	0	Susceptible	pa	12	0						0	0			0	0
2016-09-21	360	K7	0	Susceptible	pa	12	0						0	0			0	0
2016-09-21	361	K7	0	Susceptible	pa	12	0						0	0			0	0
2016-09-21	362	K7	0	Susceptible	pa	12	0						0	0			0	0
2016-09-21	363	K7	0	Susceptible	pa	12	0						0	0			0	0
2016-09-21	364	K7	0	Susceptible	pa	12	0						0	0			0	0
2016-09-21	365	K7	0	Susceptible	pa	12	0						0	0			0	0
2016-09-21	366	K7	0	Susceptible	pa	12	0						0	0			0	0
2016-09-21	367	K7	0	Susceptible	pa	12	0						0	0			0	0
2016-09-21	368	K7	0	Susceptible	pa	12	0						0	0			0	0
2016-09-21	369	K7	1	Susceptible	bb3	11	1			2		1	1	1	0		1	0
2016-09-21	370	K7	1	Susceptible	pa	12	1				1	1	0	1	1		0	0
2016-09-21	371	K7	1	Susceptible	pa	12	1			1	1	1	0	1	1		0	0
2016-09-21	372	K7	1	Susceptible	bb3	11	0			1	2	1	0	1	1		0	0
2016-09-21	373	K7	1	Susceptible	pa	12	0			1	2	1	0	1	1		0	0
2016-09-21	374	K7	0	Susceptible	bb2	9	0						1	0			0	1
2016-09-21	375	K7	1	Susceptible	bb2	9	1		2	2		1	1	1	1		1	0
2016-09-21	376	K7	1	Susceptible	bb2	9	1		1	3		1	0	1	1		0	0
2016-09-21	377	K7	1	Susceptible	bb1	7	1			1		1	1	1	1		1	0
2016-09-21	378	K7	1	Susceptible	bb2	9	1			2	1	1	0	1	1		0	0
2016-09-21	379	K7	1	Susceptible	bb2	9	1		1	2	1	1	0	1	1		0	0
2016-09-21	380	K7	0	Susceptible	bb1	7	0						1	0			0	1
2016-09-21	381	K7	1	Susceptible	bb2	9	1	1					0	1	0		0	0
2016-09-21	382	K7	1	Susceptible	bb3	11	2	2	1	4	2	2	0	1	1		0	0
2016-09-21	383	K7	1	Susceptible	bb3	11	1			2	1	1	0	1	1		0	0
2016-09-21	384	K7	1	Susceptible	bb3	11	2	2	1	3	2	1	0	1	1		0	0
2016-09-21	385	K7	0	Susceptible	bb1	7	0						1	0			0	1
2016-09-21	386	K7	1	Susceptible	bb1	7	1		1	2		1	0	1	1		0	0
2016-09-21	387	K7	1	Susceptible	bb3	11	1				1		0	1	0		0	0
2016-09-21	388	K7	0	Susceptible	bb3	11	0						0	0			0	0
2016-09-21	389	K7	0	Susceptible	bb3	11	0						0	0			0	0
2016-09-21	390	K7	0	Susceptible	bb3	11	0						0	0			0	0
2016-09-21	391	K7	0	Susceptible	bb3	11	0						0	0			0	0
2016-09-21	392	K7	0	Susceptible	bb3	11	0						0	0			0	0
2016-09-21	393	K7	0	Susceptible	bb3	11	0						0	0			0	0
2016-09-21	394	K7	0	Susceptible	bb3	11	0						0	0			0	0
2016-09-21	395	K7	0	Susceptible	bb3	11	0						0	0			0	0
2016-09-21	396	K7	0	Susceptible	bb3	11	0						0	0			0	0
2016-09-21	397	K7	0	Susceptible	bb3	11	0						0	0			0	0
2016-09-21	398	K7	0	Susceptible	bb3	11	0						0	0			0	0
2016-09-21	399	K7	0	Susceptible	bb3	11	0						0	0			0	0
2016-09-21	400	K7	0	Susceptible	bb3	11	0						0	0			0	0
2016-09-21	401	K7	0	Susceptible	bb3	11	0						0	0			0	0
2016-09-21	402	K7	0	Susceptible	bb3	11	0						0	0			0	0
2016-09-21	403	K7	0	Susceptible	bb3	11	0						0	0			0	0
2016-09-21	404	K7	0	Susceptible	bb3	11	0						0	0			0	0
2016-09-21	405	K7	0	Susceptible	bb3	11	0						0	0			0	0
2016-09-21	406	K7	0	Susceptible	bb3	11	0						0	0			0	0
2016-09-21	407	K7	0	Susceptible	bb3	11	0						0	0			0	0
2016-09-21	408	K7	0	Susceptible	bb3	11	0						0	0			0	0
2016-09-21	409	K7	0	Susceptible	bb3	11	0						0	0			0	0
2016-09-21	410	K7	0	Susceptible	bb3	11	0						0	0			0	0
2016-09-21	411	K7	0	Susceptible	bb3	11	0						0	0			0	0
2016-09-21	412	K7	0	Susceptible	bb3	11	0						0	0			0	0
2016-09-21	413	K7	0	Susceptible	bb3	11	0						0	0			0	0
2016-09-21	414	K7	0	Susceptible	bb3	11	0						0	0			0	0
2016-09-21	415	K7	0	Susceptible	bb3	11	0						0	0			0	0
2016-09-21	416	K7	0	Susceptible	bb3	11	0						0	0			0	0
2016-09-21	417	K7	0	Susceptible	bb3	11	0						0	0			0	0
2016-09-21	418	K7	0	Susceptible	bb3	11	0						0	0			0	0
2016-09-21	419	K7	0	Susceptible	bb3	11	0						0	0			0	0
2016-09-21	420	K7	0	Susceptible	bb3	11	0						0	0			0	0
2016-09-21	421	K7	0	Susceptible	bb3	11	0						0	0			0	0
2016-09-21	422	K7	0	Susceptible	bb3	11	0						0	0			0	0
2016-09-21	423	K7	0	Susceptible	bb3	11	0						0	0			0	0
2016-09-21	424	K7	0	Susceptible	bb3	11	0						0	0			0	0
2016-09-21	425	K7	0	Susceptible	bb3	11	0						0	0			0	0
2016-09-21	426	K7	0	Susceptible	bb3	11	0						0	0			0	0
2016-09-21	427	K7	0	Susceptible	bb3	11	0						0	0			0	0
2016-09-21	428	K7	0	Susceptible	bb3	11	0						0	0			0	0
2016-09-21	429	K7	0	Susceptible	bb3	11	0						0	0			0	0
2016-09-21	430	K7	0	Susceptible	bb3	11	0						0	0			0	0
2016-09-21	431	K7	0	Susceptible	bb3	11	0						0	0			0	0
2016-09-21	432	K7	0	Susceptible	bb3	11	0						0	0			0	0
2016-09-21	433	K7	0	Susceptible	bb3	11	0						0	0			0	0
2016-09-21	434	K7	1	Susceptible	bb2	9	1			2	1	1	0	1	1		0	0
2016-09-21	435	K7	1	Susceptible	bb2	9	1			3		1	0	1	1		0	0
2016-09-21	436	K7	1	Susceptible	bb2	9	1		1	1	1	1	0	1	1		0	0
2016-09-21	437	K7	1	Susceptible	bb3	11	1			1	1	1	0	1	1		0	0
2016-09-21	438	K7	1	Susceptible	bb3	11	3		1	5			0	1	0		0	0
2016-09-21	439	K7	1	Susceptible	bb3	11	1			3	1	1	0	1	1		0	0
2016-09-21	440	K7	1	Susceptible	pa	12	1			2	1	1	0	1	1		0	0
2016-09-21	441	K7	1	Susceptible	pa	12	1			1	1	1	0	1	1		0	0
2016-09-21	442	K7	1	Susceptible	pa	12	1				2	1	0	1	1		0	0
2016-09-21	443	K7	1	Susceptible	pa	12	1	2		1		1	0	1	0		0	0
2016-09-21	444	K7	1	Susceptible	bb3	11	1		1	1	1	1	0	1	1		0	0
2016-09-21	445	K7	1	Susceptible	bb3	11	1			1		1	0	1	0	dead offspring	0	0
2016-09-21	446	K7	1	Susceptible	pa	12	1			2	1	1	0	1	1		0	0
2016-09-15	447	B1	1	Surviving	bb3	11	1			2	1	1	1	1	1		1	0
2016-09-15	448	B1	0	Surviving	bb3	11	0						0	0			0	0
2016-09-15	449	B1	0	Surviving	pa	12	0						0	0			0	0
2016-09-15	450	B1	0	Surviving	bb1	7	0						1	0			0	1
2016-09-15	451	B1	1	Surviving	bb1	7	1		1			1	0	1	1		0	0
2016-09-15	452	B1	0	Surviving	bb1	7	0						1	0			0	1
2016-09-15	453	B1	1	Surviving	bb1	7	1		1	1		1	0	1	1		0	0
2016-09-15	454	B1	1	Surviving	bb2	9	1		1	1		1	0	1			0	0
2016-09-15	455	B1	0	Surviving	bb2	9	0						0	0			0	0
2016-09-15	456	B1	0	Surviving	bb2	9	0						0	0			0	0
2016-09-15	457	B1	1	Surviving	bb2	9	1	2	2			1	0	1	0		0	0
2016-09-15	458	B1	1	Surviving	bb2	9	1		1	1		1	0	1	1		0	0
2016-09-15	459	B1	1	Surviving	bb1	7	1	1					0	1	0		0	0
2016-09-15	460	B1	1	Surviving	bb2	9	1			2	1	1	0	1	1		0	0
2016-09-15	461	B1	1	Surviving	bb3	11	1				1	1	0	1	1		0	0
2016-09-15	462	B1	1	Surviving	bb3	11	1		1			1	0	1	0		0	0
2016-09-15	463	B1	0	Surviving	bb2	9	0						1	0			0	1
2016-09-15	464	B1	0	Surviving	bb2	9	0						0	0			0	0
2016-09-15	465	B1	1	Surviving	bb1	7	1		1				0	1	0		0	0
2016-09-15	466	B1	1	Surviving	bb1	7	1		1	1			0	1	0		0	0
2016-09-15	467	B1	0	Surviving	b3	11	0						0	0			0	0
2016-09-15	468	B1	0	Surviving	bb2	9	0						0	0			0	0
2016-09-15	469	B1	0	Surviving	bb2	9	0						0	0			0	0
2016-09-15	470	B1	0	Surviving	bb2	9	0						0	0			0	0
2016-09-15	471	B1	0	Surviving	bb2	9	0						0	0			0	0
2016-09-15	472	B1	0	Surviving	bb2	9	0						0	0			0	0
2016-09-15	473	B1	1	Surviving	bb1	7	1		2	2		1	1	1	1		1	0
2016-09-15	474	B1	1	Surviving	bb1	7	1	1					0	1			0	0
2016-09-15	475	B1	1	Surviving	bb2	9	1	1					0	1			0	0
2016-09-15	476	B1	0	Surviving	bb1	7	0						0	0			0	0
2016-09-15	477	B1	0	Surviving	bb1	7	0						0	0			0	0
2016-09-15	478	B1	0	Surviving	bb1	7	0						0	0			0	0
2016-09-15	479	B1	0	Surviving	bb1	7	0						0	0			0	0
2016-09-15	480	B1	0	Surviving	bb1	7	0						0	0			0	0
2016-09-15	481	B1	0	Surviving	bb1	7	0						0	0			0	0
2016-09-15	482	B1	0	Surviving	bb1	7	0						1	0			0	1
2016-09-15	483	B1	0	Surviving	bb1	7	0						0	0			0	0
2016-09-15	484	B1	0	Surviving	bb1	7	0						0	0			0	0
2016-09-15	485	B1	0	Surviving	bb1	7	0						0	0			0	0
2016-09-15	486	B1	0	Surviving	bb1	7	0						0	0			0	0
2016-09-15	487	B1	0	Surviving	bb1	7	0						0	0			0	0
2016-09-15	488	B1	0	Surviving	bb1	7	0						0	0			0	0
2016-09-15	489	B1	0	Surviving	bb1	7	0						0	0			0	0
2016-09-15	490	B1	1	Surviving	bb1	7	1						0	1			0	0
2016-09-15	491	B1	0	Surviving	bb1	7	0						1	0			0	1
2016-09-15	492	B1	0	Surviving	bb2	9	0						1	0			0	1
2016-09-15	493	B1	0	Surviving	bb1	7	0						0	0			0	0
2016-09-15	494	B1	0	Surviving	bb1	7	0						0	0			0	0
2016-09-15	495	B1	0	Surviving	bb1	7	0						0	0			0	0
2016-09-15	496	B1	0	Surviving	bb1	7	0						0	0			0	0
2016-09-15	497	B1	0	Surviving	bb1	7	0						0	0			0	0
2016-09-15	498	B1	0	Surviving	bb1	7	0						0	0			0	0
2016-09-15	499	B1	0	Surviving	bb1	7	0						0	0			0	0
2016-09-15	500	B1	0	Surviving	bb1	7	0						0	0			0	0
2016-09-15	501	B1	0	Surviving	bb1	7	0						0	0			0	0
2016-09-15	502	B1	0	Surviving	bb1	7	0						0	0			0	0
2016-09-15	503	B1	0	Surviving	bb1	7	0						0	0			0	0
2016-09-15	504	B1	0	Surviving	bb1	7	0						0	0			0	0
2016-09-15	505	B1	0	Surviving	bb1	7	0						0	0			0	0
2016-09-15	506	B1	0	Surviving	bb1	7	0						0	0			0	0
2016-09-15	507	B1	0	Surviving	bb1	7	0						0	0			0	0
2016-09-15	508	B1	0	Surviving	bb1	7	0						0	0			0	0
2016-09-15	509	B1	0	Surviving	bb1	7	0						0	0			0	0
2016-09-15	510	B1	0	Surviving	bb1	7	0						0	0			0	0
2016-09-15	511	B1	0	Surviving	bb1	7	0						0	0			0	0
2016-09-15	512	B1	0	Surviving	bb1	7	0						0	0			0	0
2016-09-15	513	B1	0	Surviving	bb1	7	0						0	0			0	0
2016-09-15	514	B1	0	Surviving	bb1	7	0						0	0			0	0
2016-09-15	515	B1	0	Surviving	bb1	7	0						0	0			0	0
2016-09-15	516	B1	0	Surviving	bb1	7	0						0	0			0	0
2016-09-15	517	B1	0	Surviving	bb1	7	0						0	0			0	0
2016-09-15	518	B1	0	Surviving	bb1	7	0						0	0			0	0
2016-09-15	519	B1	0	Surviving	bb1	7	0						0	0			0	0
2016-09-15	520	B1	0	Surviving	bb1	7	0						0	0			0	0
2016-09-15	521	B1	0	Surviving	bb1	7	0						0	0			0	0
2016-09-15	522	B1	0	Surviving	bb1	7	0						0	0			0	0
2016-09-15	523	B1	0	Surviving	bb1	7	0						0	0			0	0
2016-09-15	524	B1	0	Surviving	bb1	7	0						0	0			0	0
2016-09-15	525	B1	0	Surviving	bb1	7	0						0	0			0	0
2016-09-15	526	B1	0	Surviving	bb1	7	0						0	0			0	0
2016-09-15	527	B1	0	Surviving	bb1	7	0						0	0			0	0
2016-09-15	528	B1	0	Surviving	bb1	7	0						0	0			0	0
2016-09-15	529	B1	0	Surviving	bb1	7	0						0	0			0	0
2016-09-15	530	B1	0	Surviving	bb1	7	0						0	0			0	0
2016-09-15	531	B1	0	Surviving	bb1	7	0						0	0			0	0
2016-09-15	532	B1	0	Surviving	bb1	7	0						0	0			0	0
2016-09-15	533	B1	0	Surviving	bb1	7	0						0	0			0	0
2016-09-15	534	B1	0	Surviving	bb1	7	0						0	0			0	0
2016-09-15	535	B1	0	Surviving	bb1	7	0						0	0			0	0
2016-09-15	536	B1	0	Surviving	bb1	7	0						0	0			0	0
2016-09-15	537	B1	0	Surviving	bb1	7	0						0	0			0	0
2016-09-15	538	B1	0	Surviving	bb1	7	0						0	0			0	0
2016-09-15	539	B1	0	Surviving	bb1	7	0						0	0			0	0
2016-09-15	540	B1	0	Surviving	bb1	7	0						0	0			0	0
2016-09-15	541	B1	0	Surviving	bb1	7	0						0	0			0	0
2016-09-15	542	B1	0	Surviving	bb1	7	0						0	0			0	0
2016-09-15	543	B1	0	Surviving	bb1	7	0						0	0			0	0
2016-09-15	544	B1	0	Surviving	bb1	7	0						0	0			0	0
2016-09-15	545	B1	0	Surviving	bb1	7	0						0	0			0	0
2016-09-15	575	B5	0	Surviving	bb3	11	0						0	0			0	0
2016-09-15	576	B5	0	Surviving	bb3	11	0						0	0			0	0
2016-09-15	577	B5	0	Surviving	bb3	11	0						0	0			0	0
2016-09-15	578	B5	0	Surviving	bb3	11	0						0	0			0	0
2016-09-15	579	B5	0	Surviving	bb3	11	0						0	0			0	0
2016-09-15	580	B5	0	Surviving	bb3	11	0						0	0			0	0
2016-09-15	581	B5	0	Surviving	bb3	11	0						0	0			0	0
2016-09-15	582	B5	0	Surviving	bb3	11	0						0	0			0	0
2016-09-15	583	B5	0	Surviving	bb3	11	0						0	0			0	0
2016-09-15	584	B5	0	Surviving	bb3	11	0						0	0			0	0
2016-09-15	585	B5	0	Surviving	bb3	11	0						0	0			0	0
2016-09-15	586	B5	0	Surviving	bb3	11	0						0	0			0	0
2016-09-15	587	B5	0	Surviving	bb3	11	0						0	0			0	0
2016-09-15	588	B5	0	Surviving	bb3	11	0						0	0			0	0
2016-09-15	589	B5	0	Surviving	bb3	11	0						0	0			0	0
2016-09-15	590	B5	0	Surviving	bb3	11	0						0	0			0	0
2016-09-15	591	B5	0	Surviving	bb3	11	0						0	0			0	0
2016-09-15	592	B5	0	Surviving	bb3	11	0						0	0			0	0
2016-09-15	593	B5	0	Surviving	bb3	11	0						1	0			0	1
2016-09-15	594	B5	0	Surviving	bb3	11	0						1	0			0	1
2016-09-15	595	B5	1	Surviving	bb2	9	1			2	1	1	1	1	1		1	0
2016-09-15	596	B5	0	Surviving	bb2	9	0						0	0			0	0
2016-09-15	597	B5	0	Surviving	bb2	9	0						0	0			0	0
2016-09-15	598	B5	0	Surviving	bb2	9	0						0	0			0	0
2016-09-15	599	B5	0	Surviving	bb2	9	0						0	0			0	0
2016-09-15	600	B5	0	Surviving	bb2	9	0						0	0			0	0
2016-09-15	601	B5	0	Surviving	bb2	9	0						0	0			0	0
2016-09-15	602	B5	0	Surviving	bb2	9	0						0	0			0	0
2016-09-15	603	B5	0	Surviving	bb2	9	0						0	0			0	0
2016-09-15	604	B5	0	Surviving	bb2	9	0						0	0			0	0
2016-09-15	605	B5	0	Surviving	bb2	9	0						0	0			0	0
2016-09-15	606	B5	0	Surviving	bb2	9	0						0	0			0	0
2016-09-15	607	B5	0	Surviving	bb2	9	0						0	0			0	0
2016-09-15	608	B5	0	Surviving	bb2	9	0						1	0			0	1
2016-09-15	609	B5	1	Surviving	bb2	9	1		1	2		1	1	1	1		1	0
2016-09-15	610	B5	0	Surviving	bb2	9	0						0	0			0	0
2016-09-15	611	B5	0	Surviving	bb2	9	0						0	0			0	0
2016-09-15	612	B5	0	Surviving	bb2	9	0						0	0			0	0
2016-09-15	613	B5	0	Surviving	bb2	9	0						0	0			0	0
2016-09-15	614	B5	1	Surviving	bb2	9	1		1	1			1	1	0		1	0
2016-09-15	615	B5	1	Surviving	bb2	9	1	1				1	1	1	0		1	0
2016-09-15	616	B5	0	Surviving	bb2	9	0						1	0			0	1
2016-09-15	617	B5	0	Surviving	bb2	9	0						0	0			0	0
2016-09-15	618	B5	0	Surviving	bb2	9	0						0	0			0	0
2016-09-15	619	B5	0	Surviving	bb2	9	0						0	0			0	0
2016-09-15	620	B5	0	Surviving	bb2	9	0						0	0			0	0
2016-09-15	621	B5	1	Surviving	bb3	11	1				2		0	1	0		0	0
2016-09-15	622	B5	1	Surviving	bb2	9	1			1	1	1	0	1	1		0	0
2016-09-15	623	B5	1	Surviving	bb2	9	1			2	1	1	1	1	1		1	0
2016-09-15	624	B5	1	Surviving	bb2	9	1		1		1	1	1	1	1		1	0
2016-09-15	625	B5	1	Surviving	bb2	9	0						1	1			1	0
2016-09-15	626	B5	1	Surviving	bb2	9	1					1	1	1	0		1	0
2016-09-15	627	B5	1	Surviving	bb2	9	2		1	2		1	1	1	1		1	0
2016-09-15	628	B5	0	Surviving	bb2	9	0						1	0			0	1
2016-09-15	629	B5	1	Surviving	bb3	11	2		2	4		2	1	1	1		1	0
2016-09-15	630	B5	1	Surviving	bb2	9	1			2	1	1	1	1	1		1	0
2016-09-15	631	B5	1	Surviving	bb2	9	2		3	3	1	2	1	1	1		1	0
2016-09-15	632	B5	1	Surviving	bb2	9	1			2	1	1	1	1	1		1	0
2016-09-15	663	B4	0	Surviving	bb2	9	0						1	0			0	1
2016-09-15	664	B4	0	Surviving	bb2	9	0						1	0			0	1
2016-09-15	665	B4	1	Surviving	bb1	7	1		1	2		1	0	1	1		0	0
2016-09-15	666	B4	0	Surviving	bb1	7	0						1	0			0	1
2016-09-15	667	B4	0	Surviving	bb1	7	0						0	0			0	0
2016-09-15	668	B4	1	Surviving	bb2	9	1			2	1	1	1	1	1		1	0
2016-09-15	669	B4	0	Surviving	bb3	11	0						0	0			0	0
2016-09-15	670	B4	0	Surviving	bb1	7	0						0	0			0	0
2016-09-15	671	B4	1	Surviving	bb2	9	1		2	2		1	1	1	1		1	0
2016-09-15	672	B4	1	Surviving	bb3	11	1						0	1	0	feces on pupa	0	0
2016-09-15	673	B4	1	Surviving	bb3	11	1		1	3			0	1	0		0	0
2016-09-15	674	B4	0	Surviving	bb2	9	0						0	0			0	0
2016-09-15	675	B4	0	Surviving	bb2	9	0						0	0			0	0
2016-09-15	676	B4	0	Surviving	bb2	9	0						0	0			0	0
2016-09-15	677	B4	0	Surviving	bb2	9	0						0	0			0	0
2016-09-15	678	B4	0	Surviving	bb2	9	0						0	0			0	0
2016-09-15	679	B4	0	Surviving	bb2	9	0						0	0			0	0
2016-09-15	680	B4	0	Surviving	bb2	9	0						0	0			0	0
2016-09-15	681	B4	0	Surviving	bb2	9	0						0	0			0	0
2016-09-15	682	B4	0	Surviving	bb2	9	0						0	0			0	0
2016-09-15	683	B4	0	Surviving	bb2	9	0						0	0			0	0
2016-09-15	684	B4	0	Surviving	bb2	9	0						0	0			0	0
2016-09-15	685	B4	0	Surviving	bb2	9	0						0	0			0	0
2016-09-15	686	B4	0	Surviving	bb2	9	0						0	0			0	0
2016-09-15	687	B4	0	Surviving	bb2	9	0						0	0			0	0
2016-09-15	688	B4	0	Surviving	bb2	9	0						0	0			0	0
2016-09-15	689	B4	0	Surviving	bb2	9	0						0	0			0	0
2016-09-15	690	B4	0	Surviving	bb2	9	0						0	0			0	0
2016-09-15	691	B4	0	Surviving	bb2	9	0						0	0			0	0
2016-09-15	692	B4	0	Surviving	bb2	9	0						0	0			0	0
2016-09-15	693	B4	0	Surviving	bb2	9	0						0	0			0	0
2016-09-15	694	B4	0	Surviving	bb1	7	0						0	0			0	0
2016-09-15	695	B4	0	Surviving	bb1	7	0						0	0			0	0
2016-09-15	696	B4	0	Surviving	bb1	7	0						0	0			0	0
2016-09-15	697	B4	0	Surviving	bb1	7	0						0	0			0	0
2016-09-15	698	B4	1	Surviving	bb1	7	1			2		1	0	1	1		0	0
2016-09-15	699	B4	1	Surviving	bb2	9	1						0	1	0		0	0
2016-09-15	700	B4	1	Surviving	bb1	7	1		2	1			0	1	0		0	0
2016-09-15	701	B4	0	Surviving	bb3	11	0						1	0			0	1
2016-09-15	702	B4	1	Surviving	bb2	9	1	1				1	1	1	0		1	0
2016-09-15	703	B4	0	Surviving	bb3	11	0						0	0			0	0
2016-09-15	704	B4	0	Surviving	bb3	11	0						0	0			0	0
2016-09-15	705	B4	0	Surviving	bb3	11	0						0	0			0	0
2016-09-15	706	B4	0	Surviving	bb3	11	0						0	0			0	0
2016-09-15	707	B4	1	Surviving	bb1	7	1		1	2		1	0	1	1		0	0
2016-09-15	708	B4	0	Surviving	bb2	9	0						1	0			0	1
2016-09-15	709	B4	1	Surviving	bb1	7	1	1	1	1		1	0	1	1		0	0
2016-09-15	710	B4	1	Surviving	bb2	9	1		1	2	1	1	0	1	1		0	0
2016-09-15	711	B4	0	Surviving	bb1	7	0						1	0			0	1
2016-09-15	712	B4	0	Surviving	bb1	7	0						1	0			0	1
2016-09-15	713	B4	0	Surviving	bb2	9	0						1	0			0	1
2016-09-15	714	B4	1	Surviving	bb1	7	1						0	1	0	feces on wall	0	0
2016-09-15	715	B4	1	Surviving	bb2	9	2				2		0	1	0		0	0
2016-09-15	716	B4	1	Surviving	bb2	9	2		3	4	3	2	0	1	1		0	0
2016-09-15	717	B4	1	Surviving	bb1	7	1		2	2		1	1	1	1		1	0
2016-09-15	718	B4	0	Surviving	bb2	9	0						1	0			0	1
2016-09-15	719	B4	1	Surviving	bb2	9	2		1	5		2	1	1	0		1	0
2016-09-15	720	B4	0	Surviving	bb1	7	0						1	0			0	1
2016-09-15	721	B4	1	Surviving	bb1	7	1		1	1			0	1	0		0	0
2016-09-15	722	B4	0	Surviving	bb3	11	0						1	0			0	1
2016-09-15	723	B4	0	Surviving	bb2	9	0						1	0			0	1
2016-09-15	724	B4	0	Surviving	bb1	7	0						0	0			0	0
2016-09-15	725	B4	0	Surviving	bb1	7	0						0	0			0	0
2016-09-15	726	B4	0	Surviving	bb1	7	0						0	0			0	0
2016-09-15	727	B4	0	Surviving	bb1	7	0						0	0			0	0
2016-09-15	728	B4	0	Surviving	bb1	7	0						0	0			0	0
2016-09-15	729	B4	0	Surviving	bb1	7	0						0	0			0	0
2016-09-15	730	B4	0	Surviving	bb1	7	0						0	0			0	0
2016-09-15	731	B4	0	Surviving	bb1	7	0						0	0			0	0
2016-09-15	732	B4	0	Surviving	bb1	7	0						0	0			0	0
2016-09-15	733	B4	0	Surviving	bb1	7	0						0	0			0	0
2016-09-15	734	B4	1	Surviving	bb1	7	1		2	1		1	0	1	1		0	0
2016-09-15	735	B4	1	Surviving	bb1	7	1	1					0	1	0		0	0
2016-09-15	736	B4	1	Surviving	bb1	7	1		1	1		1	0	1	1		0	0
2016-09-15	737	B4	1	Surviving	bb1	7	1		2	2		1	0	1	1		0	0
2016-09-15	738	B4	1	Surviving	bb1	7	1		2	2		1	0	1	1		0	0
2016-09-15	739	B3	0	Surviving	bw	5	0						0	0		only looked at capping- did not remove brood (colony needs it).	0	0
2016-09-15	740	B3	0	Surviving	bw	5	0						0	0			0	0
2016-09-15	741	B3	0	Surviving	bw	5	0						0	0			0	0
2016-09-15	742	B3	0	Surviving	bw	5	0						0	0			0	0
2016-09-15	743	B3	0	Surviving	bw	5	0						0	0			0	0
2016-09-15	744	B3	0	Surviving	bw	5	0						0	0			0	0
2016-09-15	745	B3	0	Surviving	bw	5	0						0	0			0	0
2016-09-15	746	B3	0	Surviving	bw	5	0						0	0			0	0
2016-09-15	747	B3	0	Surviving	bw	5	0						0	0			0	0
2016-09-15	748	B3	0	Surviving	bw	5	0						0	0			0	0
2016-09-15	749	B3	0	Surviving	bw	5	0						0	0			0	0
2016-09-15	750	B3	0	Surviving	bw	5	0						0	0			0	0
2016-09-15	751	B3	0	Surviving	bw	5	0						0	0			0	0
2016-09-15	752	B3	0	Surviving	bw	5	0						0	0			0	0
2016-09-15	753	B3	0	Surviving	bw	5	0						0	0			0	0
2016-09-15	754	B3	0	Surviving	bw	5	0						0	0			0	0
2016-09-15	755	B3	0	Surviving	bw	5	0						0	0			0	0
2016-09-15	756	B3	0	Surviving	bw	5	0						0	0			0	0
2016-09-15	757	B3	0	Surviving	bw	5	0						0	0			0	0
2016-09-15	758	B3	0	Surviving	bw	5	0						0	0			0	0
2016-09-15	759	B3	0	Surviving	bw	5	0						0	0			0	0
2016-09-15	760	B3	0	Surviving	bw	5	0						0	0			0	0
2016-09-15	761	B3	0	Surviving	bw	5	0						0	0			0	0
2016-09-15	762	B3	0	Surviving	bw	5	0						0	0			0	0
2016-09-15	763	B3	0	Surviving	bw	5	0						0	0			0	0
2016-09-15	764	B3	0	Surviving	bw	5	0						0	0			0	0
2016-09-15	765	B3	0	Surviving	bw	5	0						0	0			0	0
2016-09-15	766	B3	0	Surviving	bw	5	0						0	0			0	0
2016-09-15	767	B3	0	Surviving	bw	5	0						0	0			0	0
2016-09-15	768	B3	0	Surviving	bw	5	0						0	0			0	0
2016-09-15	769	B3	0	Surviving	bw	5	0						0	0			0	0
2016-09-15	770	B3	0	Surviving	bw	5	0						0	0			0	0
2016-09-15	771	B3	0	Surviving	bw	5	0						0	0			0	0
2016-09-15	772	B3	0	Surviving	bw	5	0						0	0			0	0
2016-09-15	773	B3	0	Surviving	bw	5	0						0	0			0	0
2016-09-15	774	B3	0	Surviving	bw	5	0						0	0			0	0
2016-09-15	775	B3	0	Surviving	bw	5	0						0	0			0	0
2016-09-15	776	B3	0	Surviving	bw	5	0						0	0			0	0
2016-09-15	777	B3	0	Surviving	bw	5	0						0	0			0	0
2016-09-15	778	B3	0	Surviving	bw	5	0						0	0			0	0
2016-09-15	779	B3	0	Surviving	bw	5	0						0	0			0	0
2016-09-15	780	B3	0	Surviving	bb1	7	0						1	0			0	1
2016-09-15	781	B3	0	Surviving	bb1	7	0						1	0			0	1
2016-09-15	782	B3	0	Surviving	bb1	7	0						0	0			0	0
2016-09-15	783	B3	0	Surviving	bb1	7	0						0	0			0	0
2016-09-15	784	B3	0	Surviving	bb1	7	0						0	0			0	0
2016-09-15	785	B3	0	Surviving	bb1	7	0						0	0			0	0
2016-09-15	786	B3	0	Surviving	bb1	7	0						0	0			0	0
2016-09-15	787	B3	0	Surviving	bb1	7	0						0	0			0	0
2016-09-15	788	B3	0	Surviving	bb1	7	0						0	0			0	0
2016-09-15	789	B3	0	Surviving	bb1	7	0						0	0			0	0
2016-09-15	790	B3	0	Surviving	bb1	7	0						0	0			0	0
2016-09-15	791	B3	0	Surviving	bb1	7	0						0	0			0	0
2016-09-15	792	B3	0	Surviving	bb1	7	0						0	0			0	0
2016-09-15	793	B3	0	Surviving	bb1	7	0						0	0			0	0
2016-09-15	794	B3	0	Surviving	bb1	7	0						0	0			0	0
2016-09-15	795	B3	0	Surviving	bb1	7	0						0	0			0	0
2016-09-15	796	B3	0	Surviving	bb1	7	0						0	0			0	0
2016-09-15	797	B3	0	Surviving	bb1	7	0						0	0			0	0
2016-09-15	798	B3	0	Surviving	bb1	7	0						0	0			0	0
2016-09-15	799	B3	0	Surviving	bb1	7	0						0	0			0	0
2016-09-15	800	B3	0	Surviving	bb1	7	0						0	0			0	0
2016-09-15	801	B3	0	Surviving	bb1	7	0						0	0			0	0
2016-09-15	802	B3	0	Surviving	bb1	7	0						0	0			0	0
2016-09-15	803	B3	0	Surviving	bb1	7	0						0	0			0	0
2016-09-15	804	B3	0	Surviving	bw	5	0						0	0			0	0
2016-09-15	805	B3	0	Surviving	bw	5	0						0	0			0	0
2016-09-15	806	B3	0	Surviving	bw	5	0						0	0			0	0
2016-09-15	807	B3	0	Surviving	bw	5	0						0	0			0	0
2016-09-15	808	B3	0	Surviving	bw	5	0						0	0			0	0
2016-09-15	809	B3	0	Surviving	bw	5	0						0	0			0	0
2016-09-15	810	B3	0	Surviving	bw	5	0						0	0			0	0
2016-09-15	811	B3	0	Surviving	bw	5	0						0	0			0	0
2016-09-15	812	B3	0	Surviving	bw	5	0						0	0			0	0
2016-09-15	813	B3	0	Surviving	bw	5	0						0	0			0	0
2016-09-15	814	B3	0	Surviving	bw	5	0						0	0			0	0
2016-09-15	815	B3	0	Surviving	bw	5	0						0	0			0	0
2016-09-15	816	B3	0	Surviving	bw	5	0						0	0			0	0
2016-09-15	817	B3	0	Surviving	bw	5	0						0	0			0	0
2016-09-15	818	B3	0	Surviving	bw	5	0						0	0			0	0
2016-09-15	819	B3	0	Surviving	bw	5	0						0	0			0	0
2016-09-15	820	B3	0	Surviving	bw	5	0						0	0			0	0
2016-09-15	821	B3	0	Surviving	bw	5	0						0	0			0	0
2016-09-15	822	B3	0	Surviving	bw	5	0						0	0			0	0
2016-09-15	823	B3	0	Surviving	bw	5	0						0	0			0	0
2016-09-15	824	B3	0	Surviving	bw	5	0						0	0			0	0
2016-09-15	825	B3	0	Surviving	bw	5	0						0	0			0	0
2016-09-15	826	B3	0	Surviving	bw	5	0						0	0			0	0
2016-09-15	827	B3	0	Surviving	bw	5	0						0	0			0	0
2016-09-15	828	B3	0	Surviving	bw	5	0						0	0			0	0
2016-09-15	829	B3	0	Surviving	bw	5	0						0	0			0	0
2016-09-15	830	B3	0	Surviving	bw	5	0						0	0			0	0
2016-09-15	831	B3	0	Surviving	bw	5	0						0	0			0	0
2016-09-15	832	B3	0	Surviving	bw	5	0						0	0			0	0
2016-09-15	833	B3	0	Surviving	bw	5	0						0	0			0	0
2016-09-15	834	B3	0	Surviving	bw	5	0						0	0			0	0
2016-09-15	835	B3	0	Surviving	bw	5	0						0	0			0	0

## Sheet: Fecundity R format
Sample.no	Colony.ID	Infested	col.typ	brood.stage	no.foundresses	male	reproductive	viab.f.w.male.per.found	delayed
32	K9	1	susceptible	9	1	1	1	3	0
33	K9	1	susceptible	9	1	0	0	0	NA
34	K9	1	susceptible	7	1	1	1	3	0
42	K9	1	susceptible	7	1	1	1	3	0
43	K9	1	susceptible	12	1	1	1	3	0
44	K9	1	susceptible	9	1	0	0	0	0
45	K9	1	susceptible	12	1	1	1	2	0
46	K9	1	susceptible	11	1	1	1	2	0
56	K9	1	susceptible	7	1	1	1	3	0
58	K9	1	susceptible	9	1	1	1	3	0
59	K9	1	susceptible	7	1	0	0	0	NA
60	K9	1	susceptible	9	1	1	1	3	0
61	K9	1	susceptible	9	1	1	1	3	0
62	K9	1	susceptible	7	1	1	1	2	0
63	K9	1	susceptible	9	1	1	1	1	0
64	K9	1	susceptible	11	1	1	1	1	0
65	K9	1	susceptible	9	1	0	0	0	1
66	K2	1	susceptible	5	1	1	1	3	0
67	K2	1	susceptible	7	1	1	1	2	0
68	K2	1	susceptible	7	1	1	0	0	NA
69	K2	1	susceptible	9	1	1	1	3	0
70	K2	1	susceptible	9	1	1	1	3	0
71	K2	1	susceptible	9	1	0	0	0	NA
72	K2	1	susceptible	11	1	1	1	2	0
73	K2	1	susceptible	7	1	1	1	2	0
74	K2	1	susceptible	7	1	1	1	2	0
75	K2	1	susceptible	7	1	1	1	2	0
76	K2	1	susceptible	7	1	1	1	3	0
77	K2	1	susceptible	7	1	1	1	3	0
78	K2	1	susceptible	9	1	1	1	2	0
79	K2	1	susceptible	9	1	1	1	2	0
80	K2	1	susceptible	9	1	1	1	2	0
81	K2	1	susceptible	9	1	1	1	2	0
82	K2	1	susceptible	9	1	1	1	3	0
83	K2	1	susceptible	7	1	1	1	3	0
84	K2	1	susceptible	7	1	1	1	3	0
85	K2	1	susceptible	7	1	1	1	4	0
86	K2	1	susceptible	7	1	1	1	2	0
87	K2	1	susceptible	7	1	1	0	3	0
88	K2	1	susceptible	7	1	1	1	3	0
89	K2	1	susceptible	9	1	1	1	2	0
90	K2	1	susceptible	9	1	0	0	0	1
91	K2	1	susceptible	9	1	1	1	3	0
92	K2	1	susceptible	9	1	0	0	0	1
93	K2	1	susceptible	7	1	1	1	4	0
94	K2	1	susceptible	7	1	1	1	4	0
95	K2	1	susceptible	7	1	1	1	1	0
100	K2	1	susceptible	9	1	0	0	0	0
236	K6	1	susceptible	9	1	1	1	3	0
237	K6	1	susceptible	9	1	0	0	0	NA
245	K6	1	susceptible	7	1	1	1	3	0
246	K6	1	susceptible	7	1	1	1	3	0
247	K6	1	susceptible	12	1	1	1	3	0
248	K6	1	susceptible	9	1	0	0	0	1
249	K6	1	susceptible	12	1	1	1	2	0
250	K6	1	susceptible	11	1	1	1	2	0
261	K6	1	susceptible	7	1	1	1	3	0
265	K6	1	susceptible	9	1	1	1	3	0
266	K6	1	susceptible	7	1	0	0	0	NA
269	K6	1	susceptible	9	1	1	1	3	0
270	K6	1	susceptible	9	1	1	1	3	0
271	K6	1	susceptible	7	1	1	1	2	0
272	K6	1	susceptible	9	1	1	1	2	0
273	K6	1	susceptible	11	1	1	1	1	0
274	K6	1	susceptible	9	1	0	0	0	1
275	K6	1	susceptible	12	1	1	1	1	0
276	K6	1	susceptible	12	1	1	1	1	0
277	K6	1	susceptible	11	1	0	0	0	NA
278	K6	1	susceptible	9	1	0	0	0	1
279	K6	1	susceptible	9	1	1	1	3	0
280	K6	1	susceptible	11	1	1	1	1	0
281	K6	1	susceptible	9	1	1	0	0	NA
282	K6	1	susceptible	7	1	1	1	4	0
283	K6	1	susceptible	7	1	1	0	0	NA
284	K6	1	susceptible	12	1	1	1	2	0
285	K6	1	susceptible	7	1	1	1	3	0
286	K6	1	susceptible	9	1	1	1	2	0
287	K6	1	susceptible	11	1	1	0	0	1
288	K6	1	susceptible	9	1	1	1	3	0
289	K6	1	susceptible	7	1	1	1	3	0
290	K6	1	susceptible	7	1	1	1	3	0
291	K6	1	susceptible	7	1	1	1	3	0
292	K6	1	susceptible	7	1	1	1	3	0
293	K6	1	susceptible	7	1	1	1	4	0
294	K6	1	susceptible	7	1	1	0	0	NA
295	K6	1	susceptible	7	1	1	1	3	0
296	K6	1	susceptible	7	1	1	1	4	0
297	K6	1	susceptible	7	1	1	1	3	0
298	K6	1	susceptible	7	1	1	1	4	0
299	K6	1	susceptible	7	1	1	0	0	NA
300	K6	1	susceptible	9	1	1	1	3	0
301	K6	1	susceptible	9	1	1	1	2	0
302	K6	1	susceptible	7	1	1	1	3	0
303	K6	1	susceptible	11	1	0	0	0	NA
304	K6	1	susceptible	9	1	1	1	1	0
369	K7	1	susceptible	11	1	1	0	2	0
370	K7	1	susceptible	12	1	1	1	1	0
371	K7	1	susceptible	12	1	1	1	1	0
372	K7	1	susceptible	11	0	1	1	3	0
373	K7	1	susceptible	12	0	1	1	2	0
375	K7	1	susceptible	9	1	1	1	2	0
376	K7	1	susceptible	9	1	1	1	3	0
377	K7	1	susceptible	7	1	1	1	1	0
378	K7	1	susceptible	9	1	1	1	3	0
379	K7	1	susceptible	9	1	1	1	3	0
381	K7	1	susceptible	9	1	0	0	0	1
382	K7	1	susceptible	11	2	1	1	3	0
383	K7	1	susceptible	11	1	1	1	3	0
384	K7	1	susceptible	11	2	1	1	2.5	0
386	K7	1	susceptible	7	1	1	1	3	0
387	K7	1	susceptible	11	1	0	0	0	0
434	K7	1	susceptible	9	1	1	1	3	0
435	K7	1	susceptible	9	1	1	1	3	0
436	K7	1	susceptible	9	1	1	1	2	0
437	K7	1	susceptible	11	1	1	1	2	0
438	K7	1	susceptible	11	3	0	0	0	0
439	K7	1	susceptible	11	1	1	1	4	0
440	K7	1	susceptible	12	1	1	1	1	0
441	K7	1	susceptible	12	1	1	1	1	0
442	K7	1	susceptible	12	1	1	1	2	0
443	K7	1	susceptible	12	1	1	0	0	1
444	K7	1	susceptible	11	1	1	1	2	0
445	K7	1	susceptible	11	1	1	0	1	0
446	K7	1	susceptible	12	1	1	1	1	0
447	B1	1	Surviving	11	1	1	1	3	0
453	B1	1	Surviving	7	1	1	1	2	0
454	B1	1	Surviving	9	1	1	0	0	0
457	B1	1	Surviving	9	1	1	0	0	1
458	B1	1	Surviving	9	1	1	1	1	0
459	B1	1	Surviving	7	1	0	0	0	1
460	B1	1	Surviving	9	1	1	1	3	0
461	B1	1	Surviving	11	1	1	1	1	0
462	B1	1	Surviving	11	1	1	0	0	1
465	B1	1	Surviving	7	1	0	0	0	0
466	B1	1	Surviving	7	1	0	0	0	0
473	B1	1	Surviving	7	1	1	1	4	0
474	B1	1	Surviving	7	1	0	0	0	1
475	B1	1	Surviving	9	1	0	0	0	1
490	B1	1	Surviving	7	1	0	0	0	NA
546	B1	1	Surviving	7	1	1	1	3	0
547	B1	1	Surviving	7	1	1	1	3	0
548	B1	1	Surviving	7	1	0	0	0	NA
549	B1	1	Surviving	7	1	0	0	0	0
550	B1	1	Surviving	7	1	1	1	1	0
551	B1	1	Surviving	7	1	1	1	3	0
552	B1	1	Surviving	9	1	1	1	2	0
553	B1	1	Surviving	9	1	1	1	2	0
554	B1	1	Surviving	9	1	1	1	2	0
555	B1	1	Surviving	9	1	1	1	2	0
556	B1	1	Surviving	7	1	1	1	3	0
557	B1	1	Surviving	7	1	1	1	3	0
558	B1	1	Surviving	7	1	1	1	3	0
559	B1	1	Surviving	7	1	0	0	0	0
560	B1	1	Surviving	7	1	1	1	3	0
561	B1	1	Surviving	7	1	0	0	0	0
562	B1	1	Surviving	7	1	0	0	0	0
563	B1	1	Surviving	7	1	1	1	3	0
564	B1	1	Surviving	7	1	0	0	0	0
565	B1	1	Surviving	7	1	1	1	1	0
566	B1	1	Surviving	9	1	1	1	2	0
567	B1	1	Surviving	7	1	1	1	3	0
568	B1	1	Surviving	9	1	1	1	1	0
569	B1	1	Surviving	7	1	1	1	3	0
570	B1	1	Surviving	7	1	0	0	0	0
571	B1	1	Surviving	7	1	1	1	3	0
572	B1	1	Surviving	9	1	1	1	2	0
573	B1	1	Surviving	9	1	0	0	0	1
574	B1	1	Surviving	7	1	0	0	0	0
595	B5	1	Surviving	9	1	1	1	3	0
609	B5	1	Surviving	9	1	1	1	2	0
614	B5	1	Surviving	9	1	0	0	0	0
615	B5	1	Surviving	9	1	1	0	0	1
621	B5	1	Surviving	11	1	0	0	0	0
622	B5	1	Surviving	9	1	1	1	2	0
623	B5	1	Surviving	9	1	1	1	3	0
624	B5	1	Surviving	9	1	1	1	1	0
626	B5	1	Surviving	9	1	1	0	0	NA
627	B5	1	Surviving	9	2	1	1	1	0
629	B5	1	Surviving	11	2	1	1	2	0
630	B5	1	Surviving	9	1	1	1	3	0
631	B5	1	Surviving	9	2	1	1	2	0
632	B5	1	Surviving	9	1	1	1	3	0
633	B5	1	Surviving	9	1	1	1	3	0
634	B5	1	Surviving	9	1	1	1	3	0
635	B5	1	Surviving	9	1	1	1	2	0
636	B5	1	Surviving	9	1	0	0	0	0
637	B5	1	Surviving	9	1	1	1	3	0
638	B5	1	Surviving	9	1	1	1	2	0
639	B5	1	Surviving	9	1	0	0	0	0
640	B5	1	Surviving	7	1	1	1	3	0
641	B5	1	Surviving	7	1	0	0	0	NA
642	B5	1	Surviving	7	1	1	1	1	0
643	B5	1	Surviving	7	1	0	0	0	NA
644	B5	1	Surviving	7	1	0	0	0	1
645	B5	1	Surviving	9	1	1	1	3	0
646	B5	1	Surviving	9	1	1	1	3	0
647	B5	1	Surviving	7	1	0	0	0	NA
648	B5	1	Surviving	7	1	1	1	3	0
649	B5	1	Surviving	9	1	1	1	2	0
650	B5	1	Surviving	7	1	1	1	3	0
651	B5	1	Surviving	7	1	1	1	3	0
652	B5	1	Surviving	7	1	1	1	3	0
653	B5	1	Surviving	9	1	0	0	0	1
654	B5	1	Surviving	9	1	1	1	3	0
655	B5	1	Surviving	7	1	0	0	0	0
656	B5	1	Surviving	7	1	0	0	0	1
657	B5	1	Surviving	7	1	1	1	3	0
658	B5	1	Surviving	7	1	1	1	3	0
659	B5	1	Surviving	9	1	0	0	0	0
660	B5	1	Surviving	7	1	1	1	3	0
661	B5	1	Surviving	7	1	0	0	0	0
662	B5	1	Surviving	7	1	1	1	3	0
665	B4	1	Surviving	7	1	1	1	3	0
668	B4	1	Surviving	9	1	1	1	3	0
671	B4	1	Surviving	9	1	1	1	2	0
672	B4	1	Surviving	11	1	0	0	0	NA
673	B4	1	Surviving	11	1	0	0	0	0
698	B4	1	Surviving	7	1	1	1	2	0
699	B4	1	Surviving	9	1	0	0	0	NA
700	B4	1	Surviving	7	1	0	0	0	0
702	B4	1	Surviving	9	1	1	0	0	1
707	B4	1	Surviving	7	1	1	1	3	0
709	B4	1	Surviving	7	1	1	1	2	0
710	B4	1	Surviving	9	1	1	1	3	0
714	B4	1	Surviving	7	1	0	0	0	NA
715	B4	1	Surviving	9	2	0	0	0	0
716	B4	1	Surviving	9	2	1	1	3.5	0
717	B4	1	Surviving	7	1	1	1	4	0
719	B4	1	Surviving	9	2	1	0	2.5	0
721	B4	1	Surviving	7	1	0	0	0	0
734	B4	1	Surviving	7	1	1	1	3	0
735	B4	1	Surviving	7	1	0	0	0	1
736	B4	1	Surviving	7	1	1	1	2	0
737	B4	1	Surviving	7	1	1	1	4	0
738	B4	1	Surviving	7	1	1	1	4	0
836	B3	1	Surviving	11	1	0	0	0	0
837	B3	1	Surviving	9	1	1	1	3	0
838	B3	1	Surviving	12	1	0	0	0	NA
839	B3	1	Surviving	9	1	1	1	4	0
840	B3	1	Surviving	11	1	1	1	3	0
841	B3	1	Surviving	11	1	1	0	0	NA
842	B3	1	Surviving	11	1	1	0	0	NA
843	B3	1	Surviving	11	1	1	0	0	1
844	B3	1	Surviving	11	1	0	0	0	0
845	B3	1	Surviving	9	1	0	0	0	0
846	B3	1	Surviving	11	1	1	1	2	0
847	B3	1	Surviving	11	1	0	0	0	0
848	B3	1	Surviving	12	1	0	0	0	0
849	B3	1	Surviving	12	1	1	1	1	0
850	B3	1	Surviving	7	1	1	1	2	0
851	B3	1	Surviving	7	1	1	1	2	0
852	B3	1	Surviving	7	1	1	1	3	0
853	B3	1	Surviving	7	1	1	1	3	0
854	B3	1	Surviving	9	1	0	0	0	NA
855	B3	1	Surviving	7	1	1	0	0	NA
856	B3	1	Surviving	9	1	1	1	3	0
857	B3	1	Surviving	9	1	1	1	3	0
858	B3	1	Surviving	9	1	0	0	0	NA
859	B3	1	Surviving	7	1	1	0	0	1
860	B3	1	Surviving	11	1	1	1	4	0
861	B3	1	Surviving	7	1	0	0	0	NA
862	B3	1	Surviving	9	1	1	1	3	0
863	B3	1	Surviving	7	1	1	1	4	0
864	B3	1	Surviving	7	1	1	1	2	0
865	B3	1	Surviving	7	1	1	1	3	0
866	B3	1	Surviving	7	1	1	1	3	0
867	B3	1	Surviving	12	1	1	1	1	0

## Sheet: Recapping R format
Sample.no	Colony.ID	Infested	col.type	brood.stage	no.foundresses	recapped
1	K9	0	Susceptible	9	0	1
2	K9	0	Susceptible	9	0	1
3	K9	0	Susceptible	9	0	1
4	K9	0	Susceptible	9	0	1
5	K9	0	Susceptible	9	0	1
6	K9	0	Susceptible	9	0	1
7	K9	0	Susceptible	9	0	1
8	K9	0	Susceptible	9	0	0
9	K9	0	Susceptible	9	0	0
10	K9	0	Susceptible	9	0	0
11	K9	0	Susceptible	9	0	0
12	K9	0	Susceptible	9	0	0
13	K9	0	Susceptible	9	0	0
14	K9	0	Susceptible	9	0	0
15	K9	0	Susceptible	9	0	0
16	K9	0	Susceptible	9	0	0
17	K9	0	Susceptible	9	0	0
18	K9	0	Susceptible	9	0	0
19	K9	0	Susceptible	9	0	0
20	K9	0	Susceptible	9	0	0
21	K9	0	Susceptible	9	0	0
22	K9	0	Susceptible	9	0	0
23	K9	0	Susceptible	9	0	0
24	K9	0	Susceptible	9	0	0
25	K9	0	Susceptible	9	0	0
26	K9	0	Susceptible	9	0	0
27	K9	0	Susceptible	9	0	0
28	K9	0	Susceptible	9	0	0
29	K9	0	Susceptible	9	0	0
30	K9	0	Susceptible	9	0	0
31	K9	0	Susceptible	9	0	0
32	K9	1	Susceptible	9	1	0
33	K9	1	Susceptible	9	1	1
34	K9	1	Susceptible	7	1	0
35	K9	0	Susceptible	11	0	0
36	K9	0	Susceptible	11	0	0
37	K9	0	Susceptible	11	0	0
38	K9	0	Susceptible	11	0	0
39	K9	0	Susceptible	11	0	0
40	K9	0	Susceptible	11	0	0
41	K9	0	Susceptible	11	0	0
42	K9	1	Susceptible	7	1	0
43	K9	1	Susceptible	12	1	0
44	K9	1	Susceptible	9	1	0
45	K9	1	Susceptible	12	1	0
46	K9	1	Susceptible	11	1	1
47	K9	0	Susceptible	12	0	1
48	K9	0	Susceptible	12	0	1
49	K9	0	Susceptible	9	0	1
50	K9	0	Susceptible	9	0	1
51	K9	0	Susceptible	9	0	1
52	K9	0	Susceptible	9	0	1
53	K9	0	Susceptible	9	0	1
54	K9	0	Susceptible	9	0	1
55	K9	0	Susceptible	9	0	1
56	K9	1	Susceptible	7	1	0
57	K9	0	Susceptible	7	0	1
58	K9	1	Susceptible	9	1	0
59	K9	1	Susceptible	7	1	1
60	K9	1	Susceptible	9	1	0
61	K9	1	Susceptible	9	1	0
62	K9	1	Susceptible	7	1	0
63	K9	1	Susceptible	9	1	1
64	K9	1	Susceptible	11	1	1
65	K9	1	Susceptible	9	1	0
96	K2	0	Susceptible	12	0	1
97	K2	0	Susceptible	9	0	1
98	K2	0	Susceptible	12	0	1
99	K2	0	Susceptible	9	0	1
100	K2	1	Susceptible	9	1	1
101	K2	0	Susceptible	12	0	1
102	K2	0	Susceptible	9	0	1
103	K2	0	Susceptible	9	0	1
104	K2	0	Susceptible	12	0	1
105	K2	0	Susceptible	9	0	0
106	K2	0	Susceptible	12	0	0
107	K2	0	Susceptible	9	0	0
108	K2	0	Susceptible	9	0	0
109	K2	0	Susceptible	9	0	0
110	K2	0	Susceptible	9	0	0
111	K2	0	Susceptible	9	0	0
112	K2	0	Susceptible	9	0	0
113	K2	0	Susceptible	9	0	0
114	K2	0	Susceptible	9	0	0
115	K2	0	Susceptible	9	0	0
116	K2	0	Susceptible	9	0	0
117	K2	0	Susceptible	9	0	0
118	K2	0	Susceptible	9	0	0
119	K2	0	Susceptible	9	0	0
120	K2	0	Susceptible	9	0	0
121	K2	0	Susceptible	9	0	0
122	K2	0	Susceptible	9	0	0
123	K2	0	Susceptible	9	0	0
124	K2	0	Susceptible	9	0	0
125	K2	0	Susceptible	9	0	0
126	K2	0	Susceptible	9	0	0
127	K2	0	Susceptible	9	0	0
128	K2	0	Susceptible	9	0	0
129	K2	0	Susceptible	9	0	0
130	K2	0	Susceptible	9	0	0
131	K2	0	Susceptible	9	0	0
132	K2	0	Susceptible	9	0	0
133	K2	0	Susceptible	9	0	0
134	K2	0	Susceptible	9	0	0
135	K2	0	Susceptible	9	0	0
136	K2	0	Susceptible	9	0	0
137	K2	0	Susceptible	9	0	0
138	K2	0	Susceptible	9	0	0
139	K2	0	Susceptible	9	0	0
140	K2	0	Susceptible	9	0	0
141	K2	0	Susceptible	9	0	0
142	K2	0	Susceptible	9	0	0
143	K2	0	Susceptible	9	0	0
144	K2	0	Susceptible	9	0	0
145	K2	0	Susceptible	9	0	0
146	K2	0	Susceptible	9	0	0
147	K2	0	Susceptible	9	0	0
148	K2	0	Susceptible	9	0	0
149	K2	0	Susceptible	9	0	0
150	K2	0	Susceptible	9	0	0
151	K2	0	Susceptible	9	0	0
152	K2	0	Susceptible	9	0	0
153	K2	0	Susceptible	9	0	0
154	K2	0	Susceptible	9	0	0
155	K2	0	Susceptible	9	0	0
156	K2	0	Susceptible	9	0	0
157	K2	0	Susceptible	9	0	0
158	K2	0	Susceptible	9	0	0
159	K2	0	Susceptible	9	0	0
160	K2	0	Susceptible	9	0	0
161	K2	0	Susceptible	9	0	0
162	K2	0	Susceptible	9	0	0
163	K2	0	Susceptible	9	0	0
164	K2	0	Susceptible	9	0	0
165	K2	0	Susceptible	9	0	0
166	K2	0	Susceptible	9	0	0
167	K2	0	Susceptible	9	0	0
168	K2	0	Susceptible	9	0	0
169	K2	0	Susceptible	9	0	0
170	K2	0	Susceptible	9	0	0
171	K2	0	Susceptible	9	0	0
172	K2	0	Susceptible	9	0	0
173	K2	0	Susceptible	9	0	0
174	K2	0	Susceptible	9	0	0
175	K2	0	Susceptible	9	0	0
176	K2	0	Susceptible	9	0	0
177	K2	0	Susceptible	9	0	0
178	K2	0	Susceptible	9	0	0
179	K2	0	Susceptible	9	0	0
180	K2	0	Susceptible	9	0	0
181	K2	0	Susceptible	9	0	0
182	K2	0	Susceptible	9	0	0
183	K2	0	Susceptible	9	0	0
184	K2	0	Susceptible	9	0	0
185	K2	0	Susceptible	9	0	0
186	K2	0	Susceptible	9	0	0
187	K2	0	Susceptible	9	0	0
188	K2	0	Susceptible	9	0	0
189	K2	0	Susceptible	9	0	0
190	K2	0	Susceptible	9	0	0
191	K2	0	Susceptible	9	0	0
192	K2	0	Susceptible	9	0	0
193	K2	0	Susceptible	9	0	0
194	K2	0	Susceptible	9	0	0
195	K2	0	Susceptible	9	0	0
196	K2	0	Susceptible	9	0	0
197	K2	0	Susceptible	9	0	0
198	K2	0	Susceptible	9	0	0
199	K2	0	Susceptible	9	0	0
200	K2	0	Susceptible	9	0	0
201	K2	0	Susceptible	9	0	0
202	K2	0	Susceptible	9	0	0
203	K2	0	Susceptible	9	0	0
204	K2	0	Susceptible	9	0	0
205	K2	0	Susceptible	9	0	0
206	K2	0	Susceptible	9	0	0
207	K2	0	Susceptible	12	0	0
208	K2	0	Susceptible	12	0	0
209	K2	0	Susceptible	12	0	0
210	K2	0	Susceptible	12	0	0
211	K2	0	Susceptible	12	0	0
212	K2	0	Susceptible	12	0	0
213	K2	0	Susceptible	12	0	0
214	K2	0	Susceptible	12	0	0
215	K2	0	Susceptible	12	0	0
216	K2	0	Susceptible	12	0	0
217	K2	0	Susceptible	12	0	0
218	K2	0	Susceptible	12	0	0
219	K2	0	Susceptible	12	0	0
220	K2	0	Susceptible	12	0	0
221	K2	0	Susceptible	12	0	0
222	K2	0	Susceptible	12	0	0
223	K2	0	Susceptible	12	0	0
224	K2	0	Susceptible	12	0	0
225	K2	0	Susceptible	12	0	0
226	K2	0	Susceptible	12	0	0
227	K6	0	Susceptible	9	0	1
228	K6	0	Susceptible	9	0	1
229	K6	0	Susceptible	9	0	1
230	K6	0	Susceptible	9	0	1
231	K6	0	Susceptible	9	0	1
232	K6	0	Susceptible	9	0	1
233	K6	0	Susceptible	9	0	1
234	K6	0	Susceptible	9	0	1
235	K6	0	Susceptible	9	0	0
236	K6	1	Susceptible	9	1	0
237	K6	1	Susceptible	9	1	1
238	K6	0	Susceptible	11	0	0
239	K6	0	Susceptible	11	0	0
240	K6	0	Susceptible	11	0	0
241	K6	0	Susceptible	11	0	0
242	K6	0	Susceptible	11	0	0
243	K6	0	Susceptible	11	0	0
244	K6	0	Susceptible	11	0	0
245	K6	1	Susceptible	7	1	0
246	K6	1	Susceptible	7	1	0
247	K6	1	Susceptible	12	1	0
248	K6	1	Susceptible	9	1	0
249	K6	1	Susceptible	12	1	0
250	K6	1	Susceptible	11	1	1
251	K6	0	Susceptible	12	0	1
252	K6	0	Susceptible	12	0	1
253	K6	0	Susceptible	9	0	1
254	K6	0	Susceptible	9	0	1
255	K6	0	Susceptible	9	0	1
256	K6	0	Susceptible	9	0	1
257	K6	0	Susceptible	9	0	1
258	K6	0	Susceptible	9	0	1
259	K6	0	Susceptible	9	0	1
260	K6	0	Susceptible	9	0	1
261	K6	1	Susceptible	7	1	0
262	K6	0	Susceptible	7	0	1
263	K6	0	Susceptible	7	0	1
264	K6	0	Susceptible	7	0	1
265	K6	1	Susceptible	9	1	0
266	K6	1	Susceptible	7	1	1
267	K6	0	Susceptible	12	0	0
268	K6	0	Susceptible	12	0	0
269	K6	1	Susceptible	9	1	0
270	K6	1	Susceptible	9	1	0
271	K6	1	Susceptible	7	1	0
272	K6	1	Susceptible	9	1	1
273	K6	1	Susceptible	11	1	1
274	K6	1	Susceptible	9	1	0
305	K7	0	Susceptible	11	0	1
306	K7	0	Susceptible	12	0	1
307	K7	0	Susceptible	11	0	0
308	K7	0	Susceptible	11	0	0
309	K7	0	Susceptible	11	0	0
310	K7	0	Susceptible	11	0	0
311	K7	0	Susceptible	11	0	0
312	K7	0	Susceptible	11	0	0
313	K7	0	Susceptible	11	0	0
314	K7	0	Susceptible	11	0	0
315	K7	0	Susceptible	11	0	0
316	K7	0	Susceptible	11	0	0
317	K7	0	Susceptible	11	0	0
318	K7	0	Susceptible	11	0	0
319	K7	0	Susceptible	11	0	0
320	K7	0	Susceptible	11	0	0
321	K7	0	Susceptible	11	0	0
322	K7	0	Susceptible	11	0	0
323	K7	0	Susceptible	11	0	0
324	K7	0	Susceptible	11	0	0
325	K7	0	Susceptible	11	0	0
326	K7	0	Susceptible	11	0	0
327	K7	0	Susceptible	11	0	0
328	K7	0	Susceptible	11	0	0
329	K7	0	Susceptible	11	0	0
330	K7	0	Susceptible	11	0	0
331	K7	0	Susceptible	11	0	0
332	K7	0	Susceptible	11	0	0
333	K7	0	Susceptible	11	0	0
334	K7	0	Susceptible	11	0	0
335	K7	0	Susceptible	11	0	0
336	K7	0	Susceptible	11	0	0
337	K7	0	Susceptible	11	0	0
338	K7	0	Susceptible	11	0	0
339	K7	0	Susceptible	11	0	0
340	K7	0	Susceptible	11	0	0
341	K7	0	Susceptible	11	0	0
342	K7	0	Susceptible	11	0	0
343	K7	0	Susceptible	11	0	0
344	K7	0	Susceptible	11	0	0
345	K7	0	Susceptible	11	0	0
346	K7	0	Susceptible	11	0	0
347	K7	0	Susceptible	12	0	0
348	K7	0	Susceptible	12	0	0
349	K7	0	Susceptible	12	0	0
350	K7	0	Susceptible	12	0	0
351	K7	0	Susceptible	12	0	0
352	K7	0	Susceptible	12	0	0
353	K7	0	Susceptible	12	0	0
354	K7	0	Susceptible	12	0	0
355	K7	0	Susceptible	12	0	0
356	K7	0	Susceptible	12	0	0
357	K7	0	Susceptible	12	0	0
358	K7	0	Susceptible	12	0	0
359	K7	0	Susceptible	12	0	0
360	K7	0	Susceptible	12	0	0
361	K7	0	Susceptible	12	0	0
362	K7	0	Susceptible	12	0	0
363	K7	0	Susceptible	12	0	0
364	K7	0	Susceptible	12	0	0
365	K7	0	Susceptible	12	0	0
366	K7	0	Susceptible	12	0	0
367	K7	0	Susceptible	12	0	0
368	K7	0	Susceptible	12	0	0
369	K7	1	Susceptible	11	1	1
370	K7	1	Susceptible	12	1	0
371	K7	1	Susceptible	12	1	0
372	K7	1	Susceptible	11	0	0
373	K7	1	Susceptible	12	0	0
374	K7	0	Susceptible	9	0	1
375	K7	1	Susceptible	9	1	1
376	K7	1	Susceptible	9	1	0
377	K7	1	Susceptible	7	1	1
378	K7	1	Susceptible	9	1	0
379	K7	1	Susceptible	9	1	0
380	K7	0	Susceptible	7	0	1
381	K7	1	Susceptible	9	1	0
382	K7	1	Susceptible	11	2	0
383	K7	1	Susceptible	11	1	0
384	K7	1	Susceptible	11	2	0
385	K7	0	Susceptible	7	0	1
386	K7	1	Susceptible	7	1	0
387	K7	1	Susceptible	11	1	0
388	K7	0	Susceptible	11	0	0
389	K7	0	Susceptible	11	0	0
390	K7	0	Susceptible	11	0	0
391	K7	0	Susceptible	11	0	0
392	K7	0	Susceptible	11	0	0
393	K7	0	Susceptible	11	0	0
394	K7	0	Susceptible	11	0	0
395	K7	0	Susceptible	11	0	0
396	K7	0	Susceptible	11	0	0
397	K7	0	Susceptible	11	0	0
398	K7	0	Susceptible	11	0	0
399	K7	0	Susceptible	11	0	0
400	K7	0	Susceptible	11	0	0
401	K7	0	Susceptible	11	0	0
402	K7	0	Susceptible	11	0	0
403	K7	0	Susceptible	11	0	0
404	K7	0	Susceptible	11	0	0
405	K7	0	Susceptible	11	0	0
406	K7	0	Susceptible	11	0	0
407	K7	0	Susceptible	11	0	0
408	K7	0	Susceptible	11	0	0
409	K7	0	Susceptible	11	0	0
410	K7	0	Susceptible	11	0	0
411	K7	0	Susceptible	11	0	0
412	K7	0	Susceptible	11	0	0
413	K7	0	Susceptible	11	0	0
414	K7	0	Susceptible	11	0	0
415	K7	0	Susceptible	11	0	0
416	K7	0	Susceptible	11	0	0
417	K7	0	Susceptible	11	0	0
418	K7	0	Susceptible	11	0	0
419	K7	0	Susceptible	11	0	0
420	K7	0	Susceptible	11	0	0
421	K7	0	Susceptible	11	0	0
422	K7	0	Susceptible	11	0	0
423	K7	0	Susceptible	11	0	0
424	K7	0	Susceptible	11	0	0
425	K7	0	Susceptible	11	0	0
426	K7	0	Susceptible	11	0	0
427	K7	0	Susceptible	11	0	0
428	K7	0	Susceptible	11	0	0
429	K7	0	Susceptible	11	0	0
430	K7	0	Susceptible	11	0	0
431	K7	0	Susceptible	11	0	0
432	K7	0	Susceptible	11	0	0
433	K7	0	Susceptible	11	0	0
434	K7	1	Susceptible	9	1	0
435	K7	1	Susceptible	9	1	0
436	K7	1	Susceptible	9	1	0
437	K7	1	Susceptible	11	1	0
438	K7	1	Susceptible	11	3	0
439	K7	1	Susceptible	11	1	0
440	K7	1	Susceptible	12	1	0
441	K7	1	Susceptible	12	1	0
442	K7	1	Susceptible	12	1	0
443	K7	1	Susceptible	12	1	0
444	K7	1	Susceptible	11	1	0
445	K7	1	Susceptible	11	1	0
446	K7	1	Susceptible	12	1	0
447	B1	1	Surviving	11	1	1
448	B1	0	Surviving	11	0	0
449	B1	0	Surviving	12	0	0
450	B1	0	Surviving	7	0	1
451	B1	1	Surviving	7	1	0
452	B1	0	Surviving	7	0	1
453	B1	1	Surviving	7	1	0
454	B1	1	Surviving	9	1	0
455	B1	0	Surviving	9	0	0
456	B1	0	Surviving	9	0	0
457	B1	1	Surviving	9	1	0
458	B1	1	Surviving	9	1	0
459	B1	1	Surviving	7	1	0
460	B1	1	Surviving	9	1	0
461	B1	1	Surviving	11	1	0
462	B1	1	Surviving	11	1	0
463	B1	0	Surviving	9	0	1
464	B1	0	Surviving	9	0	0
465	B1	1	Surviving	7	1	0
466	B1	1	Surviving	7	1	0
467	B1	0	Surviving	11	0	0
468	B1	0	Surviving	9	0	0
469	B1	0	Surviving	9	0	0
470	B1	0	Surviving	9	0	0
471	B1	0	Surviving	9	0	0
472	B1	0	Surviving	9	0	0
473	B1	1	Surviving	7	1	1
474	B1	1	Surviving	7	1	0
475	B1	1	Surviving	9	1	0
476	B1	0	Surviving	7	0	0
477	B1	0	Surviving	7	0	0
478	B1	0	Surviving	7	0	0
479	B1	0	Surviving	7	0	0
480	B1	0	Surviving	7	0	0
481	B1	0	Surviving	7	0	0
482	B1	0	Surviving	7	0	1
483	B1	0	Surviving	7	0	0
484	B1	0	Surviving	7	0	0
485	B1	0	Surviving	7	0	0
486	B1	0	Surviving	7	0	0
487	B1	0	Surviving	7	0	0
488	B1	0	Surviving	7	0	0
489	B1	0	Surviving	7	0	0
490	B1	1	Surviving	7	1	0
491	B1	0	Surviving	7	0	1
492	B1	0	Surviving	9	0	1
493	B1	0	Surviving	7	0	0
494	B1	0	Surviving	7	0	0
495	B1	0	Surviving	7	0	0
496	B1	0	Surviving	7	0	0
497	B1	0	Surviving	7	0	0
498	B1	0	Surviving	7	0	0
499	B1	0	Surviving	7	0	0
500	B1	0	Surviving	7	0	0
501	B1	0	Surviving	7	0	0
502	B1	0	Surviving	7	0	0
503	B1	0	Surviving	7	0	0
504	B1	0	Surviving	7	0	0
505	B1	0	Surviving	7	0	0
506	B1	0	Surviving	7	0	0
507	B1	0	Surviving	7	0	0
508	B1	0	Surviving	7	0	0
509	B1	0	Surviving	7	0	0
510	B1	0	Surviving	7	0	0
511	B1	0	Surviving	7	0	0
512	B1	0	Surviving	7	0	0
513	B1	0	Surviving	7	0	0
514	B1	0	Surviving	7	0	0
515	B1	0	Surviving	7	0	0
516	B1	0	Surviving	7	0	0
517	B1	0	Surviving	7	0	0
518	B1	0	Surviving	7	0	0
519	B1	0	Surviving	7	0	0
520	B1	0	Surviving	7	0	0
521	B1	0	Surviving	7	0	0
522	B1	0	Surviving	7	0	0
523	B1	0	Surviving	7	0	0
524	B1	0	Surviving	7	0	0
525	B1	0	Surviving	7	0	0
526	B1	0	Surviving	7	0	0
527	B1	0	Surviving	7	0	0
528	B1	0	Surviving	7	0	0
529	B1	0	Surviving	7	0	0
530	B1	0	Surviving	7	0	0
531	B1	0	Surviving	7	0	0
532	B1	0	Surviving	7	0	0
533	B1	0	Surviving	7	0	0
534	B1	0	Surviving	7	0	0
535	B1	0	Surviving	7	0	0
536	B1	0	Surviving	7	0	0
537	B1	0	Surviving	7	0	0
538	B1	0	Surviving	7	0	0
539	B1	0	Surviving	7	0	0
540	B1	0	Surviving	7	0	0
541	B1	0	Surviving	7	0	0
542	B1	0	Surviving	7	0	0
543	B1	0	Surviving	7	0	0
544	B1	0	Surviving	7	0	0
545	B1	0	Surviving	7	0	0
575	B5	0	Surviving	11	0	0
576	B5	0	Surviving	11	0	0
577	B5	0	Surviving	11	0	0
578	B5	0	Surviving	11	0	0
579	B5	0	Surviving	11	0	0
580	B5	0	Surviving	11	0	0
581	B5	0	Surviving	11	0	0
582	B5	0	Surviving	11	0	0
583	B5	0	Surviving	11	0	0
584	B5	0	Surviving	11	0	0
585	B5	0	Surviving	11	0	0
586	B5	0	Surviving	11	0	0
587	B5	0	Surviving	11	0	0
588	B5	0	Surviving	11	0	0
589	B5	0	Surviving	11	0	0
590	B5	0	Surviving	11	0	0
591	B5	0	Surviving	11	0	0
592	B5	0	Surviving	11	0	0
593	B5	0	Surviving	11	0	1
594	B5	0	Surviving	11	0	1
595	B5	1	Surviving	9	1	1
596	B5	0	Surviving	9	0	0
597	B5	0	Surviving	9	0	0
598	B5	0	Surviving	9	0	0
599	B5	0	Surviving	9	0	0
600	B5	0	Surviving	9	0	0
601	B5	0	Surviving	9	0	0
602	B5	0	Surviving	9	0	0
603	B5	0	Surviving	9	0	0
604	B5	0	Surviving	9	0	0
605	B5	0	Surviving	9	0	0
606	B5	0	Surviving	9	0	0
607	B5	0	Surviving	9	0	0
608	B5	0	Surviving	9	0	1
609	B5	1	Surviving	9	1	1
610	B5	0	Surviving	9	0	0
611	B5	0	Surviving	9	0	0
612	B5	0	Surviving	9	0	0
613	B5	0	Surviving	9	0	0
614	B5	1	Surviving	9	1	1
615	B5	1	Surviving	9	1	1
616	B5	0	Surviving	9	0	1
617	B5	0	Surviving	9	0	0
618	B5	0	Surviving	9	0	0
619	B5	0	Surviving	9	0	0
620	B5	0	Surviving	9	0	0
621	B5	1	Surviving	11	1	0
622	B5	1	Surviving	9	1	0
623	B5	1	Surviving	9	1	1
624	B5	1	Surviving	9	1	1
625	B5	1	Surviving	9	0	1
626	B5	1	Surviving	9	1	1
627	B5	1	Surviving	9	2	1
628	B5	0	Surviving	9	0	1
629	B5	1	Surviving	11	2	1
630	B5	1	Surviving	9	1	1
631	B5	1	Surviving	9	2	1
632	B5	1	Surviving	9	1	1
663	B4	0	Surviving	9	0	1
664	B4	0	Surviving	9	0	1
665	B4	1	Surviving	7	1	0
666	B4	0	Surviving	7	0	1
667	B4	0	Surviving	7	0	0
668	B4	1	Surviving	9	1	1
669	B4	0	Surviving	11	0	0
670	B4	0	Surviving	7	0	0
671	B4	1	Surviving	9	1	1
672	B4	1	Surviving	11	1	0
673	B4	1	Surviving	11	1	0
674	B4	0	Surviving	9	0	0
675	B4	0	Surviving	9	0	0
676	B4	0	Surviving	9	0	0
677	B4	0	Surviving	9	0	0
678	B4	0	Surviving	9	0	0
679	B4	0	Surviving	9	0	0
680	B4	0	Surviving	9	0	0
681	B4	0	Surviving	9	0	0
682	B4	0	Surviving	9	0	0
683	B4	0	Surviving	9	0	0
684	B4	0	Surviving	9	0	0
685	B4	0	Surviving	9	0	0
686	B4	0	Surviving	9	0	0
687	B4	0	Surviving	9	0	0
688	B4	0	Surviving	9	0	0
689	B4	0	Surviving	9	0	0
690	B4	0	Surviving	9	0	0
691	B4	0	Surviving	9	0	0
692	B4	0	Surviving	9	0	0
693	B4	0	Surviving	9	0	0
694	B4	0	Surviving	7	0	0
695	B4	0	Surviving	7	0	0
696	B4	0	Surviving	7	0	0
697	B4	0	Surviving	7	0	0
698	B4	1	Surviving	7	1	0
699	B4	1	Surviving	9	1	0
700	B4	1	Surviving	7	1	0
701	B4	0	Surviving	11	0	1
702	B4	1	Surviving	9	1	1
703	B4	0	Surviving	11	0	0
704	B4	0	Surviving	11	0	0
705	B4	0	Surviving	11	0	0
706	B4	0	Surviving	11	0	0
707	B4	1	Surviving	7	1	0
708	B4	0	Surviving	9	0	1
709	B4	1	Surviving	7	1	0
710	B4	1	Surviving	9	1	0
711	B4	0	Surviving	7	0	1
712	B4	0	Surviving	7	0	1
713	B4	0	Surviving	9	0	1
714	B4	1	Surviving	7	1	0
715	B4	1	Surviving	9	2	0
716	B4	1	Surviving	9	2	0
717	B4	1	Surviving	7	1	1
718	B4	0	Surviving	9	0	1
719	B4	1	Surviving	9	2	1
720	B4	0	Surviving	7	0	1
721	B4	1	Surviving	7	1	0
722	B4	0	Surviving	11	0	1
723	B4	0	Surviving	9	0	1
724	B4	0	Surviving	7	0	0
725	B4	0	Surviving	7	0	0
726	B4	0	Surviving	7	0	0
727	B4	0	Surviving	7	0	0
728	B4	0	Surviving	7	0	0
729	B4	0	Surviving	7	0	0
730	B4	0	Surviving	7	0	0
731	B4	0	Surviving	7	0	0
732	B4	0	Surviving	7	0	0
733	B4	0	Surviving	7	0	0
734	B4	1	Surviving	7	1	0
735	B4	1	Surviving	7	1	0
736	B4	1	Surviving	7	1	0
737	B4	1	Surviving	7	1	0
738	B4	1	Surviving	7	1	0
739	B3	0	Surviving	5	0	0
740	B3	0	Surviving	5	0	0
741	B3	0	Surviving	5	0	0
742	B3	0	Surviving	5	0	0
743	B3	0	Surviving	5	0	0
744	B3	0	Surviving	5	0	0
745	B3	0	Surviving	5	0	0
746	B3	0	Surviving	5	0	0
747	B3	0	Surviving	5	0	0
748	B3	0	Surviving	5	0	0
749	B3	0	Surviving	5	0	0
750	B3	0	Surviving	5	0	0
751	B3	0	Surviving	5	0	0
752	B3	0	Surviving	5	0	0
753	B3	0	Surviving	5	0	0
754	B3	0	Surviving	5	0	0
755	B3	0	Surviving	5	0	0
756	B3	0	Surviving	5	0	0
757	B3	0	Surviving	5	0	0
758	B3	0	Surviving	5	0	0
759	B3	0	Surviving	5	0	0
760	B3	0	Surviving	5	0	0
761	B3	0	Surviving	5	0	0
762	B3	0	Surviving	5	0	0
763	B3	0	Surviving	5	0	0
764	B3	0	Surviving	5	0	0
765	B3	0	Surviving	5	0	0
766	B3	0	Surviving	5	0	0
767	B3	0	Surviving	5	0	0
768	B3	0	Surviving	5	0	0
769	B3	0	Surviving	5	0	0
770	B3	0	Surviving	5	0	0
771	B3	0	Surviving	5	0	0
772	B3	0	Surviving	5	0	0
773	B3	0	Surviving	5	0	0
774	B3	0	Surviving	5	0	0
775	B3	0	Surviving	5	0	0
776	B3	0	Surviving	5	0	0
777	B3	0	Surviving	5	0	0
778	B3	0	Surviving	5	0	0
779	B3	0	Surviving	5	0	0
780	B3	0	Surviving	7	0	1
781	B3	0	Surviving	7	0	1
782	B3	0	Surviving	7	0	0
783	B3	0	Surviving	7	0	0
784	B3	0	Surviving	7	0	0
785	B3	0	Surviving	7	0	0
786	B3	0	Surviving	7	0	0
787	B3	0	Surviving	7	0	0
788	B3	0	Surviving	7	0	0
789	B3	0	Surviving	7	0	0
790	B3	0	Surviving	7	0	0
791	B3	0	Surviving	7	0	0
792	B3	0	Surviving	7	0	0
793	B3	0	Surviving	7	0	0
794	B3	0	Surviving	7	0	0
795	B3	0	Surviving	7	0	0
796	B3	0	Surviving	7	0	0
797	B3	0	Surviving	7	0	0
798	B3	0	Surviving	7	0	0
799	B3	0	Surviving	7	0	0
800	B3	0	Surviving	7	0	0
801	B3	0	Surviving	7	0	0
802	B3	0	Surviving	7	0	0
803	B3	0	Surviving	7	0	0
804	B3	0	Surviving	5	0	0
805	B3	0	Surviving	5	0	0
806	B3	0	Surviving	5	0	0
807	B3	0	Surviving	5	0	0
808	B3	0	Surviving	5	0	0
809	B3	0	Surviving	5	0	0
810	B3	0	Surviving	5	0	0
811	B3	0	Surviving	5	0	0
812	B3	0	Surviving	5	0	0
813	B3	0	Surviving	5	0	0
814	B3	0	Surviving	5	0	0
815	B3	0	Surviving	5	0	0
816	B3	0	Surviving	5	0	0
817	B3	0	Surviving	5	0	0
818	B3	0	Surviving	5	0	0
819	B3	0	Surviving	5	0	0
820	B3	0	Surviving	5	0	0
821	B3	0	Surviving	5	0	0
822	B3	0	Surviving	5	0	0
823	B3	0	Surviving	5	0	0
824	B3	0	Surviving	5	0	0
825	B3	0	Surviving	5	0	0
826	B3	0	Surviving	5	0	0
827	B3	0	Surviving	5	0	0
828	B3	0	Surviving	5	0	0
829	B3	0	Surviving	5	0	0
830	B3	0	Surviving	5	0	0
831	B3	0	Surviving	5	0	0
832	B3	0	Surviving	5	0	0
833	B3	0	Surviving	5	0	0
834	B3	0	Surviving	5	0	0
835	B3	0	Surviving	5	0	0

## Sheet: Surv. recap
Sample.no	Colony.ID	Infested	col.type	brood.stage	no.foundresses	recapped
447	B1	1	Surviving	11	1	1
448	B1	0	Surviving	11	0	0
449	B1	0	Surviving	12	0	0
450	B1	0	Surviving	7	0	1
451	B1	1	Surviving	7	1	0
452	B1	0	Surviving	7	0	1
453	B1	1	Surviving	7	1	0
454	B1	1	Surviving	9	1	0
455	B1	0	Surviving	9	0	0
456	B1	0	Surviving	9	0	0
457	B1	1	Surviving	9	1	0
458	B1	1	Surviving	9	1	0
459	B1	1	Surviving	7	1	0
460	B1	1	Surviving	9	1	0
461	B1	1	Surviving	11	1	0
462	B1	1	Surviving	11	1	0
463	B1	0	Surviving	9	0	1
464	B1	0	Surviving	9	0	0
465	B1	1	Surviving	7	1	0
466	B1	1	Surviving	7	1	0
467	B1	0	Surviving	11	0	0
468	B1	0	Surviving	9	0	0
469	B1	0	Surviving	9	0	0
470	B1	0	Surviving	9	0	0
471	B1	0	Surviving	9	0	0
472	B1	0	Surviving	9	0	0
473	B1	1	Surviving	7	1	1
474	B1	1	Surviving	7	1	0
475	B1	1	Surviving	9	1	0
476	B1	0	Surviving	7	0	0
477	B1	0	Surviving	7	0	0
478	B1	0	Surviving	7	0	0
479	B1	0	Surviving	7	0	0
480	B1	0	Surviving	7	0	0
481	B1	0	Surviving	7	0	0
482	B1	0	Surviving	7	0	1
483	B1	0	Surviving	7	0	0
484	B1	0	Surviving	7	0	0
485	B1	0	Surviving	7	0	0
486	B1	0	Surviving	7	0	0
487	B1	0	Surviving	7	0	0
488	B1	0	Surviving	7	0	0
489	B1	0	Surviving	7	0	0
490	B1	1	Surviving	7	1	0
491	B1	0	Surviving	7	0	1
492	B1	0	Surviving	9	0	1
493	B1	0	Surviving	7	0	0
494	B1	0	Surviving	7	0	0
495	B1	0	Surviving	7	0	0
496	B1	0	Surviving	7	0	0
497	B1	0	Surviving	7	0	0
498	B1	0	Surviving	7	0	0
499	B1	0	Surviving	7	0	0
500	B1	0	Surviving	7	0	0
501	B1	0	Surviving	7	0	0
502	B1	0	Surviving	7	0	0
503	B1	0	Surviving	7	0	0
504	B1	0	Surviving	7	0	0
505	B1	0	Surviving	7	0	0
506	B1	0	Surviving	7	0	0
507	B1	0	Surviving	7	0	0
508	B1	0	Surviving	7	0	0
509	B1	0	Surviving	7	0	0
510	B1	0	Surviving	7	0	0
511	B1	0	Surviving	7	0	0
512	B1	0	Surviving	7	0	0
513	B1	0	Surviving	7	0	0
514	B1	0	Surviving	7	0	0
515	B1	0	Surviving	7	0	0
516	B1	0	Surviving	7	0	0
517	B1	0	Surviving	7	0	0
518	B1	0	Surviving	7	0	0
519	B1	0	Surviving	7	0	0
520	B1	0	Surviving	7	0	0
521	B1	0	Surviving	7	0	0
522	B1	0	Surviving	7	0	0
523	B1	0	Surviving	7	0	0
524	B1	0	Surviving	7	0	0
525	B1	0	Surviving	7	0	0
526	B1	0	Surviving	7	0	0
527	B1	0	Surviving	7	0	0
528	B1	0	Surviving	7	0	0
529	B1	0	Surviving	7	0	0
530	B1	0	Surviving	7	0	0
531	B1	0	Surviving	7	0	0
532	B1	0	Surviving	7	0	0
533	B1	0	Surviving	7	0	0
534	B1	0	Surviving	7	0	0
535	B1	0	Surviving	7	0	0
536	B1	0	Surviving	7	0	0
537	B1	0	Surviving	7	0	0
538	B1	0	Surviving	7	0	0
539	B1	0	Surviving	7	0	0
540	B1	0	Surviving	7	0	0
541	B1	0	Surviving	7	0	0
542	B1	0	Surviving	7	0	0
543	B1	0	Surviving	7	0	0
544	B1	0	Surviving	7	0	0
545	B1	0	Surviving	7	0	0
575	B5	0	Surviving	11	0	0
576	B5	0	Surviving	11	0	0
577	B5	0	Surviving	11	0	0
578	B5	0	Surviving	11	0	0
579	B5	0	Surviving	11	0	0
580	B5	0	Surviving	11	0	0
581	B5	0	Surviving	11	0	0
582	B5	0	Surviving	11	0	0
583	B5	0	Surviving	11	0	0
584	B5	0	Surviving	11	0	0
585	B5	0	Surviving	11	0	0
586	B5	0	Surviving	11	0	0
587	B5	0	Surviving	11	0	0
588	B5	0	Surviving	11	0	0
589	B5	0	Surviving	11	0	0
590	B5	0	Surviving	11	0	0
591	B5	0	Surviving	11	0	0
592	B5	0	Surviving	11	0	0
593	B5	0	Surviving	11	0	1
594	B5	0	Surviving	11	0	1
595	B5	1	Surviving	9	1	1
596	B5	0	Surviving	9	0	0
597	B5	0	Surviving	9	0	0
598	B5	0	Surviving	9	0	0
599	B5	0	Surviving	9	0	0
600	B5	0	Surviving	9	0	0
601	B5	0	Surviving	9	0	0
602	B5	0	Surviving	9	0	0
603	B5	0	Surviving	9	0	0
604	B5	0	Surviving	9	0	0
605	B5	0	Surviving	9	0	0
606	B5	0	Surviving	9	0	0
607	B5	0	Surviving	9	0	0
608	B5	0	Surviving	9	0	1
609	B5	1	Surviving	9	1	1
610	B5	0	Surviving	9	0	0
611	B5	0	Surviving	9	0	0
612	B5	0	Surviving	9	0	0
613	B5	0	Surviving	9	0	0
614	B5	1	Surviving	9	1	1
615	B5	1	Surviving	9	1	1
616	B5	0	Surviving	9	0	1
617	B5	0	Surviving	9	0	0
618	B5	0	Surviving	9	0	0
619	B5	0	Surviving	9	0	0
620	B5	0	Surviving	9	0	0
621	B5	1	Surviving	11	1	0
622	B5	1	Surviving	9	1	0
623	B5	1	Surviving	9	1	1
624	B5	1	Surviving	9	1	1
625	B5	1	Surviving	9	0	1
626	B5	1	Surviving	9	1	1
627	B5	1	Surviving	9	2	1
628	B5	0	Surviving	9	0	1
629	B5	1	Surviving	11	2	1
630	B5	1	Surviving	9	1	1
631	B5	1	Surviving	9	2	1
632	B5	1	Surviving	9	1	1
663	B4	0	Surviving	9	0	1
664	B4	0	Surviving	9	0	1
665	B4	1	Surviving	7	1	0
666	B4	0	Surviving	7	0	1
667	B4	0	Surviving	7	0	0
668	B4	1	Surviving	9	1	1
669	B4	0	Surviving	11	0	0
670	B4	0	Surviving	7	0	0
671	B4	1	Surviving	9	1	1
672	B4	1	Surviving	11	1	0
673	B4	1	Surviving	11	1	0
674	B4	0	Surviving	9	0	0
675	B4	0	Surviving	9	0	0
676	B4	0	Surviving	9	0	0
677	B4	0	Surviving	9	0	0
678	B4	0	Surviving	9	0	0
679	B4	0	Surviving	9	0	0
680	B4	0	Surviving	9	0	0
681	B4	0	Surviving	9	0	0
682	B4	0	Surviving	9	0	0
683	B4	0	Surviving	9	0	0
684	B4	0	Surviving	9	0	0
685	B4	0	Surviving	9	0	0
686	B4	0	Surviving	9	0	0
687	B4	0	Surviving	9	0	0
688	B4	0	Surviving	9	0	0
689	B4	0	Surviving	9	0	0
690	B4	0	Surviving	9	0	0
691	B4	0	Surviving	9	0	0
692	B4	0	Surviving	9	0	0
693	B4	0	Surviving	9	0	0
694	B4	0	Surviving	7	0	0
695	B4	0	Surviving	7	0	0
696	B4	0	Surviving	7	0	0
697	B4	0	Surviving	7	0	0
698	B4	1	Surviving	7	1	0
699	B4	1	Surviving	9	1	0
700	B4	1	Surviving	7	1	0
701	B4	0	Surviving	11	0	1
702	B4	1	Surviving	9	1	1
703	B4	0	Surviving	11	0	0
704	B4	0	Surviving	11	0	0
705	B4	0	Surviving	11	0	0
706	B4	0	Surviving	11	0	0
707	B4	1	Surviving	7	1	0
708	B4	0	Surviving	9	0	1
709	B4	1	Surviving	7	1	0
710	B4	1	Surviving	9	1	0
711	B4	0	Surviving	7	0	1
712	B4	0	Surviving	7	0	1
713	B4	0	Surviving	9	0	1
714	B4	1	Surviving	7	1	0
715	B4	1	Surviving	9	2	0
716	B4	1	Surviving	9	2	0
717	B4	1	Surviving	7	1	1
718	B4	0	Surviving	9	0	1
719	B4	1	Surviving	9	2	1
720	B4	0	Surviving	7	0	1
721	B4	1	Surviving	7	1	0
722	B4	0	Surviving	11	0	1
723	B4	0	Surviving	9	0	1
724	B4	0	Surviving	7	0	0
725	B4	0	Surviving	7	0	0
726	B4	0	Surviving	7	0	0
727	B4	0	Surviving	7	0	0
728	B4	0	Surviving	7	0	0
729	B4	0	Surviving	7	0	0
730	B4	0	Surviving	7	0	0
731	B4	0	Surviving	7	0	0
732	B4	0	Surviving	7	0	0
733	B4	0	Surviving	7	0	0
734	B4	1	Surviving	7	1	0
735	B4	1	Surviving	7	1	0
736	B4	1	Surviving	7	1	0
737	B4	1	Surviving	7	1	0
738	B4	1	Surviving	7	1	0
739	B3	0	Surviving	5	0	0
740	B3	0	Surviving	5	0	0
741	B3	0	Surviving	5	0	0
742	B3	0	Surviving	5	0	0
743	B3	0	Surviving	5	0	0
744	B3	0	Surviving	5	0	0
745	B3	0	Surviving	5	0	0
746	B3	0	Surviving	5	0	0
747	B3	0	Surviving	5	0	0
748	B3	0	Surviving	5	0	0
749	B3	0	Surviving	5	0	0
750	B3	0	Surviving	5	0	0
751	B3	0	Surviving	5	0	0
752	B3	0	Surviving	5	0	0
753	B3	0	Surviving	5	0	0
754	B3	0	Surviving	5	0	0
755	B3	0	Surviving	5	0	0
756	B3	0	Surviving	5	0	0
757	B3	0	Surviving	5	0	0
758	B3	0	Surviving	5	0	0
759	B3	0	Surviving	5	0	0
760	B3	0	Surviving	5	0	0
761	B3	0	Surviving	5	0	0
762	B3	0	Surviving	5	0	0
763	B3	0	Surviving	5	0	0
764	B3	0	Surviving	5	0	0
765	B3	0	Surviving	5	0	0
766	B3	0	Surviving	5	0	0
767	B3	0	Surviving	5	0	0
768	B3	0	Surviving	5	0	0
769	B3	0	Surviving	5	0	0
770	B3	0	Surviving	5	0	0
771	B3	0	Surviving	5	0	0
772	B3	0	Surviving	5	0	0
773	B3	0	Surviving	5	0	0
774	B3	0	Surviving	5	0	0
775	B3	0	Surviving	5	0	0
776	B3	0	Surviving	5	0	0
777	B3	0	Surviving	5	0	0
778	B3	0	Surviving	5	0	0
779	B3	0	Surviving	5	0	0
780	B3	0	Surviving	7	0	1
781	B3	0	Surviving	7	0	1
782	B3	0	Surviving	7	0	0
783	B3	0	Surviving	7	0	0
784	B3	0	Surviving	7	0	0
785	B3	0	Surviving	7	0	0
786	B3	0	Surviving	7	0	0
787	B3	0	Surviving	7	0	0
788	B3	0	Surviving	7	0	0
789	B3	0	Surviving	7	0	0
790	B3	0	Surviving	7	0	0
791	B3	0	Surviving	7	0	0
792	B3	0	Surviving	7	0	0
793	B3	0	Surviving	7	0	0
794	B3	0	Surviving	7	0	0
795	B3	0	Surviving	7	0	0
796	B3	0	Surviving	7	0	0
797	B3	0	Surviving	7	0	0
798	B3	0	Surviving	7	0	0
799	B3	0	Surviving	7	0	0
800	B3	0	Surviving	7	0	0
801	B3	0	Surviving	7	0	0
802	B3	0	Surviving	7	0	0
803	B3	0	Surviving	7	0	0
804	B3	0	Surviving	5	0	0
805	B3	0	Surviving	5	0	0
806	B3	0	Surviving	5	0	0
807	B3	0	Surviving	5	0	0
808	B3	0	Surviving	5	0	0
809	B3	0	Surviving	5	0	0
810	B3	0	Surviving	5	0	0
811	B3	0	Surviving	5	0	0
812	B3	0	Surviving	5	0	0
813	B3	0	Surviving	5	0	0
814	B3	0	Surviving	5	0	0
815	B3	0	Surviving	5	0	0
816	B3	0	Surviving	5	0	0
817	B3	0	Surviving	5	0	0
818	B3	0	Surviving	5	0	0
819	B3	0	Surviving	5	0	0
820	B3	0	Surviving	5	0	0
821	B3	0	Surviving	5	0	0
822	B3	0	Surviving	5	0	0
823	B3	0	Surviving	5	0	0
824	B3	0	Surviving	5	0	0
825	B3	0	Surviving	5	0	0
826	B3	0	Surviving	5	0	0
827	B3	0	Surviving	5	0	0
828	B3	0	Surviving	5	0	0
829	B3	0	Surviving	5	0	0
830	B3	0	Surviving	5	0	0
831	B3	0	Surviving	5	0	0
832	B3	0	Surviving	5	0	0
833	B3	0	Surviving	5	0	0
834	B3	0	Surviving	5	0	0
835	B3	0	Surviving	5	0	0

## Sheet: Susc. recap
Sample.no	Colony.ID	Infested	col.type	brood.stage	no.foundresses	recapped
1	K9	0	Susceptible	9	0	1
2	K9	0	Susceptible	9	0	1
3	K9	0	Susceptible	9	0	1
4	K9	0	Susceptible	9	0	1
5	K9	0	Susceptible	9	0	1
6	K9	0	Susceptible	9	0	1
7	K9	0	Susceptible	9	0	1
8	K9	0	Susceptible	9	0	0
9	K9	0	Susceptible	9	0	0
10	K9	0	Susceptible	9	0	0
11	K9	0	Susceptible	9	0	0
12	K9	0	Susceptible	9	0	0
13	K9	0	Susceptible	9	0	0
14	K9	0	Susceptible	9	0	0
15	K9	0	Susceptible	9	0	0
16	K9	0	Susceptible	9	0	0
17	K9	0	Susceptible	9	0	0
18	K9	0	Susceptible	9	0	0
19	K9	0	Susceptible	9	0	0
20	K9	0	Susceptible	9	0	0
21	K9	0	Susceptible	9	0	0
22	K9	0	Susceptible	9	0	0
23	K9	0	Susceptible	9	0	0
24	K9	0	Susceptible	9	0	0
25	K9	0	Susceptible	9	0	0
26	K9	0	Susceptible	9	0	0
27	K9	0	Susceptible	9	0	0
28	K9	0	Susceptible	9	0	0
29	K9	0	Susceptible	9	0	0
30	K9	0	Susceptible	9	0	0
31	K9	0	Susceptible	9	0	0
32	K9	1	Susceptible	9	1	0
33	K9	1	Susceptible	9	1	1
34	K9	1	Susceptible	7	1	0
35	K9	0	Susceptible	11	0	0
36	K9	0	Susceptible	11	0	0
37	K9	0	Susceptible	11	0	0
38	K9	0	Susceptible	11	0	0
39	K9	0	Susceptible	11	0	0
40	K9	0	Susceptible	11	0	0
41	K9	0	Susceptible	11	0	0
42	K9	1	Susceptible	7	1	0
43	K9	1	Susceptible	12	1	0
44	K9	1	Susceptible	9	1	0
45	K9	1	Susceptible	12	1	0
46	K9	1	Susceptible	11	1	1
47	K9	0	Susceptible	12	0	1
48	K9	0	Susceptible	12	0	1
49	K9	0	Susceptible	9	0	1
50	K9	0	Susceptible	9	0	1
51	K9	0	Susceptible	9	0	1
52	K9	0	Susceptible	9	0	1
53	K9	0	Susceptible	9	0	1
54	K9	0	Susceptible	9	0	1
55	K9	0	Susceptible	9	0	1
56	K9	1	Susceptible	7	1	0
57	K9	0	Susceptible	7	0	1
58	K9	1	Susceptible	9	1	0
59	K9	1	Susceptible	7	1	1
60	K9	1	Susceptible	9	1	0
61	K9	1	Susceptible	9	1	0
62	K9	1	Susceptible	7	1	0
63	K9	1	Susceptible	9	1	1
64	K9	1	Susceptible	11	1	1
65	K9	1	Susceptible	9	1	0
96	K2	0	Susceptible	12	0	1
97	K2	0	Susceptible	9	0	1
98	K2	0	Susceptible	12	0	1
99	K2	0	Susceptible	9	0	1
100	K2	1	Susceptible	9	1	1
101	K2	0	Susceptible	12	0	1
102	K2	0	Susceptible	9	0	1
103	K2	0	Susceptible	9	0	1
104	K2	0	Susceptible	12	0	1
105	K2	0	Susceptible	9	0	0
106	K2	0	Susceptible	12	0	0
107	K2	0	Susceptible	9	0	0
108	K2	0	Susceptible	9	0	0
109	K2	0	Susceptible	9	0	0
110	K2	0	Susceptible	9	0	0
111	K2	0	Susceptible	9	0	0
112	K2	0	Susceptible	9	0	0
113	K2	0	Susceptible	9	0	0
114	K2	0	Susceptible	9	0	0
115	K2	0	Susceptible	9	0	0
116	K2	0	Susceptible	9	0	0
117	K2	0	Susceptible	9	0	0
118	K2	0	Susceptible	9	0	0
119	K2	0	Susceptible	9	0	0
120	K2	0	Susceptible	9	0	0
121	K2	0	Susceptible	9	0	0
122	K2	0	Susceptible	9	0	0
123	K2	0	Susceptible	9	0	0
124	K2	0	Susceptible	9	0	0
125	K2	0	Susceptible	9	0	0
126	K2	0	Susceptible	9	0	0
127	K2	0	Susceptible	9	0	0
128	K2	0	Susceptible	9	0	0
129	K2	0	Susceptible	9	0	0
130	K2	0	Susceptible	9	0	0
131	K2	0	Susceptible	9	0	0
132	K2	0	Susceptible	9	0	0
133	K2	0	Susceptible	9	0	0
134	K2	0	Susceptible	9	0	0
135	K2	0	Susceptible	9	0	0
136	K2	0	Susceptible	9	0	0
137	K2	0	Susceptible	9	0	0
138	K2	0	Susceptible	9	0	0
139	K2	0	Susceptible	9	0	0
140	K2	0	Susceptible	9	0	0
141	K2	0	Susceptible	9	0	0
142	K2	0	Susceptible	9	0	0
143	K2	0	Susceptible	9	0	0
144	K2	0	Susceptible	9	0	0
145	K2	0	Susceptible	9	0	0
146	K2	0	Susceptible	9	0	0
147	K2	0	Susceptible	9	0	0
148	K2	0	Susceptible	9	0	0
149	K2	0	Susceptible	9	0	0
150	K2	0	Susceptible	9	0	0
151	K2	0	Susceptible	9	0	0
152	K2	0	Susceptible	9	0	0
153	K2	0	Susceptible	9	0	0
154	K2	0	Susceptible	9	0	0
155	K2	0	Susceptible	9	0	0
156	K2	0	Susceptible	9	0	0
157	K2	0	Susceptible	9	0	0
158	K2	0	Susceptible	9	0	0
159	K2	0	Susceptible	9	0	0
160	K2	0	Susceptible	9	0	0
161	K2	0	Susceptible	9	0	0
162	K2	0	Susceptible	9	0	0
163	K2	0	Susceptible	9	0	0
164	K2	0	Susceptible	9	0	0
165	K2	0	Susceptible	9	0	0
166	K2	0	Susceptible	9	0	0
167	K2	0	Susceptible	9	0	0
168	K2	0	Susceptible	9	0	0
169	K2	0	Susceptible	9	0	0
170	K2	0	Susceptible	9	0	0
171	K2	0	Susceptible	9	0	0
172	K2	0	Susceptible	9	0	0
173	K2	0	Susceptible	9	0	0
174	K2	0	Susceptible	9	0	0
175	K2	0	Susceptible	9	0	0
176	K2	0	Susceptible	9	0	0
177	K2	0	Susceptible	9	0	0
178	K2	0	Susceptible	9	0	0
179	K2	0	Susceptible	9	0	0
180	K2	0	Susceptible	9	0	0
181	K2	0	Susceptible	9	0	0
182	K2	0	Susceptible	9	0	0
183	K2	0	Susceptible	9	0	0
184	K2	0	Susceptible	9	0	0
185	K2	0	Susceptible	9	0	0
186	K2	0	Susceptible	9	0	0
187	K2	0	Susceptible	9	0	0
188	K2	0	Susceptible	9	0	0
189	K2	0	Susceptible	9	0	0
190	K2	0	Susceptible	9	0	0
191	K2	0	Susceptible	9	0	0
192	K2	0	Susceptible	9	0	0
193	K2	0	Susceptible	9	0	0
194	K2	0	Susceptible	9	0	0
195	K2	0	Susceptible	9	0	0
196	K2	0	Susceptible	9	0	0
197	K2	0	Susceptible	9	0	0
198	K2	0	Susceptible	9	0	0
199	K2	0	Susceptible	9	0	0
200	K2	0	Susceptible	9	0	0
201	K2	0	Susceptible	9	0	0
202	K2	0	Susceptible	9	0	0
203	K2	0	Susceptible	9	0	0
204	K2	0	Susceptible	9	0	0
205	K2	0	Susceptible	9	0	0
206	K2	0	Susceptible	9	0	0
207	K2	0	Susceptible	12	0	0
208	K2	0	Susceptible	12	0	0
209	K2	0	Susceptible	12	0	0
210	K2	0	Susceptible	12	0	0
211	K2	0	Susceptible	12	0	0
212	K2	0	Susceptible	12	0	0
213	K2	0	Susceptible	12	0	0
214	K2	0	Susceptible	12	0	0
215	K2	0	Susceptible	12	0	0
216	K2	0	Susceptible	12	0	0
217	K2	0	Susceptible	12	0	0
218	K2	0	Susceptible	12	0	0
219	K2	0	Susceptible	12	0	0
220	K2	0	Susceptible	12	0	0
221	K2	0	Susceptible	12	0	0
222	K2	0	Susceptible	12	0	0
223	K2	0	Susceptible	12	0	0
224	K2	0	Susceptible	12	0	0
225	K2	0	Susceptible	12	0	0
226	K2	0	Susceptible	12	0	0
227	K6	0	Susceptible	9	0	1
228	K6	0	Susceptible	9	0	1
229	K6	0	Susceptible	9	0	1
230	K6	0	Susceptible	9	0	1
231	K6	0	Susceptible	9	0	1
232	K6	0	Susceptible	9	0	1
233	K6	0	Susceptible	9	0	1
234	K6	0	Susceptible	9	0	1
235	K6	0	Susceptible	9	0	0
236	K6	1	Susceptible	9	1	0
237	K6	1	Susceptible	9	1	1
238	K6	0	Susceptible	11	0	0
239	K6	0	Susceptible	11	0	0
240	K6	0	Susceptible	11	0	0
241	K6	0	Susceptible	11	0	0
242	K6	0	Susceptible	11	0	0
243	K6	0	Susceptible	11	0	0
244	K6	0	Susceptible	11	0	0
245	K6	1	Susceptible	7	1	0
246	K6	1	Susceptible	7	1	0
247	K6	1	Susceptible	12	1	0
248	K6	1	Susceptible	9	1	0
249	K6	1	Susceptible	12	1	0
250	K6	1	Susceptible	11	1	1
251	K6	0	Susceptible	12	0	1
252	K6	0	Susceptible	12	0	1
253	K6	0	Susceptible	9	0	1
254	K6	0	Susceptible	9	0	1
255	K6	0	Susceptible	9	0	1
256	K6	0	Susceptible	9	0	1
257	K6	0	Susceptible	9	0	1
258	K6	0	Susceptible	9	0	1
259	K6	0	Susceptible	9	0	1
260	K6	0	Susceptible	9	0	1
261	K6	1	Susceptible	7	1	0
262	K6	0	Susceptible	7	0	1
263	K6	0	Susceptible	7	0	1
264	K6	0	Susceptible	7	0	1
265	K6	1	Susceptible	9	1	0
266	K6	1	Susceptible	7	1	1
267	K6	0	Susceptible	12	0	0
268	K6	0	Susceptible	12	0	0
269	K6	1	Susceptible	9	1	0
270	K6	1	Susceptible	9	1	0
271	K6	1	Susceptible	7	1	0
272	K6	1	Susceptible	9	1	1
273	K6	1	Susceptible	11	1	1
274	K6	1	Susceptible	9	1	0
305	K7	0	Susceptible	11	0	1
306	K7	0	Susceptible	12	0	1
307	K7	0	Susceptible	11	0	0
308	K7	0	Susceptible	11	0	0
309	K7	0	Susceptible	11	0	0
310	K7	0	Susceptible	11	0	0
311	K7	0	Susceptible	11	0	0
312	K7	0	Susceptible	11	0	0
313	K7	0	Susceptible	11	0	0
314	K7	0	Susceptible	11	0	0
315	K7	0	Susceptible	11	0	0
316	K7	0	Susceptible	11	0	0
317	K7	0	Susceptible	11	0	0
318	K7	0	Susceptible	11	0	0
319	K7	0	Susceptible	11	0	0
320	K7	0	Susceptible	11	0	0
321	K7	0	Susceptible	11	0	0
322	K7	0	Susceptible	11	0	0
323	K7	0	Susceptible	11	0	0
324	K7	0	Susceptible	11	0	0
325	K7	0	Susceptible	11	0	0
326	K7	0	Susceptible	11	0	0
327	K7	0	Susceptible	11	0	0
328	K7	0	Susceptible	11	0	0
329	K7	0	Susceptible	11	0	0
330	K7	0	Susceptible	11	0	0
331	K7	0	Susceptible	11	0	0
332	K7	0	Susceptible	11	0	0
333	K7	0	Susceptible	11	0	0
334	K7	0	Susceptible	11	0	0
335	K7	0	Susceptible	11	0	0
336	K7	0	Susceptible	11	0	0
337	K7	0	Susceptible	11	0	0
338	K7	0	Susceptible	11	0	0
339	K7	0	Susceptible	11	0	0
340	K7	0	Susceptible	11	0	0
341	K7	0	Susceptible	11	0	0
342	K7	0	Susceptible	11	0	0
343	K7	0	Susceptible	11	0	0
344	K7	0	Susceptible	11	0	0
345	K7	0	Susceptible	11	0	0
346	K7	0	Susceptible	11	0	0
347	K7	0	Susceptible	12	0	0
348	K7	0	Susceptible	12	0	0
349	K7	0	Susceptible	12	0	0
350	K7	0	Susceptible	12	0	0
351	K7	0	Susceptible	12	0	0
352	K7	0	Susceptible	12	0	0
353	K7	0	Susceptible	12	0	0
354	K7	0	Susceptible	12	0	0
355	K7	0	Susceptible	12	0	0
356	K7	0	Susceptible	12	0	0
357	K7	0	Susceptible	12	0	0
358	K7	0	Susceptible	12	0	0
359	K7	0	Susceptible	12	0	0
360	K7	0	Susceptible	12	0	0
361	K7	0	Susceptible	12	0	0
362	K7	0	Susceptible	12	0	0
363	K7	0	Susceptible	12	0	0
364	K7	0	Susceptible	12	0	0
365	K7	0	Susceptible	12	0	0
366	K7	0	Susceptible	12	0	0
367	K7	0	Susceptible	12	0	0
368	K7	0	Susceptible	12	0	0
369	K7	1	Susceptible	11	1	1
370	K7	1	Susceptible	12	1	0
371	K7	1	Susceptible	12	1	0
372	K7	1	Susceptible	11	0	0
373	K7	1	Susceptible	12	0	0
374	K7	0	Susceptible	9	0	1
375	K7	1	Susceptible	9	1	1
376	K7	1	Susceptible	9	1	0
377	K7	1	Susceptible	7	1	1
378	K7	1	Susceptible	9	1	0
379	K7	1	Susceptible	9	1	0
380	K7	0	Susceptible	7	0	1
381	K7	1	Susceptible	9	1	0
382	K7	1	Susceptible	11	2	0
383	K7	1	Susceptible	11	1	0
384	K7	1	Susceptible	11	2	0
385	K7	0	Susceptible	7	0	1
386	K7	1	Susceptible	7	1	0
387	K7	1	Susceptible	11	1	0
388	K7	0	Susceptible	11	0	0
389	K7	0	Susceptible	11	0	0
390	K7	0	Susceptible	11	0	0
391	K7	0	Susceptible	11	0	0
392	K7	0	Susceptible	11	0	0
393	K7	0	Susceptible	11	0	0
394	K7	0	Susceptible	11	0	0
395	K7	0	Susceptible	11	0	0
396	K7	0	Susceptible	11	0	0
397	K7	0	Susceptible	11	0	0
398	K7	0	Susceptible	11	0	0
399	K7	0	Susceptible	11	0	0
400	K7	0	Susceptible	11	0	0
401	K7	0	Susceptible	11	0	0
402	K7	0	Susceptible	11	0	0
403	K7	0	Susceptible	11	0	0
404	K7	0	Susceptible	11	0	0
405	K7	0	Susceptible	11	0	0
406	K7	0	Susceptible	11	0	0
407	K7	0	Susceptible	11	0	0
408	K7	0	Susceptible	11	0	0
409	K7	0	Susceptible	11	0	0
410	K7	0	Susceptible	11	0	0
411	K7	0	Susceptible	11	0	0
412	K7	0	Susceptible	11	0	0
413	K7	0	Susceptible	11	0	0
414	K7	0	Susceptible	11	0	0
415	K7	0	Susceptible	11	0	0
416	K7	0	Susceptible	11	0	0
417	K7	0	Susceptible	11	0	0
418	K7	0	Susceptible	11	0	0
419	K7	0	Susceptible	11	0	0
420	K7	0	Susceptible	11	0	0
421	K7	0	Susceptible	11	0	0
422	K7	0	Susceptible	11	0	0
423	K7	0	Susceptible	11	0	0
424	K7	0	Susceptible	11	0	0
425	K7	0	Susceptible	11	0	0
426	K7	0	Susceptible	11	0	0
427	K7	0	Susceptible	11	0	0
428	K7	0	Susceptible	11	0	0
429	K7	0	Susceptible	11	0	0
430	K7	0	Susceptible	11	0	0
431	K7	0	Susceptible	11	0	0
432	K7	0	Susceptible	11	0	0
433	K7	0	Susceptible	11	0	0
434	K7	1	Susceptible	9	1	0
435	K7	1	Susceptible	9	1	0
436	K7	1	Susceptible	9	1	0
437	K7	1	Susceptible	11	1	0
438	K7	1	Susceptible	11	3	0
439	K7	1	Susceptible	11	1	0
440	K7	1	Susceptible	12	1	0
441	K7	1	Susceptible	12	1	0
442	K7	1	Susceptible	12	1	0
443	K7	1	Susceptible	12	1	0
444	K7	1	Susceptible	11	1	0
445	K7	1	Susceptible	11	1	0
446	K7	1	Susceptible	12	1	0

## Sheet: Recapped and infest
Sample.no	Colony.ID	Infested	Population.type	brood.stage	number.foundresses	male	reproductive	viab.f.w.male.per.found	delayed	recapped
32	K9	1	susceptible	9	1	1	1	3	0	0
33	K9	1	susceptible	9	1	0	0	0	NA	1
34	K9	1	susceptible	7	1	1	1	3	0	0
42	K9	1	susceptible	7	1	1	1	3	0	0
43	K9	1	susceptible	12	1	1	1	3	0	0
44	K9	1	susceptible	9	1	0	0	0	0	0
45	K9	1	susceptible	12	1	1	1	2	0	0
46	K9	1	susceptible	11	1	1	1	2	0	1
56	K9	1	susceptible	7	1	1	1	3	0	0
58	K9	1	susceptible	9	1	1	1	3	0	0
59	K9	1	susceptible	7	1	0	0	0	NA	1
60	K9	1	susceptible	9	1	1	1	3	0	0
61	K9	1	susceptible	9	1	1	1	3	0	0
62	K9	1	susceptible	7	1	1	1	2	0	0
63	K9	1	susceptible	9	1	1	1	1	0	1
64	K9	1	susceptible	11	1	1	1	1	0	1
65	K9	1	susceptible	9	1	0	0	0	1	0
100	K2	1	susceptible	9	1	0	0	0	0	1
236	K6	1	susceptible	9	1	1	1	3	0	0
237	K6	1	susceptible	9	1	0	0	0	NA	1
245	K6	1	susceptible	7	1	1	1	3	0	0
246	K6	1	susceptible	7	1	1	1	3	0	0
247	K6	1	susceptible	12	1	1	1	3	0	0
248	K6	1	susceptible	9	1	0	0	0	1	0
249	K6	1	susceptible	12	1	1	1	2	0	0
250	K6	1	susceptible	11	1	1	1	2	0	1
261	K6	1	susceptible	7	1	1	1	3	0	0
265	K6	1	susceptible	9	1	1	1	3	0	0
266	K6	1	susceptible	7	1	0	0	0	NA	1
269	K6	1	susceptible	9	1	1	1	3	0	0
270	K6	1	susceptible	9	1	1	1	3	0	0
271	K6	1	susceptible	7	1	1	1	2	0	0
272	K6	1	susceptible	9	1	1	1	2	0	1
273	K6	1	susceptible	11	1	1	1	1	0	1
274	K6	1	susceptible	9	1	0	0	0	1	0
369	K7	1	susceptible	11	1	1	0	2	0	1
370	K7	1	susceptible	12	1	1	1	1	0	0
371	K7	1	susceptible	12	1	1	1	1	0	0
372	K7	1	susceptible	11	0	1	1	3	0	0
373	K7	1	susceptible	12	0	1	1	2	0	0
375	K7	1	susceptible	9	1	1	1	2	0	1
376	K7	1	susceptible	9	1	1	1	3	0	0
377	K7	1	susceptible	7	1	1	1	1	0	1
378	K7	1	susceptible	9	1	1	1	3	0	0
379	K7	1	susceptible	9	1	1	1	3	0	0
381	K7	1	susceptible	9	1	0	0	0	1	0
382	K7	1	susceptible	11	2	1	1	3	0	0
383	K7	1	susceptible	11	1	1	1	3	0	0
384	K7	1	susceptible	11	2	1	1	2.5	0	0
386	K7	1	susceptible	7	1	1	1	3	0	0
387	K7	1	susceptible	11	1	0	0	0	0	0
434	K7	1	susceptible	9	1	1	1	3	0	0
435	K7	1	susceptible	9	1	1	1	3	0	0
436	K7	1	susceptible	9	1	1	1	2	0	0
437	K7	1	susceptible	11	1	1	1	2	0	0
438	K7	1	susceptible	11	3	0	0	0	0	0
439	K7	1	susceptible	11	1	1	1	4	0	0
440	K7	1	susceptible	12	1	1	1	1	0	0
441	K7	1	susceptible	12	1	1	1	1	0	0
442	K7	1	susceptible	12	1	1	1	2	0	0
443	K7	1	susceptible	12	1	1	0	0	1	0
444	K7	1	susceptible	11	1	1	1	2	0	0
445	K7	1	susceptible	11	1	1	0	1	0	0
446	K7	1	susceptible	12	1	1	1	1	0	0
447	B1	1	Surviving	11	1	1	1	3	0	1
453	B1	1	Surviving	7	1	1	1	2	0	0
454	B1	1	Surviving	9	1	1	0	0	0	0
457	B1	1	Surviving	9	1	1	0	0	1	0
458	B1	1	Surviving	9	1	1	1	1	0	0
459	B1	1	Surviving	7	1	0	0	0	1	0
460	B1	1	Surviving	9	1	1	1	3	0	0
461	B1	1	Surviving	11	1	1	1	1	0	0
462	B1	1	Surviving	11	1	1	0	0	1	0
465	B1	1	Surviving	7	1	0	0	0	0	0
466	B1	1	Surviving	7	1	0	0	0	0	0
473	B1	1	Surviving	7	1	1	1	4	0	1
474	B1	1	Surviving	7	1	0	0	0	1	0
475	B1	1	Surviving	9	1	0	0	0	1	0
490	B1	1	Surviving	7	1	0	0	0	NA	0
595	B5	1	Surviving	9	1	1	1	3	0	1
609	B5	1	Surviving	9	1	1	1	2	0	1
614	B5	1	Surviving	9	1	0	0	0	0	1
615	B5	1	Surviving	9	1	1	0	0	1	1
621	B5	1	Surviving	11	1	0	0	0	0	0
622	B5	1	Surviving	9	1	1	1	2	0	0
623	B5	1	Surviving	9	1	1	1	3	0	1
624	B5	1	Surviving	9	1	1	1	1	0	1
626	B5	1	Surviving	9	1	1	0	0	NA	1
627	B5	1	Surviving	9	2	1	1	1	0	1
629	B5	1	Surviving	11	2	1	1	2	0	1
630	B5	1	Surviving	9	1	1	1	3	0	1
631	B5	1	Surviving	9	2	1	1	2	0	1
632	B5	1	Surviving	9	1	1	1	3	0	1
665	B4	1	Surviving	7	1	1	1	3	0	0
668	B4	1	Surviving	9	1	1	1	3	0	1
671	B4	1	Surviving	9	1	1	1	2	0	1
672	B4	1	Surviving	11	1	0	0	0	NA	0
673	B4	1	Surviving	11	1	0	0	0	0	0
698	B4	1	Surviving	7	1	1	1	2	0	0
699	B4	1	Surviving	9	1	0	0	0	NA	0
700	B4	1	Surviving	7	1	0	0	0	0	0
702	B4	1	Surviving	9	1	1	0	0	1	1
707	B4	1	Surviving	7	1	1	1	3	0	0
709	B4	1	Surviving	7	1	1	1	2	0	0
710	B4	1	Surviving	9	1	1	1	3	0	0
714	B4	1	Surviving	7	1	0	0	0	NA	0
715	B4	1	Surviving	9	2	0	0	0	0	0
716	B4	1	Surviving	9	2	1	1	3.5	0	0
717	B4	1	Surviving	7	1	1	1	4	0	1
719	B4	1	Surviving	9	2	1	0	2.5	0	1
721	B4	1	Surviving	7	1	0	0	0	0	0
734	B4	1	Surviving	7	1	1	1	3	0	0
735	B4	1	Surviving	7	1	0	0	0	1	0
736	B4	1	Surviving	7	1	1	1	2	0	0
737	B4	1	Surviving	7	1	1	1	4	0	0
738	B4	1	Surviving	7	1	1	1	4	0	0
