# Supplementary material for: Rapid parallel evolution overcomes global honey bee parasite
Source: Sci Rep. 2018 May 16;8:7704. doi: 10.1038/s41598-018-26001-7 (PMC5955925; doi:10.1038/s41598-018-26001-7)
Supplement: Supplementary file 10 — Dataset 9 Sweden recap [file 41598_2018_26001_MOESM10_ESM.xlsx]

## Sheet: Sheet1
Collect. Date	Sample no.	Colony.ID	Frame	Infested (1=yes, 0=no)	population.type	brood.stage (days since capping)	number.foundresses	eggs	proto	deuto	adult.female	male	recapped (1=yes, 0=no)
42633	1	K9	1	0	susceptible	bb2							1
42633	2	K9	1	0	susceptible	bb2							1
42633	3	K9	1	0	susceptible	bb2							1
42633	4	K9	1	0	susceptible	bb2							1
42633	5	K9	1	0	susceptible	bb2							1
42633	6	K9	1	0	susceptible	bb2							1
42633	7	K9	1	0	susceptible	bb2							1
42633	8	K9	1	0	susceptible	bb2							0
42633	9	K9	1	0	susceptible	bb2							0
42633	10	K9	1	0	susceptible	bb2							0
42633	11	K9	1	0	susceptible	bb2							0
42633	12	K9	1	0	susceptible	bb2							0
42633	13	K9	1	0	susceptible	bb2							0
42633	14	K9	1	0	susceptible	bb2							0
42633	15	K9	1	0	susceptible	bb2							0
42633	16	K9	1	0	susceptible	bb2							0
42633	17	K9	1	0	susceptible	bb2							0
42633	18	K9	1	0	susceptible	bb2							0
42633	19	K9	1	0	susceptible	bb2							0
42633	20	K9	1	0	susceptible	bb2							0
42633	21	K9	1	0	susceptible	bb2							0
42633	22	K9	1	0	susceptible	bb2							0
42633	23	K9	1	0	susceptible	bb2							0
42633	24	K9	1	0	susceptible	bb2							0
42633	25	K9	1	0	susceptible	bb2							0
42633	26	K9	1	0	susceptible	bb2							0
42633	27	K9	1	0	susceptible	bb2							0
42633	28	K9	1	0	susceptible	bb2							0
42633	29	K9	1	0	susceptible	bb2							0
42633	30	K9	1	0	susceptible	bb2							0
42633	31	K9	1	0	susceptible	bb2							0
42633	32	K9	1	1	susceptible	bb2	1		1	2	1	1	0
42633	33	K9	1	1	susceptible	bb2	1						1
42633	34	K9	1	1	susceptible	bb1	1		2	1		1	0
42633	35	K9	1	0	susceptible	bb3							0
42633	36	K9	1	0	susceptible	bb3							0
42633	37	K9	1	0	susceptible	bb3							0
42633	38	K9	1	0	susceptible	bb3							0
42633	39	K9	1	0	susceptible	bb3							0
42633	40	K9	1	0	susceptible	bb3							0
42633	41	K9	1	0	susceptible	bb3							0
42633	42	K9	1	1	susceptible	bb1	1		2	1		1	0
42633	43	K9	1	1	susceptible	pa	1				3	1	0
42633	44	K9	1	1	susceptible	bb2	1		1	1			0
42633	45	K9	1	1	susceptible	pa	1			2	2	1	0
42633	46	K9	1	1	susceptible	bb3	1		1	1	1	1	1
42633	47	K9	1	0	susceptible	pa							1
42633	48	K9	1	0	susceptible	pa							1
42633	49	K9	1	0	susceptible	bb2							1
42633	50	K9	1	0	susceptible	bb2							1
42633	51	K9	1	0	susceptible	bb2							1
42633	52	K9	1	0	susceptible	bb2							1
42633	53	K9	1	0	susceptible	bb2							1
42633	54	K9	1	0	susceptible	bb2							1
42633	55	K9	1	0	susceptible	bb2							1
42633	56	K9	1	1	susceptible	bb1	1		2	1		1	0
42633	57	K9	1	0	susceptible	bb1							1
42633	58	K9	1	1	susceptible	bb2	1		1	2	1	1	0
42633	59	K9	1	1	susceptible	bb1	1						1
42633	60	K9	1	1	susceptible	bb2	1		1	3		1	0
42633	61	K9	1	1	susceptible	bb2	1		1	2	1	1	0
42633	62	K9	1	1	susceptible	bb1	1		1	1		1	0
42633	63	K9	1	1	susceptible	bb2	1		1	1		1	1
42633	64	K9	1	1	susceptible	bb3	1				1	1	1
42633	65	K9	1	1	susceptible	bb2	1	1	2				0
42633	1	B4	1	1	susceptible	bw	1	1	1	1		1
42633	2	B4	1	1	susceptible	bb1	1		1	1		1
42633	3	B4	1	1	susceptible	bb1	1					1
42633	4	B4	1	1	susceptible	bb2	1		1	2	1	1
42633	5	B4	1	1	susceptible	bb2	1		1	2	1	1
42633	6	B4	1	1	susceptible	bb2	1
42633	7	B4	1	1	susceptible	bb3	1			1	1	1
42633	8	B4	1	1	susceptible	bb1	1		1	1		1
42633	9	B4	1	1	susceptible	bb1	1		1	1		1
42633	10	B4	1	1	susceptible	bb1	1		1	1		1
42633	11	B4	1	1	susceptible	bb1	1		2	1		1
42633	12	B4	1	1	susceptible	bb1	1		1	2		1
42633	13	B4	1	1	susceptible	bb2	1			1	1	1
42633	14	B4	1	1	susceptible	bb2	1		1	1	1	1
42633	15	B4	1	1	susceptible	bb2	1		2		2	1
42633	16	B4	1	1	susceptible	bb2	1			1	1	1
42633	17	B4	1	1	susceptible	bb2	1		1	2	1	1
42633	18	B4	1	1	susceptible	bb1	1	1	1	2		1
42633	19	B4	1	1	susceptible	bb1	1		1	2		1
42633	20	B4	1	1	susceptible	bb1	1		2	2		1
42633	21	B4	1	1	susceptible	bb1	1			1	1	1
42633	22	B4	1	1	susceptible	bb1	1		2	1		1
42633	23	B4	1	1	susceptible	bb1	1	1		2		1
42633	24	B4	1	1	susceptible	bb2	1		2	1	1	1
42633	25	B4	1	1	susceptible	bb2	1	1	1
42633	26	B4	1	1	susceptible	bb2	1		1	2	1	1
42633	27	B4	1	1	susceptible	bb2	1	1
42633	28	B4	1	1	susceptible	bb1	1	1	1	2		1
42633	29	B4	1	1	susceptible	bb1	1	1	2	1		1
42633	30	B4	1	1	susceptible	bb1	1			1		1
42633	31	B4	1	0	susceptible	pa							1
42633	32	B4	1	0	susceptible	bb2							1
42633	33	B4	1	0	susceptible	pa							1
42633	34	B4	1	0	susceptible	bb2							1
42633	35	B4	1	1	susceptible	bb2	1		1	2	1		1
42633	36	B4	1	0	susceptible	pa							1
42633	37	B4	1	0	susceptible	bb2							1
42633	38	B4	1	0	susceptible	bb2							1
42633	39	B4	1	0	susceptible	pa							1
42633	40	B4	1	0	susceptible	bb2							0
42633	41	B4	1	0	susceptible	pa							0
42633	42	B4	1	0	susceptible	bb2							0
42633	43	B4	1	0	susceptible	bb2							0
42633	44	B4	1	0	susceptible	bb2							0
42633	45	B4	1	0	susceptible	bb2							0
42633	46	B4	1	0	susceptible	bb2							0
42633	47	B4	1	0	susceptible	bb2							0
42633	48	B4	1	0	susceptible	bb2							0
42633	49	B4	1	0	susceptible	bb2							0
42633	50	B4	1	0	susceptible	bb2							0
42633	51	B4	1	0	susceptible	bb2							0
42633	52	B4	1	0	susceptible	bb2							0
42633	53	B4	1	0	susceptible	bb2							0
42633	54	B4	1	0	susceptible	bb2							0
42633	55	B4	1	0	susceptible	bb2							0
42633	56	B4	1	0	susceptible	bb2							0
42633	57	B4	1	0	susceptible	bb2							0
42633	58	B4	1	0	susceptible	bb2							0
42633	59	B4	1	0	susceptible	bb2							0
42633	60	B4	1	0	susceptible	bb2							0
42633	61	B4	1	0	susceptible	bb2							0
42633	62	B4	1	0	susceptible	bb2							0
42633	63	B4	1	0	susceptible	bb2							0
42633	64	B4	1	0	susceptible	bb2							0
42633	65	B4	1	0	susceptible	bb2							0
42633	66	B4	1	0	susceptible	bb2							0
42633	67	B4	1	0	susceptible	bb2							0
42633	68	B4	1	0	susceptible	bb2							0
42633	69	B4	1	0	susceptible	bb2							0
42633	70	B4	1	0	susceptible	bb2							0
42633	71	B4	1	0	susceptible	bb2							0
42633	72	B4	1	0	susceptible	bb2							0
42633	73	B4	1	0	susceptible	bb2							0
42633	74	B4	1	0	susceptible	bb2							0
42633	75	B4	1	0	susceptible	bb2							0
42633	76	B4	1	0	susceptible	bb2							0
42633	77	B4	1	0	susceptible	bb2							0
42633	78	B4	1	0	susceptible	bb2							0
42633	79	B4	1	0	susceptible	bb2							0
42633	80	B4	1	0	susceptible	bb2							0
42633	81	B4	1	0	susceptible	bb2							0
42633	82	B4	1	0	susceptible	bb2							0
42633	83	B4	1	0	susceptible	bb2							0
42633	84	B4	1	0	susceptible	bb2							0
42633	85	B4	1	0	susceptible	bb2							0
42633	86	B4	1	0	susceptible	bb2							0
42633	87	B4	1	0	susceptible	bb2							0
42633	88	B4	1	0	susceptible	bb2							0
42633	89	B4	1	0	susceptible	bb2							0
42633	90	B4	1	0	susceptible	bb2							0
42633	91	B4	1	0	susceptible	bb2							0
42633	92	B4	1	0	susceptible	bb2							0
42633	93	B4	1	0	susceptible	bb2							0
42633	94	B4	1	0	susceptible	bb2							0
42633	95	B4	1	0	susceptible	bb2							0
42633	96	B4	1	0	susceptible	bb2							0
42633	97	B4	1	0	susceptible	bb2							0
42633	98	B4	1	0	susceptible	bb2							0
42633	99	B4	1	0	susceptible	bb2							0
42633	100	B4	1	0	susceptible	bb2							0
42633	101	B4	1	0	susceptible	bb2							0
42633	102	B4	1	0	susceptible	bb2							0
42633	103	B4	1	0	susceptible	bb2							0
42633	104	B4	1	0	susceptible	bb2							0
42633	105	B4	1	0	susceptible	bb2							0
42633	106	B4	1	0	susceptible	bb2							0
42633	107	B4	1	0	susceptible	bb2							0
42633	108	B4	1	0	susceptible	bb2							0
42633	109	B4	1	0	susceptible	bb2							0
42633	110	B4	1	0	susceptible	bb2							0
42633	111	B4	1	0	susceptible	bb2							0
42633	112	B4	1	0	susceptible	bb2							0
42633	113	B4	1	0	susceptible	bb2							0
42633	114	B4	1	0	susceptible	bb2							0
42633	115	B4	1	0	susceptible	bb2							0
42633	116	B4	1	0	susceptible	bb2							0
42633	117	B4	1	0	susceptible	bb2							0
42633	118	B4	1	0	susceptible	bb2							0
42633	119	B4	1	0	susceptible	bb2							0
42633	120	B4	1	0	susceptible	bb2							0
42633	121	B4	1	0	susceptible	bb2							0
42633	122	B4	1	0	susceptible	bb2							0
42633	123	B4	1	0	susceptible	bb2							0
42633	124	B4	1	0	susceptible	bb2							0
42633	125	B4	1	0	susceptible	bb2							0
42633	126	B4	1	0	susceptible	bb2							0
42633	127	B4	1	0	susceptible	bb2							0
42633	128	B4	1	0	susceptible	bb2							0
42633	129	B4	1	0	susceptible	bb2							0
42633	130	B4	1	0	susceptible	bb2							0
42633	131	B4	1	0	susceptible	bb2							0
42633	132	B4	1	0	susceptible	bb2							0
42633	133	B4	1	0	susceptible	bb2							0
42633	134	B4	1	0	susceptible	bb2							0
42633	135	B4	1	0	susceptible	bb2							0
42633	136	B4	1	0	susceptible	bb2							0
42633	137	B4	1	0	susceptible	bb2							0
42633	138	B4	1	0	susceptible	bb2							0
42633	139	B4	1	0	susceptible	bb2							0
42633	140	B4	1	0	susceptible	bb2							0
42633	141	B4	1	0	susceptible	bb2							0
42633	142	B4	1	0	susceptible	pa							0
42633	143	B4	1	0	susceptible	pa							0
42633	144	B4	1	0	susceptible	pa							0
42633	145	B4	1	0	susceptible	pa							0
42633	146	B4	1	0	susceptible	pa							0
42633	147	B4	1	0	susceptible	pa							0
42633	148	B4	1	0	susceptible	pa							0
42633	149	B4	1	0	susceptible	pa							0
42633	150	B4	1	0	susceptible	pa							0
42633	151	B4	1	0	susceptible	pa							0
42633	152	B4	1	0	susceptible	pa							0
42633	153	B4	1	0	susceptible	pa							0
42633	154	B4	1	0	susceptible	pa							0
42633	155	B4	1	0	susceptible	pa							0
42633	156	B4	1	0	susceptible	pa							0
42633	157	B4	1	0	susceptible	pa							0
42633	158	B4	1	0	susceptible	pa							0
42633	159	B4	1	0	susceptible	pa							0
42633	160	B4	1	0	susceptible	pa							0
42633	161	B4	1	0	susceptible	pa							0
42633	1	K6	1	0	susceptible	bb2							1
42633	2	K6	1	0	susceptible	bb2							1
42633	3	K6	1	0	susceptible	bb2							1
42633	4	K6	1	0	susceptible	bb2							1
42633	5	K6	1	0	susceptible	bb2							1
42633	6	K6	1	0	susceptible	bb2							1
42633	7	K6	1	0	susceptible	bb2							1
42633	8	K6	1	0	susceptible	bb2							1
42633	9	K6	1	0	susceptible	bb2							0
42633	10	K6	1	1	susceptible	bb2	1		1	2	1	1	0
42633	11	K6	1	1	susceptible	bb2	1						1
42633	12	K6	1	0	susceptible	bb3							0
42633	13	K6	1	0	susceptible	bb3							0
42633	14	K6	1	0	susceptible	bb3							0
42633	15	K6	1	0	susceptible	bb3							0
42633	16	K6	1	0	susceptible	bb3							0
42633	17	K6	1	0	susceptible	bb3							0
42633	18	K6	1	0	susceptible	bb3							0
42633	19	K6	1	1	susceptible	bb1	1		2	1		1	0
42633	20	K6	1	1	susceptible	bb1	1		1	2		1	0
42633	21	K6	1	1	susceptible	pa	1				3	1	0
42633	22	K6	1	1	susceptible	bb2	1		1	1			0
42633	23	K6	1	1	susceptible	pa	1			2	2	1	0
42633	24	K6	1	1	susceptible	bb3	1		1	1	1	1	1
42633	25	K6	1	0	susceptible	pa							1
42633	26	K6	1	0	susceptible	pa							1
42633	27	K6	1	0	susceptible	bb2							1
42633	28	K6	1	0	susceptible	bb2							1
42633	29	K6	1	0	susceptible	bb2							1
42633	30	K6	1	0	susceptible	bb2							1
42633	31	K6	1	0	susceptible	bb2							1
42633	32	K6	1	0	susceptible	bb2							1
42633	33	K6	1	0	susceptible	bb2							1
42633	34	K6	1	0	susceptible	bb2							1
42633	35	K6	1	1	susceptible	bb1	1		2	1		1	0
42633	36	K6	1	0	susceptible	bb1							1
42633	37	K6	1	0	susceptible	bb1							1
42633	38	K6	1	0	susceptible	bb1							1
42633	39	K6	1	1	susceptible	bb2	1		1	2	1	1	0
42633	40	K6	1	1	susceptible	bb1	1						1
42633	41	K6	1	0	susceptible	pa							0
42633	42	K6	1	0	susceptible	pa							0
42633	43	K6	1	1	susceptible	bb2	1		1	3		1	0
42633	44	K6	1	1	susceptible	bb2	1		1	2	1	1	0
42633	45	K6	1	1	susceptible	bb1	1		1	1		1	0
42633	46	K6	1	1	susceptible	bb2	1		1	1	1	1	1
42633	47	K6	1	1	susceptible	bb3	1				1	1	1
42633	48	K6	1	1	susceptible	bb2	1	1	2				0
42604	49	K6	1	1	susceptible	pa	1			2	1	1
42604	50	K6	1	1	susceptible	pa	1			2	1	1
42604	51	K6	1	1	susceptible	bb3	1
42604	52	K6	1	1	susceptible	bb2	1		1
42604	53	K6	1	1	susceptible	bb2	1			3		1
42604	54	K6	1	1	susceptible	bb3	1			2	1	1
42604	55	K6	1	1	susceptible	bb2	1					1
42604	56	K6	1	1	susceptible	bb1	1		2	2		1
42604	57	K6	1	1	susceptible	bb1	1					1
42604	58	K6	1	1	susceptible	pa	1			1	2	1
42604	59	K6	1	1	susceptible	bb1	1			2	1	1
42604	60	K6	1	1	susceptible	bb2	1		1	1	1	1
42604	61	K6	1	1	susceptible	bb3	1		2			1
42604	62	K6	1	1	susceptible	bb2	1			2	1	1
42604	63	K6	1	1	susceptible	bb1	1		1	2		1
42604	64	K6	1	1	susceptible	bb1	1		1	2		1
42604	65	K6	1	1	susceptible	bb1	1		1	2		1
42604	66	K6	1	1	susceptible	bb1	1		1	2		1
42604	67	K6	1	1	susceptible	bb1	1		2	2		1
42604	68	K6	1	1	susceptible	bb1	1					1
42604	69	K6	1	1	susceptible	bb1	1		1	2		1
42604	70	K6	1	1	susceptible	bb1	1		2	2		1
42604	71	K6	1	1	susceptible	bb1	1		2	1		1
42604	72	K6	1	1	susceptible	bb1	1		2	2		1
42604	73	K6	1	1	susceptible	bb1	1					1
42604	74	K6	1	1	susceptible	bb2	1			2	1	1
42604	75	K6	1	1	susceptible	bb2	1		2	2		1
42604	76	K6	1	1	susceptible	bb1	1		1	2		1
42604	77	K6	1	1	susceptible	bb3	1
42604	78	K6	1	1	susceptible	bb2	1		1	1		1
42634	1	K7	1	0	susceptible	bb3							1
42634	2	K7	1	0	susceptible	pa							1
42634	3	K7	1	0	susceptible	bb3							0
42634	4	K7	1	0	susceptible	bb3							0
42634	5	K7	1	0	susceptible	bb3							0
42634	6	K7	1	0	susceptible	bb3							0
42634	7	K7	1	0	susceptible	bb3							0
42634	8	K7	1	0	susceptible	bb3							0
42634	9	K7	1	0	susceptible	bb3							0
42634	10	K7	1	0	susceptible	bb3							0
42634	11	K7	1	0	susceptible	bb3							0
42634	12	K7	1	0	susceptible	bb3							0
42634	13	K7	1	0	susceptible	bb3							0
42634	14	K7	1	0	susceptible	bb3							0
42634	15	K7	1	0	susceptible	bb3							0
42634	16	K7	1	0	susceptible	bb3							0
42634	17	K7	1	0	susceptible	bb3							0
42634	18	K7	1	0	susceptible	bb3							0
42634	19	K7	1	0	susceptible	bb3							0
42634	20	K7	1	0	susceptible	bb3							0
42634	21	K7	1	0	susceptible	bb3							0
42634	22	K7	1	0	susceptible	bb3							0
42634	23	K7	1	0	susceptible	bb3							0
42634	24	K7	1	0	susceptible	bb3							0
42634	25	K7	1	0	susceptible	bb3							0
42634	26	K7	1	0	susceptible	bb3							0
42634	27	K7	1	0	susceptible	bb3							0
42634	28	K7	1	0	susceptible	bb3							0
42634	29	K7	1	0	susceptible	bb3							0
42634	30	K7	1	0	susceptible	bb3							0
42634	31	K7	1	0	susceptible	bb3							0
42634	32	K7	1	0	susceptible	bb3							0
42634	33	K7	1	0	susceptible	bb3							0
42634	34	K7	1	0	susceptible	bb3							0
42634	35	K7	1	0	susceptible	bb3							0
42634	36	K7	1	0	susceptible	bb3							0
42634	37	K7	1	0	susceptible	bb3							0
42634	38	K7	1	0	susceptible	bb3							0
42634	39	K7	1	0	susceptible	bb3							0
42634	40	K7	1	0	susceptible	bb3							0
42634	41	K7	1	0	susceptible	bb3							0
42634	42	K7	1	0	susceptible	bb3							0
42634	43	K7	1	0	susceptible	pa							0
42634	44	K7	1	0	susceptible	pa							0
42634	45	K7	1	0	susceptible	pa							0
42634	46	K7	1	0	susceptible	pa							0
42634	47	K7	1	0	susceptible	pa							0
42634	48	K7	1	0	susceptible	pa							0
42634	49	K7	1	0	susceptible	pa							0
42634	50	K7	1	0	susceptible	pa							0
42634	51	K7	1	0	susceptible	pa							0
42634	52	K7	1	0	susceptible	pa							0
42634	53	K7	1	0	susceptible	pa							0
42634	54	K7	1	0	susceptible	pa							0
42634	55	K7	1	0	susceptible	pa							0
42634	56	K7	1	0	susceptible	pa							0
42634	57	K7	1	0	susceptible	pa							0
42634	58	K7	1	0	susceptible	pa							0
42634	59	K7	1	0	susceptible	pa							0
42634	60	K7	1	0	susceptible	pa							0
42634	61	K7	1	0	susceptible	pa							0
42634	62	K7	1	0	susceptible	pa							0
42634	63	K7	1	0	susceptible	pa							0
42634	64	K7	1	0	susceptible	pa							0
42634	65	K7	1	1	susceptible	bb3	1			2		1	1
42634	66	K7	1	1	susceptible	pa	1				1	1	0
42634	67	K7	1	1	susceptible	pa	1			1	1	1	0
42634	68	K7	1	0	susceptible	bb3				1	2	1	0
42634	69	K7	1	0	susceptible	pa				1	2	1	0
42634	70	K7	1	0	susceptible	bb2							1
42634	71	K7	1	1	susceptible	bb2	1		2	2		1	1
42634	72	K7	1	1	susceptible	bb2	1		1	3		1	0
42634	73	K7	1	1	susceptible	bb1	1			1		1	1
42634	74	K7	1	1	susceptible	bb2	1			2	1	1	0
42634	75	K7	1	1	susceptible	bb2	1		1	2	1	1	0
42634	76	K7	1	0	susceptible	bb1							1
42634	77	K7	1	1	susceptible	bb2	1	1					0
42634	78	K7	1	1	susceptible	bb3	2	2	1	4	2	2	0
42634	79	K7	1	1	susceptible	bb3	1			2	1	1	0
42634	80	K7	1	1	susceptible	bb3	2	2	1	3	2	1	0
42634	81	K7	1	0	susceptible	bb1							1
42634	82	K7	1	1	susceptible	bb1	1		1	2		1	0
42634	83	K7	1	1	susceptible	bb3	1				1		0
42634	84	K7	1	0	susceptible	bb3							0
42634	85	K7	1	0	susceptible	bb3							0
42634	86	K7	1	0	susceptible	bb3							0
42634	87	K7	1	0	susceptible	bb3							0
42634	88	K7	1	0	susceptible	bb3							0
42634	89	K7	1	0	susceptible	bb3							0
42634	90	K7	1	0	susceptible	bb3							0
42634	91	K7	1	0	susceptible	bb3							0
42634	92	K7	1	0	susceptible	bb3							0
42634	93	K7	1	0	susceptible	bb3							0
42634	94	K7	1	0	susceptible	bb3							0
42634	95	K7	1	0	susceptible	bb3							0
42634	96	K7	1	0	susceptible	bb3							0
42634	97	K7	1	0	susceptible	bb3							0
42634	98	K7	1	0	susceptible	bb3							0
42634	99	K7	1	0	susceptible	bb3							0
42634	100	K7	1	0	susceptible	bb3							0
42634	101	K7	1	0	susceptible	bb3							0
42634	102	K7	1	0	susceptible	bb3							0
42634	103	K7	1	0	susceptible	bb3							0
42634	104	K7	1	0	susceptible	bb3							0
42634	105	K7	1	0	susceptible	bb3							0
42634	106	K7	1	0	susceptible	bb3							0
42634	107	K7	1	0	susceptible	bb3							0
42634	108	K7	1	0	susceptible	bb3							0
42634	109	K7	1	0	susceptible	bb3							0
42634	110	K7	1	0	susceptible	bb3							0
42634	111	K7	1	0	susceptible	bb3							0
42634	112	K7	1	0	susceptible	bb3							0
42634	113	K7	1	0	susceptible	bb3							0
42634	114	K7	1	0	susceptible	bb3							0
42634	115	K7	1	0	susceptible	bb3							0
42634	116	K7	1	0	susceptible	bb3							0
42634	117	K7	1	0	susceptible	bb3							0
42634	118	K7	1	0	susceptible	bb3							0
42634	119	K7	1	0	susceptible	bb3							0
42634	120	K7	1	0	susceptible	bb3							0
42634	121	K7	1	0	susceptible	bb3							0
42634	122	K7	1	0	susceptible	bb3							0
42634	123	K7	1	0	susceptible	bb3							0
42634	124	K7	1	0	susceptible	bb3							0
42634	125	K7	1	0	susceptible	bb3							0
42634	126	K7	1	0	susceptible	bb3							0
42634	127	K7	1	0	susceptible	bb3							0
42634	128	K7	1	0	susceptible	bb3							0
42634	129	K7	1	0	susceptible	bb3							0
42634	130	K7	1	1	susceptible	bb2	1			2	1	1	0
42634	131	K7	1	1	susceptible	bb2	1			3		1	0
42634	132	K7	1	1	susceptible	bb2	1		1	1	1	1	0
42634	133	K7	1	1	susceptible	bb3	1			1	1	1	0
42634	134	K7	1	1	susceptible	bb3	3		1	5			0
42634	135	K7	1	1	susceptible	bb3	1			3	1	1	0
42634	136	K7	1	1	susceptible	pa	1			2	1	1	0
42634	137	K7	1	1	susceptible	pa	1			1	1	1	0
42634	138	K7	1	1	susceptible	pa	1				2	1	0
42634	139	K7	1	1	susceptible	pa	1	2		1		1	0
42634	140	K7	1	1	susceptible	bb3	1		1	1	1	1	0
42634	141	K7	1	1	susceptible	bb3	1			1		1	0
42634	142	K7	1	1	susceptible	pa	1			2	1	1	0
42628	1	B1	1	1	Surviving	bb3	1			2	1	1	1
42628	2	B1	1	0	Surviving	bb3							0
42628	3	B1	1	0	Surviving	pa							0
42628	4	B1	1	0	Surviving	bb1							1
42628	5	B1	1	0	Surviving	bb1	1		1			1	0
42628	6	B1	1	0	Surviving	bb1							1
42628	7	B1	1	1	Surviving	bb1	1		1	1		1	0
42628	8	B1	1	1	Surviving	bb2	1		1	1		1	0
42628	9	B1	1	0	Surviving	bb2							0
42628	10	B1	1	0	Surviving	bb2							0
42628	11	B1	1	1	Surviving	bb2	1	2	2			1	0
42628	12	B1	1	1	Surviving	bb2	1		1	1		1	0
42628	13	B1	1	1	Surviving	bb1	1	1					0
42628	14	B1	1	1	Surviving	bb2	1			2	1	1	0
42628	15	B1	1	1	Surviving	bb3	1				1	1	0
42628	16	B1	1	1	Surviving	bb3	1		1			1	0
42628	17	B1	1	1	Surviving	bb2							1
42628	18	B1	1	1	Surviving	bb2							0
42628	19	B1	1	1	Surviving	bb1	1		1				0
42628	20	B1	1	1	Surviving	bb1	1		1	1			0
42628	21	B1	1	0	Surviving	b3							0
42628	22	B1	1	0	Surviving	bb2							0
42628	23	B1	1	0	Surviving	bb2							0
42628	24	B1	1	0	Surviving	bb2							0
42628	25	B1	1	0	Surviving	bb2							0
42628	26	B1	1	0	Surviving	bb2							0
42628	27	B1	1	1	Surviving	bb1	1		2	2		1	1
42628	28	B1	1	1	Surviving	bb1	1	1					0
42628	29	B1	1	1	Surviving	bb2	1	1					0
42628	30	B1	1	0	Surviving	bb1							0
42628	31	B1	1	0	Surviving	bb1							0
42628	32	B1	1	0	Surviving	bb1							0
42628	33	B1	1	0	Surviving	bb1							0
42628	34	B1	1	0	Surviving	bb1							0
42628	35	B1	1	0	Surviving	bb1							0
42628	36	B1	1	0	Surviving	bb1							1
42628	37	B1	1	0	Surviving	bb1							0
42628	38	B1	1	0	Surviving	bb1							0
42628	39	B1	1	0	Surviving	bb1							0
42628	40	B1	1	0	Surviving	bb1							0
42628	41	B1	1	0	Surviving	bb1							0
42628	42	B1	1	0	Surviving	bb1							0
42628	43	B1	1	0	Surviving	bb1							0
42628	44	B1	1	1	Surviving	bb1	1						0
42628	45	B1	1	0	Surviving	bb1							1
42628	46	B1	1	0	Surviving	bb2							1
42628	47	B1	1	0	Surviving	bb1							0
42628	48	B1	1	0	Surviving	bb1							0
42628	49	B1	1	0	Surviving	bb1							0
42628	50	B1	1	0	Surviving	bb1							0
42628	51	B1	1	0	Surviving	bb1							0
42628	52	B1	1	0	Surviving	bb1							0
42628	53	B1	1	0	Surviving	bb1							0
42628	54	B1	1	0	Surviving	bb1							0
42628	55	B1	1	0	Surviving	bb1							0
42628	56	B1	1	0	Surviving	bb1							0
42628	57	B1	1	0	Surviving	bb1							0
42628	58	B1	1	0	Surviving	bb1							0
42628	59	B1	1	0	Surviving	bb1							0
42628	60	B1	1	0	Surviving	bb1							0
42628	61	B1	1	0	Surviving	bb1							0
42628	62	B1	1	0	Surviving	bb1							0
42628	63	B1	1	0	Surviving	bb1							0
42628	64	B1	1	0	Surviving	bb1							0
42628	65	B1	1	0	Surviving	bb1							0
42628	66	B1	1	0	Surviving	bb1							0
42628	67	B1	1	0	Surviving	bb1							0
42628	68	B1	1	0	Surviving	bb1							0
42628	69	B1	1	0	Surviving	bb1							0
42628	70	B1	1	0	Surviving	bb1							0
42628	71	B1	1	0	Surviving	bb1							0
42628	72	B1	1	0	Surviving	bb1							0
42628	73	B1	1	0	Surviving	bb1							0
42628	74	B1	1	0	Surviving	bb1							0
42628	75	B1	1	0	Surviving	bb1							0
42628	76	B1	1	0	Surviving	bb1							0
42628	77	B1	1	0	Surviving	bb1							0
42628	78	B1	1	0	Surviving	bb1							0
42628	79	B1	1	0	Surviving	bb1							0
42628	80	B1	1	0	Surviving	bb1							0
42628	81	B1	1	0	Surviving	bb1							0
42628	82	B1	1	0	Surviving	bb1							0
42628	83	B1	1	0	Surviving	bb1							0
42628	84	B1	1	0	Surviving	bb1							0
42628	85	B1	1	0	Surviving	bb1							0
42628	86	B1	1	0	Surviving	bb1							0
42628	87	B1	1	0	Surviving	bb1							0
42628	88	B1	1	0	Surviving	bb1							0
42628	89	B1	1	0	Surviving	bb1							0
42628	90	B1	1	0	Surviving	bb1							0
42628	91	B1	1	0	Surviving	bb1							0
42628	92	B1	1	0	Surviving	bb1							0
42628	93	B1	1	0	Surviving	bb1							0
42628	94	B1	1	0	Surviving	bb1							0
42628	95	B1	1	0	Surviving	bb1							0
42628	96	B1	1	0	Surviving	bb1							0
42628	97	B1	1	0	Surviving	bb1							0
42628	98	B1	1	0	Surviving	bb1							0
42628	99	B1	1	0	Surviving	bb1							0
42605	100	B1	1	1	Surviving	bb1	1		1	2		1
42605	101	B1	1	1	Surviving	bb1	1		2	1		1
42605	102	B1	1	1	Surviving	bb1	1
42605	103	B1	1	1	Surviving	bb1	1	2	1
42605	104	B1	1	1	Surviving	bb1	1	1		1		1
42605	105	B1	1	1	Surviving	bb1	1		2	1		1
42605	106	B1	1	1	Surviving	bb2	1		1	1	1	1
42605	107	B1	1	1	Surviving	bb2	1		1	1	1	1
42605	108	B1	1	1	Surviving	bb2	1			1	1	1
42605	109	B1	1	1	Surviving	bb2	1		1	1	1	1
42605	110	B1	1	1	Surviving	bb1	1		2	1		1
42605	111	B1	1	1	Surviving	bb1	1		1	2		1
42605	112	B1	1	1	Surviving	bb1	1	1	1	2		1
42605	113	B1	1	1	Surviving	bb1	1		1
42605	114	B1	1	1	Surviving	bb1	1		1	2		1
42605	115	B1	1	1	Surviving	bb1	1	1	1
42605	116	B1	1	1	Surviving	bb1	1		1
42605	117	B1	1	1	Surviving	bb1	1		2	1		1
42605	118	B1	1	1	Surviving	bb1	1		1
42605	119	B1	1	1	Surviving	bb1	1	1		1		1
42605	120	B1	1	1	Surviving	bb2	1		1	1	1	1
42605	121	B1	1	1	Surviving	bb1	1		1	2		1
42605	122	B1	1	1	Surviving	bb2	1		2		1	1
42605	123	B1	1	1	Surviving	bb1	1		1	2		1
42605	124	B1	1	1	Surviving	bb1	1		1
42605	125	B1	1	1	Surviving	bb1	1		1	2		1
42605	126	B1	1	1	Surviving	bb2	1		2	2		1
42605	127	B1	1	1	Surviving	bb2	1	2
42605	128	B1	1	1	Surviving	bb1	1		2
42628	1	B5	1	0	Surviving	bb3							0
42628	2	B5	1	0	Surviving	bb3							0
42628	3	B5	1	0	Surviving	bb3							0
42628	4	B5	1	0	Surviving	bb3							0
42628	5	B5	1	0	Surviving	bb3							0
42628	6	B5	1	0	Surviving	bb3							0
42628	7	B5	1	0	Surviving	bb3							0
42628	8	B5	1	0	Surviving	bb3							0
42628	9	B5	1	0	Surviving	bb3							0
42628	10	B5	1	0	Surviving	bb3							0
42628	11	B5	1	0	Surviving	bb3							0
42628	12	B5	1	0	Surviving	bb3							0
42628	13	B5	1	0	Surviving	bb3							0
42628	14	B5	1	0	Surviving	bb3							0
42628	15	B5	1	0	Surviving	bb3							0
42628	16	B5	1	0	Surviving	bb3							0
42628	17	B5	1	0	Surviving	bb3							0
42628	18	B5	1	0	Surviving	bb3							0
42628	19	B5	1	0	Surviving	bb3							1
42628	20	B5	1	0	Surviving	bb3							1
42628	21	B5	1	1	Surviving	bb2	1			2	1	1	1
42628	22	B5	1	0	Surviving	bb2							0
42628	23	B5	1	0	Surviving	bb2							0
42628	24	B5	1	0	Surviving	bb2							0
42628	25	B5	1	0	Surviving	bb2							0
42628	26	B5	1	0	Surviving	bb2							0
42628	27	B5	1	0	Surviving	bb2							0
42628	28	B5	1	0	Surviving	bb2							0
42628	29	B5	1	0	Surviving	bb2							0
42628	30	B5	1	0	Surviving	bb2							0
42628	31	B5	1	0	Surviving	bb2							0
42628	32	B5	1	0	Surviving	bb2							0
42628	33	B5	1	0	Surviving	bb2							0
42628	34	B5	1	0	Surviving	bb2							1
42628	35	B5	1	1	Surviving	bb2	1		1	2		1	1
42628	36	B5	1	0	Surviving	bb2							0
42628	37	B5	1	0	Surviving	bb2							0
42628	38	B5	1	0	Surviving	bb2							0
42628	39	B5	1	0	Surviving	bb2							0
42628	40	B5	1	1	Surviving	bb2	1		1	1			1
42628	41	B5	1	1	Surviving	bb2	1	1				1	1
42628	42	B5	1	0	Surviving	bb2							1
42628	43	B5	1	0	Surviving	bb2							0
42628	44	B5	1	0	Surviving	bb2							0
42628	45	B5	1	0	Surviving	bb2							0
42628	46	B5	1	0	Surviving	bb2							0
42628	47	B5	1	1	Surviving	bb3	1				2		0
42628	48	B5	1	1	Surviving	bb2	1			1	1	1	0
42628	49	B5	1	1	Surviving	bb2	1			2	1	1	1
42628	50	B5	1	1	Surviving	bb2	1		1		1	1	1
42628	51	B5	1	1	Surviving	bb2							1
42628	52	B5	1	1	Surviving	bb2	1					1	1
42628	53	B5	1	1	Surviving	bb2	2		1	2		1	1
42628	54	B5	1	0	Surviving	bb2							1
42628	55	B5	1	0	Surviving	bb3	2		2	4		2	1
42628	56	B5	1	1	Surviving	bb2	1			2	1	1	1
42628	57	B5	1	1	Surviving	bb2	2		3	3	1	2	1
42628	58	B5	1	1	Surviving	bb2	1			2	1	1	1
42599	59	B5	1	1	Surviving	bb2	1		1	2	1	1
42599	60	B5	1	1	Surviving	bb2	1		1	2	1	1
42599	61	B5	1	1	Surviving	bb2	1		1	2		1
42599	62	B5	1	1	Surviving	bb2	1		2	2
42599	63	B5	1	1	Surviving	bb2	1		1	2	1	1
42599	64	B5	1	1	Surviving	bb2	1		2	2		1
42599	65	B5	1	1	Surviving	bb2	1			1	1
42599	66	B5	1	1	Surviving	bb1	1	2	2	1		1
42599	67	B5	1	1	Surviving	bb1	1
42599	68	B5	1	1	Surviving	bb1	1	2	1			1
42599	69	B5	1	1	Surviving	bb1	1
42599	70	B5	1	1	Surviving	bb1	1	2
42599	71	B5	1	1	Surviving	bb2	1		1	3		1
42599	72	B5	1	1	Surviving	bb2	1		1	3		1
42599	73	B5	1	1	Surviving	bb1	1
42599	74	B5	1	1	Surviving	bb1	1		1	2		1
42599	75	B5	1	1	Surviving	bb2	1			1	1	1
42599	76	B5	1	1	Surviving	bb1	1		1	2		1
42599	77	B5	1	1	Surviving	bb1	1		1	2		1
42599	78	B5	1	1	Surviving	bb1	1		1	2		1
42599	79	B5	1	1	Surviving	bb2	1		1
42599	80	B5	1	1	Surviving	bb2	1		1	2	1	1
42599	81	B5	1	1	Surviving	bb1	1	1	1
42599	82	B5	1	1	Surviving	bb1	1	2
42599	83	B5	1	1	Surviving	bb1	1		2	1		1
42599	84	B5	1	1	Surviving	bb1	1		1	2		1
42599	85	B5	1	1	Surviving	bb2	1		2	2
42599	86	B5	1	1	Surviving	bb1	1		1	2		1
42599	87	B5	1	1	Surviving	bb1	1		4
42599	88	B5	1	1	Surviving	bb1	1		1	2		1
42628	1	B4	1	0	Surviving	bb2							1
42628	2	B4	1	0	Surviving	bb2							1
42628	3	B4	1	1	Surviving	bb1	1		1	2		1	0
42628	4	B4	1	0	Surviving	bb1							1
42628	5	B4	1	0	Surviving	bb1							0
42628	6	B4	1	1	Surviving	bb2	1			2	1	1	1
42628	7	B4	1	0	Surviving	bb3							0
42628	8	B4	1	0	Surviving	bb1							0
42628	9	B4	1	1	Surviving	bb2	1		2	2		1	1
42628	10	B4	1	1	Surviving	bb3	1						0
42628	11	B4	1	1	Surviving	bb3	1		1	3			0
42628	12	B4	1	0	Surviving	bb2							0
42628	13	B4	1	0	Surviving	bb2							0
42628	14	B4	1	0	Surviving	bb2							0
42628	15	B4	1	0	Surviving	bb2							0
42628	16	B4	1	0	Surviving	bb2							0
42628	17	B4	1	0	Surviving	bb2							0
42628	18	B4	1	0	Surviving	bb2							0
42628	19	B4	1	0	Surviving	bb2							0
42628	20	B4	1	0	Surviving	bb2							0
42628	21	B4	1	0	Surviving	bb2							0
42628	22	B4	1	0	Surviving	bb2							0
42628	23	B4	1	0	Surviving	bb2							0
42628	24	B4	1	0	Surviving	bb2							0
42628	25	B4	1	0	Surviving	bb2							0
42628	26	B4	1	0	Surviving	bb2							0
42628	27	B4	1	0	Surviving	bb2							0
42628	28	B4	1	0	Surviving	bb2							0
42628	29	B4	1	0	Surviving	bb2							0
42628	30	B4	1	0	Surviving	bb2							0
42628	31	B4	1	0	Surviving	bb2							0
42628	32	B4	1	0	Surviving	bb1							0
42628	33	B4	1	0	Surviving	bb1							0
42628	34	B4	1	0	Surviving	bb1							0
42628	35	B4	1	0	Surviving	bb1							0
42628	36	B4	1	1	Surviving	bb1	1			2		1	0
42628	37	B4	1	1	Surviving	bb2	1						0
42628	38	B4	1	1	Surviving	bb1	1		2	1			0
42628	39	B4	1	0	Surviving	bb3							1
42628	40	B4	1	1	Surviving	bb2	1	1				1	1
42628	41	B4	1	0	Surviving	bb3							0
42628	42	B4	1	0	Surviving	bb3							0
42628	43	B4	1	0	Surviving	bb3							0
42628	44	B4	1	0	Surviving	bb3							0
42628	45	B4	1	1	Surviving	bb1	1		1	2		1	0
42628	46	B4	1	0	Surviving	bb2							1
42628	47	B4	1	1	Surviving	bb1	1	1	1	1		1	0
42628	48	B4	1	1	Surviving	bb2	1		1	2	1	1	0
42628	49	B4	1	0	Surviving	bb1							1
42628	50	B4	1	0	Surviving	bb1							1
42628	51	B4	1	0	Surviving	bb2							1
42628	52	B4	1	1	Surviving	bb1	1						0
42628	53	B4	1	1	Surviving	bb2	2				2		0
42628	54	B4	1	1	Surviving	bb2	2		3	4	3	2	0
42628	55	B4	1	1	Surviving	bb1	1		2	2		1	1
42628	56	B4	1	0	Surviving	bb2							1
42628	57	B4	1	1	Surviving	bb2	2		1	5		2	1
42628	58	B4	1	0	Surviving	bb1							1
42628	59	B4	1	1	Surviving	bb1	1		1	1			0
42628	60	B4	1	0	Surviving	bb3							1
42628	61	B4	1	0	Surviving	bb2							1
42628	62	B4	1	0	Surviving	bb1							0
42628	63	B4	1	0	Surviving	bb1							0
42628	64	B4	1	0	Surviving	bb1							0
42628	65	B4	1	0	Surviving	bb1							0
42628	66	B4	1	0	Surviving	bb1							0
42628	67	B4	1	0	Surviving	bb1							0
42628	68	B4	1	0	Surviving	bb1							0
42628	69	B4	1	0	Surviving	bb1							0
42628	70	B4	1	0	Surviving	bb1							0
42628	71	B4	1	0	Surviving	bb1							0
42628	72	B4	1	1	Surviving	bb1	1		2	1		1	0
42628	73	B4	1	1	Surviving	bb1	1	1					0
42628	74	B4	1	1	Surviving	bb1	1		1	1		1	0
42628	75	B4	1	1	Surviving	bb1	1		2	2		1	0
42628	76	B4	1	1	Surviving	bb1	1		2	2		1	0
42628	1	B3	1	0	Surviving	bw							0
42628	2	B3	1	0	Surviving	bw							0
42628	3	B3	1	0	Surviving	bw							0
42628	4	B3	1	0	Surviving	bw							0
42628	5	B3	1	0	Surviving	bw							0
42628	6	B3	1	0	Surviving	bw							0
42628	7	B3	1	0	Surviving	bw							0
42628	8	B3	1	0	Surviving	bw							0
42628	9	B3	1	0	Surviving	bw							0
42628	10	B3	1	0	Surviving	bw							0
42628	11	B3	1	0	Surviving	bw							0
42628	12	B3	1	0	Surviving	bw							0
42628	13	B3	1	0	Surviving	bw							0
42628	14	B3	1	0	Surviving	bw							0
42628	15	B3	1	0	Surviving	bw							0
42628	16	B3	1	0	Surviving	bw							0
42628	17	B3	1	0	Surviving	bw							0
42628	18	B3	1	0	Surviving	bw							0
42628	19	B3	1	0	Surviving	bw							0
42628	20	B3	1	0	Surviving	bw							0
42628	21	B3	1	0	Surviving	bw							0
42628	22	B3	1	0	Surviving	bw							0
42628	23	B3	1	0	Surviving	bw							0
42628	24	B3	1	0	Surviving	bw							0
42628	25	B3	1	0	Surviving	bw							0
42628	26	B3	1	0	Surviving	bw							0
42628	27	B3	1	0	Surviving	bw							0
42628	28	B3	1	0	Surviving	bw							0
42628	29	B3	1	0	Surviving	bw							0
42628	30	B3	1	0	Surviving	bw							0
42628	31	B3	1	0	Surviving	bw							0
42628	32	B3	1	0	Surviving	bw							0
42628	33	B3	1	0	Surviving	bw							0
42628	34	B3	1	0	Surviving	bw							0
42628	35	B3	1	0	Surviving	bw							0
42628	36	B3	1	0	Surviving	bw							0
42628	37	B3	1	0	Surviving	bw							0
42628	38	B3	1	0	Surviving	bw							0
42628	39	B3	1	0	Surviving	bw							0
42628	40	B3	1	0	Surviving	bw							0
42628	41	B3	1	0	Surviving	bw							0
42628	42	B3	1	0	Surviving	bb1							1
42628	43	B3	1	0	Surviving	bb1							1
42628	44	B3	1	0	Surviving	bb1							0
42628	45	B3	1	0	Surviving	bb1							0
42628	46	B3	1	0	Surviving	bb1							0
42628	47	B3	1	0	Surviving	bb1							0
42628	48	B3	1	0	Surviving	bb1							0
42628	49	B3	1	0	Surviving	bb1							0
42628	50	B3	1	0	Surviving	bb1							0
42628	51	B3	1	0	Surviving	bb1							0
42628	52	B3	1	0	Surviving	bb1							0
42628	53	B3	1	0	Surviving	bb1							0
42628	54	B3	1	0	Surviving	bb1							0
42628	55	B3	1	0	Surviving	bb1							0
42628	56	B3	1	0	Surviving	bb1							0
42628	57	B3	1	0	Surviving	bb1							0
42628	58	B3	1	0	Surviving	bb1							0
42628	59	B3	1	0	Surviving	bb1							0
42628	60	B3	1	0	Surviving	bb1							0
42628	61	B3	1	0	Surviving	bb1							0
42628	62	B3	1	0	Surviving	bb1							0
42628	63	B3	1	0	Surviving	bb1							0
42628	64	B3	1	0	Surviving	bb1							0
42628	65	B3	1	0	Surviving	bb1							0
42628	66	B3	1	0	Surviving	bw							0
42628	67	B3	1	0	Surviving	bw							0
42628	68	B3	1	0	Surviving	bw							0
42628	69	B3	1	0	Surviving	bw							0
42628	70	B3	1	0	Surviving	bw							0
42628	71	B3	1	0	Surviving	bw							0
42628	72	B3	1	0	Surviving	bw							0
42628	73	B3	1	0	Surviving	bw							0
42628	74	B3	1	0	Surviving	bw							0
42628	75	B3	1	0	Surviving	bw							0
42628	76	B3	1	0	Surviving	bw							0
42628	77	B3	1	0	Surviving	bw							0
42628	78	B3	1	0	Surviving	bw							0
42628	79	B3	1	0	Surviving	bw							0
42628	80	B3	1	0	Surviving	bw							0
42628	81	B3	1	0	Surviving	bw							0
42628	82	B3	1	0	Surviving	bw							0
42628	83	B3	1	0	Surviving	bw							0
42628	84	B3	1	0	Surviving	bw							0
42628	85	B3	1	0	Surviving	bw							0
42628	86	B3	1	0	Surviving	bw							0
42628	87	B3	1	0	Surviving	bw							0
42628	88	B3	1	0	Surviving	bw							0
42628	89	B3	1	0	Surviving	bw							0
42628	90	B3	1	0	Surviving	bw							0
42628	91	B3	1	0	Surviving	bw							0
42628	92	B3	1	0	Surviving	bw							0
42628	93	B3	1	0	Surviving	bw							0
42628	94	B3	1	0	Surviving	bw							0
42628	95	B3	1	0	Surviving	bw							0
42628	96	B3	1	0	Surviving	bw							0
42628	97	B3	1	0	Surviving	bw							0
42604	98	B3	1	1	Surviving	bb3	1		1	1	2
42604	99	B3	1	1	Surviving	bb2	1			2	1	1
42604	100	B3	1	1	Surviving	pa	1
42604	101	B3	1	1	Surviving	bb2	1			2	2	1
42604	102	B3	1	1	Surviving	bb3	1			1	2	1
42604	103	B3	1	1	Surviving	bb3	1					1
42604	104	B3	1	1	Surviving	bb3	1					1
42604	105	B3	1	1	Surviving	bb3	1	1				1
42604	106	B3	1	1	Surviving	bb3	1	1	1	2
42604	107	B3	1	1	Surviving	bb2	1	1	1	2
42604	108	B3	1	1	Surviving	bb3	1		1	1	1	1
42604	109	B3	1	1	Surviving	bb3	1		1	2
42604	110	B3	1	1	Surviving	pa	1			2	1
42604	111	B3	1	1	Surviving	pa	1				1	1
42604	112	B3	1	1	Surviving	bb1	1			2		1
42604	113	B3	1	1	Surviving	bb1	1			2		1
42604	114	B3	1	1	Surviving	bb1	1		1	2		1
42604	115	B3	1	1	Surviving	bb1	1			3		1
42604	116	B3	1	1	Surviving	bb2	1
42604	117	B3	1	1	Surviving	bb1	1					1
42604	118	B3	1	1	Surviving	bb2	1		1	3		1
42604	119	B3	1	1	Surviving	bb2	1			2	1	1
42604	120	B3	1	1	Surviving	bb2	1
42604	121	B3	1	1	Surviving	bb1	1	1				1
42604	122	B3	1	1	Surviving	bb3	1			2	2	1
42604	123	B3	1	1	Surviving	bb1	1
42604	124	B3	1	1	Surviving	bb2	1			2	1	1
42604	125	B3	1	1	Surviving	bb1	1			3	1	1
42604	126	B3	1	1	Surviving	bb1	1			2		1
42604	127	B3	1	1	Surviving	bb1	1		1	2		1
42604	128	B3	1	1	Surviving	bb1	1		1	2		1
42604	129	B3	1	1	Surviving	pa	1				1	1
